# Supplementary material for: Dataset for distribution of INGI/RIME and SLACS CRE transposable elements in Trypanosoma brucei genome
Source: Data Brief. 2015 Nov 6;5:818–21. doi: 10.1016/j.dib.2015.10.040 (PMC4660242; doi:10.1016/j.dib.2015.10.040)
Supplement: Supplementary file 1 — Supplementary material Supplementary File 1: Distribution of INGI/RIME and SLACS CRE elements in Trypanosoma brucei genome. [file mmc2.xlsx]

## Sheet: Table
Distribution of INGI/RIME and SLACS CRE elements in Trypanosoma brucei genome
Contig Acc. No.	Genome start position (bp)	Genome end position (bp)	Element start (bp)	Element end (bp)	Element coverage (bp)	Genome Coverage (bp)	Strand	E-value	5' end	3' end	5' UP_SEQ	Chromosome No.	Element	Elemental segment
NC_008409	585951	585996	1	46	45	45	p	2e-11	ok	tr	TGGGCTTCGCCCCGCTGACCAGCCGCGGCTCGCAGCAGTACCGCGGTCTCTCCGTGCCCGAGCTAACGCAGCAGATGTTCGATGCGAAAAACATGATGCC	1	INGI/RIME	RIME A
NC_007277	115958	116012	1	55	54	54	m	3e-12	ok	tr	ACAAGGTAGCAGGAACAGGAGATGCCACAACTCCAAACTGTGCTAGCCATACTGAGAAAACTAAATGTGAGGCTGAAAACACCGGAAAATCTAGTCCTGT	4	INGI/RIME	RIME A
NT_165288	152796	152860	1	65	64	64	m	0	ok	tr	TGGCGATTTCAGACCAAGATGCTATCACCATGGAAAGAGCGGCTGCAAGTCGGAAAGCATCGAACAACCCTACCACGGGTTGGGCGGTTCCCCTCACGGT	11	INGI/RIME	RIME A
NC_007279	43524	43592	1	69	68	68	m	3e-11	ok	tr	TTCAATCAGATAATTGCTCTGATTGTTTCCGCTTTTGTGAGTTTGGTAGAATTTTAGCATTAAAAGGATATTTCCAAATTTTATGAAAATTATGAAAAAT	6	INGI/RIME	RIME A
NC_007279	1443454	1443522	1	69	68	68	m	1e-10	ok	tr	TTCAATCAGATAATTGCTCTGATTGTTTCCGCTTTTGTGAGTTTGGTAGAATTTTAGCATTAAAAGGATATTTCCAAATTTTATGAAAATTATGAAAAAT	6	INGI/RIME	RIME A
NC_007279	42503	42575	1	73	72	72	p	3e-26	ok	tr	TATTCATTTGTGAGTAAAATACTGGAATTACCTGTTCATCCTGCATCATTTTATTTTTGGTTGTATTGTGTTCATTCCGTTTGTTGCCTTTGTTTTTCTC	6	INGI/RIME	RIME A
NC_007279	1617433	1617505	1	73	72	72	p	6e-25	ok	tr	TATTCATTTGTGAGTAAAATACTGGAATTACCTGTTCATCCTGCATCATTTTATTTTTGGTTGTATTGTGTTCATTCCGTTTGTTGCCTTTGTTTTTCTC	6	INGI/RIME	RIME A
NC_007280	172795	172978	1	184	183	183	p	3e-94	ok	tr	ATCGGCGTGTTCGCTCAAGGTGGCTCCTAGTCGTTATTCCCACTCAGTCAGTTGGGCCGAGAAGTCTGTCGTTTCCTGTAGGAAAATATGCCATGAAGGC	7	INGI/RIME	RIME A
NC_007280	347725	347908	1	184	183	183	p	2e-93	ok	tr	ATCGGCGTGTTCGCTCAAGGTGGCTCCTAGTCGTTATTCCCACTCAGTCAGTTGGGCCGAGAAGTCTGTCGTTTCCTGTAGGAAAATATGCCATGAAGGC	7	INGI/RIME	RIME A
NT_165288	173425	173621	1	197	196	196	p	2e-92	ok	tr	GATTGCACGCTGTAGCGCGCGCATTGAGCACACCGCCGCCGCGGCGCGCGTCTGACTAGCAAGTGAAGTCCACCGGCGCCAACTTAATGCACTAGAACCC	11	INGI/RIME	RIME A
NT_165288	4023355	4023551	1	197	196	196	p	3e-91	ok	tr	GATTGCACGCTGTAGCGCGCGCATTGAGCACACCGCCGCCGCGGCGCGCGTCTGACTAGCAAGTGAAGTCCACCGGCGCCAACTTAATGCACTAGAACCC	11	INGI/RIME	RIME A
NC_007283	91703	91901	1	197	196	198	p	0	ok	tr	GTAACCGTAAAAAACGAAATCAGTGTTAGTTCAAACCATACTTTCAGGTGAAATGGGTTTCTCCGCATCTCCGTTTCATTGGATGGTGACTAGTCTACAC	10	INGI/RIME	RIME A
NC_007276	7268	7472	1	206	205	204	p	4e-53	ok	tr	TGTAGTTGTGTTAATGACCGGTTTATCCGGGACTGTGAAAGAACAGGCTTTGCGATCATGATGAGGGAGGCTAAGATTGGTGTTGATGGGCGGAAAATTC	3	INGI/RIME	RIME A
NC_007276	1232198	1232402	1	206	205	204	p	3e-54	ok	tr	TGTAGTTGTGTTAATGACCGGTTTATCCGGGACTGTGAAAGAACAGGCTTTGCGATCATGATGAGGGAGGCTAAGATTGGTGTTGATGGGCGGAAAATTC	3	INGI/RIME	RIME A
NC_007279	145809	146019	1	211	210	210	p	0	ok	tr	AATTTGGTTGCCTCTGCCTGCTCCAGTGCTTTTCCTCTTCCCATTGACTTTTTTACGCAGTCTACGTCTTCGAATGCCGTCTGTTCTTTCTATCTGATAC	6	INGI/RIME	RIME A
NC_007279	89450	89660	1	211	210	210	m	0	ok	tr	GTCAAATATAAGTGAATAGATGCTGCGTAAGAAATGGTGTAACATATAGTTTGAAATATGGTGGCCGACTTAAATGCGGAGGGTTGAGATCAAGTGAGTA	6	INGI/RIME	RIME A
NC_007279	121521	121731	1	211	210	210	m	0	ok	tr	GTCAAATATAAGTGAATAGATGCTGCGTAAGAAATGGTGTAACATATAGTTTGAAATATGGTGGCCGACTTAAATGCGGAGGGTTGAGATCAAGTGAGTA	6	INGI/RIME	RIME A
NC_005063	99007	99227	1	220	219	220	p	3e-70	ok	tr	GAAAATAAATTCCGATAGAGCTCACGTAGTGTTTCATACGAACCGAATGCGCGGTGCACCCTACCATGAGGCATTGCGCCGGTTGAAACATGCTGCACAC	2	INGI/RIME	RIME A
NC_005063	273937	274157	1	220	219	220	p	2e-70	ok	tr	GAAAATAAATTCCGATAGAGCTCACGTAGTGTTTCATACGAACCGAATGCGCGGTGCACCCTACCATGAGGCATTGCGCCGGTTGAAACATGCTGCACAC	2	INGI/RIME	RIME A
NC_008409	806855	807075	1	220	219	220	m	2e-70	ok	tr	GGAAAATAAATTCCGATAGAGCTCACGTAGTGTTTCATACGAACCGAATGCACGGTGCACCCTACCATGAGGCATTGCGCCGGTTGAAACGTGCTGCACA	1	INGI/RIME	RIME A
NC_005063	32755	32975	1	220	219	220	m	3e-70	ok	tr	GGAAAATAAATTCCGATAGAGCTCACGTAGTGTTTCATACGAACCGAATGCGCGGTGCACCCTACCATGAGGCATTGCGCCGGTTGAAACATGCTGCACA	2	INGI/RIME	RIME A
NC_005063	382685	382905	1	220	219	220	m	2e-70	ok	tr	GGAAAATAAATTCCGATAGAGCTCACGTAGTGTTTCATACGAACCGAATGCGCGGTGCACCCTACCATGAGGCATTGCGCCGGTTGAAACATGCTGCACA	2	INGI/RIME	RIME A
NC_007280	20637	20857	1	220	219	220	m	3e-70	ok	tr	GGAAAATAAATTCCGATAGAGCTCACGTAGTGTTTCATACGAACCGAATGCACGGTGCACCCTACCATGAGGCATTGCGCCGGTTGAAACGTGCTGCACA	7	INGI/RIME	RIME A
NC_007280	1945567	1945787	1	220	219	220	m	3e-70	ok	tr	GGAAAATAAATTCCGATAGAGCTCACGTAGTGTTTCATACGAACCGAATGCACGGTGCACCCTACCATGAGGCATTGCGCCGGTTGAAACGTGCTGCACA	7	INGI/RIME	RIME A
NC_007276	112831	113062	1	231	230	231	p	1e-81	ok	tr	GAAAATAAATTCCGATAGAGCTCACGTAGTGTTTCATACGAACCGAATGCACGGTGCACCCTACCATGAGGCATTGCGCCGGTTGAAACGTGCTGCACAC	3	INGI/RIME	RIME A
NT_165288	20126	20367	1	242	241	241	m	1e-114	ok	tr	TTGTTCTGCTGACAAACCATAATATTACCTGGTGAAGACAAGGAACTTTGAATAATAGACTGTCCATTATTATTCGGCGTAGGTAGATTGATAATGGGGA	11	INGI/RIME	RIME A
NT_165288	89470	89713	1	243	242	243	p	1e-117	ok	tr	ATGGGTGCCGGAACAGAGAGTCCGTGAAAGTAAGGCAAATCAACGCAGGAGCCTAGCGAAAAGACTAGCCTTCATTAGGTTGGGAAAAAATGTTTTGAAC	11	INGI/RIME	RIME A
NT_165288	2189400	2189643	1	243	242	243	p	1e-117	ok	tr	ATGGGTGCCGGAACAGAGAGTCCGTGAAAGTAAGGCAAATCAACGCAGGAGCCTAGCGAAAAGACTAGCCTTCATTAGGTTGGGAAAAAATGTTTTGAAC	11	INGI/RIME	RIME A
NT_165288	55501	55748	1	248	247	247	m	1e-113	ok	tr	TTCAATAAAAATGTAAAAATTAGTTTAAATTTTGAAAGTTTTGTATAATAGTGACCTATGGGAGTAAAGTGGTATGGTGACGAGTTATGAAAAATGAACG	11	INGI/RIME	RIME A
NC_007278	162989	163283	1	294	293	294	m	0	ok	tr	GCGACGGAATGGGGCGCCACAAAAAAAAAACGTGCCGAGGGACCCTGAAGAGACGCATTCCAAGCAAGGGGTGGTGGCGTGGGATTAATTCTCACAATGC	5	INGI/RIME	RIME A
NC_007277	60832	61132	1	301	300	300	m	1e-157	ok	tr	GCTCTCAGTGCTTCTCCTCTTTTATCTCAGGGCAACAATTGGTGCTAGATTGGTTTCCAGCGGTCAGGCCACCTTGGCAGCTGTTTTTCACGTGTAGGGA	4	INGI/RIME	RIME A
NC_007277	1285762	1286062	1	301	300	300	m	1e-156	ok	tr	GCTCTCAGTGCTTCTCCTCTTTTATCTCAGGGCAACAATTGGTGCTAGATTGGTTTCCAGCGGTCAGGCCACCTTGGCAGCTGTTTTTCACGTGTAGGGA	4	INGI/RIME	RIME A
NT_165288	7995	8313	1	320	319	318	p	1e-156	ok	tr	CATTCCGTGATATTCGTCTGTCGGTGCTTGCGTTCCGATCAGTAGCCGCCGCAGGTGTTACATTTTCACTATCTTCCGTGGGTTGCGGCATCATGAACAC	11	INGI/RIME	RIME A
NT_165288	1881	2201	1	321	320	320	m	1e-154	ok	tr	CGACTCACTCAAGGTAGATCAGCCAAAAACGAGGAGTATTCCAATATCGCATCTACATCACAGGGTTCAATGTACGGGGTCGACTCGTACGAAACGTACG	11	INGI/RIME	RIME A
NT_165288	37564	37884	1	321	320	320	m	1e-171	ok	tr	AGTGCTCTGCCGCCCAAACCCCTGATGCATGCGCTGCAGCAAAAAGCGATATACCAAAAGGTGAAAAAGCAGTTTGCAGATGGATTACTTACATTGAAGG	11	INGI/RIME	RIME A
NT_165288	176811	177131	1	321	320	320	m	1e-153	ok	tr	CGACTCACTCAAGGTAGATCAGCCAAAAACGAGGAGTATTCCAATATCGCATCTACATCACAGGGTTCAATGTACGGGGTCGACTCGTACGAAACGTACG	11	INGI/RIME	RIME A
NC_005063	74737	75058	1	321	320	321	m	0	ok	tr	ATTATCGACACTCAGCTACGTGGAATGATACGCATCGCTGCAAGCCACTTTCATCTTACACGGGGGAAGCTATTTCAGATCGACTGAAACCTTTTACACA	2	INGI/RIME	RIME A
NC_005063	249667	249988	1	321	320	321	m	1e-152	ok	tr	ATTATCGACACTCAGCTACGTGGAATGATACGCATCGCTGCAAGCCACTTTCATCTTACACGGGGGAAGCTATTTCAGATCGACTGAAACCTTTTACACA	2	INGI/RIME	RIME A
NC_007280	10195	10520	1	326	325	325	p	1e-164	ok	tr	GTGGCAATCGGGACCTCCTCCTCCTGCTACTTTTTCGATGCCCAGTGGCGTTGGGTTGTGAGCACAACGTCGTCATGTTTCGTTTCAAACTGCGTATATC	7	INGI/RIME	RIME A
NC_007280	1935125	1935450	1	326	325	325	p	1e-164	ok	tr	GTGGCAATCGGGACCTCCTCCTCCTGCTACTTTTTCGATGCCCAGTGGCGTTGGGTTGTGAGCACAACGTCGTCATGTTTCGTTTCAAACTGCGTATATC	7	INGI/RIME	RIME A
NC_007279	112221	112547	1	572	571	326	p	1e-156	ok	tr	TTGGTTACCGACTGGCTCCCAAGTGTCCCAACAGCCCCTCTTACTTGTTTGTTCTCGGGAGATCGGAAAATCCTGTGGTCGGGAGAATACAGCGATGTGC	6	INGI/RIME	RIME A
NC_007278	5225	5566	1	341	340	341	p	0	ok	tr	GTTGCTGGGTCGGTGATTACCGTTGATGTCGTTGCTTGGAAGGCTTTTTCTGCGTAATACTTTAGACGTTGTTTTGTGTTGTCTGGTAGCTTGTCTGCTC	5	INGI/RIME	RIME A
NC_007278	1405155	1405496	1	341	340	341	p	1e-161	ok	tr	GTTGCTGGGTCGGTGATTACCGTTGATGTCGTTGCTTGGAAGGCTTTTTCTGCGTAATACTTTAGACGTTGTTTTGTGTTGTCTGGTAGCTTGTCTGCTC	5	INGI/RIME	RIME A
NC_007283	616633	617054	1	420	419	421	p	0	ok	tr	GTAACCGTAAAAAACGAAATCAGTGTTAGTTCAAACCATACTTTCAGGTGAAATGGGTTTCTCCGCATCTCCGTTTCATTGGATGGTGACTAGTCTACAC	10	INGI/RIME	RIME A
NT_165288	113874	114323	1	450	449	449	m	0	ok	tr	ATTGTGGCCAGTATACTGACTCAGACAAATGTGTCAAGGCGCCAGGCAAACCTAAAGAGGGAAAGAAATCTGTTTGCTGTTGGATTGATTTAATTGATGG	11	INGI/RIME	RIME A
NC_007281	26096	26584	1	5244	5243	488	p	0	ok	tr	TCCTTTTTGTTTCTATTCCGTTACACCTCCGCTTCGCTCGTGGCATTCTTCCAGTGAGCGCACTTACGATGGATGGTGGAGGAAGAATATAAATGTGCAC	8	INGI/RIME	RIME A
NC_007281	551026	551514	1	5244	5243	488	p	1e-131	ok	tr	TCCTTTTTGTTTCTATTCCGTTACACCTCCGCTTCGCTCGTGGCATTCTTCCAGTGAGCGCACTTACGATGGATGGTGGAGGAAGAATATAAATGTGCAC	8	INGI/RIME	RIME A
NC_007282	2977260	2977749	1	5244	5243	489	m	1e-107	ok	tr	CGCCTCCATATGTTGTGCCAGCCGATTCGGCTACCATCGAAATGCTGCTGAGAGTCTCCGTGGTAGATGTCGTTTGGCATCTGCCGCTGTTGTCTGTGTC	9	INGI/RIME	RIME A
NC_007283	54185	54674	1	5242	5241	489	m	6e-98	ok	tr	TGGCTGGAGTGAGGGCTGATCGAAAAACAGATTCCTTGCGTCCTCGTCGGCACTGCAGGTATTGGGAAATCAGTTGGTGTTGGCTCGTTCCTGCTCCAAA	10	INGI/RIME	RIME A
NT_165288	10021	10512	1	5244	5243	491	m	0	ok	tr	TGGAAAGGAGGTAAATGGTACGTGATTCTTGTTGATTGAGTGTCCGCTTTAGTTCGATACACTTTAGATTTGAATGAAGCGGAAAGGTTACAAGCGTTTT	11	INGI/RIME	RIME A
NC_007278	164740	165238	1	5252	5251	498	p	3e-98	ok	ok	TTAAAAATTTAAAGAGTGAAATTTGGCTTTGCTTTCAGTTTGGGGATGACTAACTTAGGATCTACAGGTCCTGTTCCGTCGGTATTTATCCATTCTTGTC	5	INGI/RIME	Complete INGI
NC_007278	1564670	1565168	1	5252	5251	498	p	6e-99	ok	ok	TTAAAAATTTAAAGAGTGAAATTTGGCTTTGCTTTCAGTTTGGGGATGACTAACTTAGGATCTACAGGTCCTGTTCCGTCGGTATTTATCCATTCTTGTC	5	INGI/RIME	Complete INGI
NC_007277	40568	41067	1	5255	5254	499	m	1e-111	ok	ok	GTGGCTGGAGTCAGGGCTGATCGAAAAACAGATTCCTTGCGTCCTCGTCGGCACTGCAGGTATTGGGAAATCAGTTGGTGTTGGCTCGTTCCTGCTCCAA	4	INGI/RIME	Complete INGI
NC_007283	60644	61143	1	5256	5255	499	p	1e-122	ok	ok	AACAAGGAGGGCGCACGCCACACGCCTGTTGAATACTCAGGACAAGGCTTCCATTCCTTTACAGCAAGTGCACGTCCCACTGCTGGAGATATATTGAATC	10	INGI/RIME	Complete INGI
NC_007277	87318	87818	1	5255	5254	500	m	0	ok	ok	AGAGGCTTTCACACAGGATTTATCCGAGTAGAGACGCACCTTGGTATCGCCGCGTAGTGCTTATCAGCCTCGCCTCCCGCTGGGGAGAATATATAGAACA	4	INGI/RIME	Complete INGI
NC_007277	962248	962748	1	5255	5254	500	m	1e-105	ok	ok	AGAGGCTTTCACACAGGATTTATCCGAGTAGAGACGCACCTTGGTATCGCCGCGTAGTGCTTATCAGCCTCGCCTCCCGCTGGGGAGAATATATAGAACA	4	INGI/RIME	Complete INGI
NC_008409	134471	134971	1	5253	5252	500	m	1e-102	ok	ok	GAGGAAACTCGAATACTAAGACACGCACCAAATCCTTACATTGTGATTGGAAACTCCAGAATCAGTAAGTCACTGGCCATCGGCTCACTTCTCCTTCACA	1	INGI/RIME	Complete INGI
NC_007281	461927	462427	1	5256	5255	500	p	1e-117	ok	ok	ACAAGGAGGGCGCACGCCACACGCCTGTTGAATACGCAGGACAAGGCTTCCATTCCTTTACAGCAAGTGCACGTCCCGCTGCTGGAGATATATTGAATCC	8	INGI/RIME	Complete INGI
NT_165288	90899	91399	1	5256	5255	500	p	0	ok	ok	GGCGGGCTCCTGCAGTCGCCCATATGTCCAGCTACGGCGGCTGCACCTCCCGCAATTAAGATGTAGCTGTTGGCTGTGTCGGTGTCGTCATTCTGTTTCC	11	INGI/RIME	Complete INGI
NC_007279	129969	130470	1	5257	5256	501	m	0	ok	ok	GTGATGTTGAAAGTCACCTCGGCCACCAGATATTACGGCCCTTTGAGTAGAAGTAGCGATGCGCGAAGGTGCTTTCGGGTAGGATGTCTGAAAAAAGATT	6	INGI/RIME	Complete INGI
NC_007279	479899	480400	1	5257	5256	501	m	1e-110	ok	ok	GTGATGTTGAAAGTCACCTCGGCCACCAGATATTACGGCCCTTTGAGTAGAAGTAGCGATGCGCGAAGGTGCTTTCGGGTAGGATGTCTGAAAAAAGATT	6	INGI/RIME	Complete INGI
NC_007280	78147	78648	1	5257	5256	501	m	0	ok	ok	CCATGGACTTGTCAACTACTTCTGACAGTGTGTGTGTGCTCCAACCTTCGTTGGCTGGAATTGCAAATTTGCGTTCGCCTTTGCTATCAAGATCCAATTA	7	INGI/RIME	Complete INGI
NC_007280	1653077	1653578	1	5257	5256	501	m	1e-110	ok	ok	CCATGGACTTGTCAACTACTTCTGACAGTGTGTGTGTGCTCCAACCTTCGTTGGCTGGAATTGCAAATTTGCGTTCGCCTTTGCTATCAAGATCCAATTA	7	INGI/RIME	Complete INGI
NT_165288	100725	101226	1	5256	5255	501	m	0	ok	ok	GTAGCGCCGCCGATTTTTGGCTTCCATCAAAACATGATATGGCTTCCCCGGGCGTCGCGGTGAGGCGTGTGTCTTCGCGCGGGGGGCTTAGGATTGAGCC	11	INGI/RIME	Complete INGI
NT_165288	2900655	2901156	1	5256	5255	501	m	1e-112	ok	ok	GTAGCGCCGCCGATTTTTGGCTTCCATCAAAACATGATATGGCTTCCCCGGGCGTCGCGGTGAGGCGTGTGTCTTCGCGCGGGGGGCTTAGGATTGAGCC	11	INGI/RIME	Complete INGI
NT_165288	148054	148555	1	5257	5256	501	p	0	ok	ok	TGGGTCACACCGTCCAGGCAGTGCACGGGCCGCTGATACCTTTGTGGCAGCCGGCAGCATCAATGTTGGCGCGTTGGTGTTGGCTTCTTAATATTAGGTC	11	INGI/RIME	Complete INGI
NT_165288	3472984	3473485	1	5257	5256	501	p	1e-133	ok	ok	TGGGTCACACCGTCCAGGCAGTGCACGGGCCGCTGATACCTTTGTGGCAGCCGGCAGCATCAATGTTGGCGCGTTGGTGTTGGCTTCTTAATATTAGGTC	11	INGI/RIME	Complete INGI
NC_007281	162712	163214	1	5257	5256	502	m	0	ok	ok	GCACTGTTTCCCGCGACGGTGTGACGCAACGGCCCCAGCGTTTCTCCCGCAAATGTTACAACGGGGAAACCGCATGCAACCGGGCGATTTTCGTTTAAGT	8	INGI/RIME	Complete INGI
NC_007281	862642	863144	1	5257	5256	502	m	1e-117	ok	ok	GCACTGTTTCCCGCGACGGTGTGACGCAACGGCCCCAGCGTTTCTCCCGCAAATGTTACAACGGGGAAACCGCATGCAACCGGGCGATTTTCGTTTAAGT	8	INGI/RIME	Complete INGI
NC_007277	3137	3640	1	5257	5256	503	m	1e-107	ok	ok	TGGCTTATGGGTGAAGTGGCTATCAATCCGATGTTTCATGTTGTTATTGGTACGCCTGGTATTGGTAAATCCTTTTCCGTGGGATCCCTACTGTTATACA	4	INGI/RIME	Complete INGI
NC_007282	2213226	2213729	1	5256	5255	503	m	1e-104	ok	ok	AACAAGGAGGGCGCATGCCACACGCCTGTTGAATACGCAGGACAAGGCTTCCATTCCTTTACAGCAAGTGCGCGTCCCGCTGCTGGAGATATATTGAATC	9	INGI/RIME	Complete INGI
NC_007279	51404	51907	1	5257	5256	503	p	0	ok	ok	GCCGCCCCAGCCAAACTCCCCATCTGGCAGATGTCTCGAAACAAGACTCCGGAGAAGAAACGAAAAGTTCCCACCCCGTTGGCGCAGTAGTTCCACACGC	6	INGI/RIME	Complete INGI
NT_165288	70369	70872	1	5257	5256	503	p	0	ok	ok	TTTTGACAACTAAAAAATATTTCTTTTTCCTTTTTGTTGTTAAATTTTTAGGGTTAAAGTTTTTAAAAATTTTTGGTGTTGCTACTAAAAGTTTTCTTCC	11	INGI/RIME	Complete INGI
NC_007278	106645	107149	1	5257	5256	504	p	0	ok	ok	CACGGGGCGGCATCGCCTTTGGGCCCGGCTACTCGCCGCCGGCAAGGAGAGTGGCCCCGCGACACACCCCCGATGAGGGCGGCTGCGATGACCGCCACGC	5	INGI/RIME	Complete INGI
NC_007278	631575	632079	1	5257	5256	504	p	1e-117	ok	ok	CACGGGGCGGCATCGCCTTTGGGCCCGGCTACTCGCCGCCGGCAAGGAGAGTGGCCCCGCGACACACCCCCGATGAGGGCGGCTGCGATGACCGCCACGC	5	INGI/RIME	Complete INGI
NT_165288	157300	157804	1	5257	5256	504	p	0	ok	ok	CTTGGTCGACTTCCTATACTGGTTCATTCTGCTTTCAGGGGTTATCAGTTCTGCTGCTCTATCGAAGGTCGTTCGGCAGCGGTTGCCGTTAGAGTTTCCC	11	INGI/RIME	Complete INGI
NT_165288	1032230	1032734	1	5257	5256	504	p	1e-131	ok	ok	CTTGGTCGACTTCCTATACTGGTTCATTCTGCTTTCAGGGGTTATCAGTTCTGCTGCTCTATCGAAGGTCGTTCGGCAGCGGTTGCCGTTAGAGTTTCCC	11	INGI/RIME	Complete INGI
NT_165288	4620299	4620803	1	5257	5256	504	p	1e-119	ok	ok	TTTTGACAACTAAAAAATATTTCTTTTTCCTTTTTGTTGTTAAATTTTTAGGGTTAAAGTTTTTAAAAATTTTTGGTGTTGCTACTAAAAGTTTTCTTCC	11	INGI/RIME	Complete INGI
NC_007278	109132	109637	1	5257	5256	505	p	0	ok	ok	CACGGGGCGGCATCGCCTTTGGGCCCGGCTACTCGCCGCCGGCAAGGAGAGTGGCCCCGCGACACACCCCCGATGAGGGCGGCTGCGATGACCGCCACGC	5	INGI/RIME	Complete INGI
NC_007278	111620	112125	1	5257	5256	505	p	1e-111	ok	ok	CACGGGGCGGCATCGCCTTTGGGCCCGGCTACTCGCCGCCGGCAAGGAGAGTGGCCCCGCGACACACCCCCGATGAGGGCGGCTGCGATGACCGCCACGC	5	INGI/RIME	Complete INGI
NC_007278	634062	634567	1	5257	5256	505	p	1e-110	ok	ok	CACGGGGCGGCATCGCCTTTGGGCCCGGCTACTCGCCGCCGGCAAGGAGAGTGGCCCCGCGACACACCCCCGATGAGGGCGGCTGCGATGACCGCCACGC	5	INGI/RIME	Complete INGI
NC_007278	636550	637055	1	5257	5256	505	p	1e-110	ok	ok	CACGGGGCGGCATCGCCTTTGGGCCCGGCTACTCGCCGCCGGCAAGGAGAGTGGCCCCGCGACACACCCCCGATGAGGGCGGCTGCGATGACCGCCACGC	5	INGI/RIME	Complete INGI
NT_165288	48605	49111	1	5257	5256	506	p	0	ok	ok	GTGGAAGGTTGTGCCGTGTTCCTTTACACTATTTGGTGTAGTGCAGTATGCCGTATGCCAGGGGCAAGCTGCTTAGCGTTGGCTTCTTACGAAAGGAGTC	11	INGI/RIME	Complete INGI
NT_165288	1098535	1099041	1	5257	5256	506	p	1e-130	ok	ok	GTGGAAGGTTGTGCCGTGTTCCTTTACACTATTTGGTGTAGTGCAGTATGCCGTATGCCAGGGGCAAGCTGCTTAGCGTTGGCTTCTTACGAAAGGAGTC	11	INGI/RIME	Complete INGI
NC_005063	22132	22659	1	5254	5253	527	m	0	ok	ok	TGGTGGCTGAATGACGCAGTGGTGGATTCACCGATACATATTGTTATTGGTACACCTGGTATTGGTAAATCATACGGTGTTGGATCATTTTTGCTTCATT	2	INGI/RIME	Complete INGI
NC_005063	197062	197589	1	5254	5253	527	m	1e-114	ok	ok	TGGTGGCTGAATGACGCAGTGGTGGATTCACCGATACATATTGTTATTGGTACACCTGGTATTGGTAAATCATACGGTGTTGGATCATTTTTGCTTCATT	2	INGI/RIME	Complete INGI
NC_008409	196434	197090	1	655	654	656	m	0	ok	tr	CTGGTCTTTGTTTCCGTTCCTCGTGCAGAGCTTGCTCCTTTGATCGAGGGTGCTCTCTGCTACATCCGCCTTCTTGGGGTCGCCTCTTTTCGCCGCTTCT	1	INGI/RIME	RIME A
NC_007282	123849	124561	1	716	715	712	p	1e-151	ok	tr	CTAAAGAGGAAGTGAAAGCGGAAGGAAAGAGGATAAATGTACTGGCCATATTGAAAAAACAGCTTGTGAAGAAGAGGACACGCCCGGCCAAACCCCCGTT	9	INGI/RIME	RIME A
NC_007282	2923779	2924491	1	716	715	712	p	1e-134	ok	tr	CTAAAGAGGAAGTGAAAGCGGAAGGAAAGAGGATAAATGTACTGGCCATATTGAAAAAACAGCTTGTGAAGAAGAGGACACGCCCGGCCAAACCCCCGTT	9	INGI/RIME	RIME A
NC_007279	43034	43765	1	735	734	731	m	1e-133	ok	tr	AAAGAGGGAGTGAAAGCGGAAGGAAAGAAAGAGGATAAATGTACTGGCCATACTAAAAAAACAGCTTGGAAGAATAGAACACGCCCGGCCAAGCCCCCGT	6	INGI/RIME	RIME A
NC_007279	1442964	1443695	1	735	734	731	m	3e-24	ok	tr	AAAGAGGGAGTGAAAGCGGAAGGAAAGAAAGAGGATAAATGTACTGGCCATACTAAAAAAACAGCTTGGAAGAATAGAACACGCCCGGCCAAGCCCCCGT	6	INGI/RIME	RIME A
NT_165287	8	1079	1	1069	1068	1071	m	0	ok	tr	GTTCGTGCGCCGTGATGCTGTTGTCGTCGTTTAGCGCGCACGAGGCTTTTAGGGCGGCCCATTGTGACGTGACCGTCTGCTGGTTGTCTACCTTTGCACC	11	INGI/RIME	RIME A
NC_007280	1765539	1766744	1	1967	1966	1205	m	6e-35	ok	tr	CTCCAGTTTACCCTTACTTTACCTGTTGTTGTTTCTGTACATGTAGTTTGAGGTTGTGCTACAAAGACTGCATTCGCTGTGAGTTTTGATGCATTATATT	7	INGI/RIME	RIME A
NC_005063	142181	143716	1	5257	5256	1535	m	2e-98	ok	ok	TGGCTTATGGGTGAAGTGACTGTCAACCCGATGTTTCATGTTCTTATTGGTACACCCGGTATTGGTAAATCGTTTTCCGTGGGATCCCTACTGTTATACA	2	INGI/RIME	Complete INGI
NT_165287	32700	34909	1	2208	2207	2209	m	0	ok	tr	AATTTTGGATTTAGATAAGGTGTGGCATGTTTTATAATTGAAACGAGAAACTCATCGAAGAAATTAAACTTGGCATCTGTAACAACTGACTTCTTTTCTT	11	INGI/RIME	RIME A
NC_007281	130451	132811	1	2408	2407	2360	m	0	ok	tr	GGTCTGCTGTGAGCTTCAGGAAATCGTCATGTTGACGTTGAGTATGTCGTTAAGCTGTGTCGGCTTTTGTTCTTTGGTGTGATCTGGTTGCTTGTGTTTC	8	INGI/RIME	RIME A
NT_165288	4839253	4841692	1	712	711	2439	m	0	tr	tr	GGTGGACTCCCCGTGGTGGCGCGCGTACCTGGTGCACTCACCAGTGTTGCAGACCAGAAACTGGTTGTCAATGCACCACTGTGTGAGGGTTTCACCCTTG	11	INGI/RIME	RIME A
NC_007279	1517892	1521661	1	3771	3770	3769	m	0	ok	tr	GTCAAATATAAGTGAATAGATGCTGCGTAAGAAATGGTGTAACATATAGTTTGAAATATGGTGGCCGACTTAAATGCGGAGGGTTGAGATCAAGTGAGTA	6	INGI/RIME	RIME A
NC_007276	57076	60847	1	3764	3763	3771	p	0	ok	tr	TCGTTGGAGTGTGTATGTTTCCTTTCAACGCAGATTTCATGTTTTTGATGGCGATGTATAGATGAACTTGATGTTGAGTGGGACATCTTATTTCGGTTTC	3	INGI/RIME	RIME A
NT_165288	2375115	2379053	1	5256	5255	3938	m	0	ok	ok	AATGGGTGCCGGAACAGAGAGTCCGTGAAAGTAAGGCAAATCAACGCAGGAGCCTAGCGAAAAGACTAGCCTTCATTAGGTTGGGAAAAAATGTTTTGAA	11	INGI/RIME	Complete INGI
NT_165288	127834	131952	1	4119	4118	4118	p	0	ok	tr	GTCGGCTGCCTACTCCTAAGTATTCACCGTACCCGCCGTGCTATATGCATTGCCTGCGCCGCTTCGATGTGTTTCGCCGTGGTCTAGTTTTGGCTTTATC	11	INGI/RIME	RIME A
NC_007281	53504	58242	1	4730	4729	4738	p	0	ok	tr	AGACACCAGTCTATAACGCAGTATTCCGCTGCATCATTTGACCGAAGCGGGTCAAATAACTCATGATCTGCGTTACTGTCTGATCCTATTACTAGTGGTC	8	INGI/RIME	RIME A
NT_165288	127446	132248	1	4802	4801	4802	p	0	ok	tr	CGCCAACCGAATTCACCGGCCCGGAAAATGGATGACGCTTAAGCCCCATGTGCGTGATTGCCAATTATTCCTTTGGTGAGGGCGGCTATATTTCTTTGTC	11	INGI/RIME	RIME A
NT_165288	4502376	4507178	1	4802	4801	4802	p	0	ok	tr	CGCCAACCGAATTCACCGGCCCGGAAAATGGATGACGCTTAAGCCCCATGTGCGTGATTGCCAATTATTCCTTTGGTGAGGGCGGCTATATTTCTTTGTC	11	INGI/RIME	RIME A
NC_007277	150094	155052	1	5256	5255	4958	p	0	ok	ok	AGGCTGTCTTAATTTCTTTTTTTAGCGGCTATTCTTCAGGTTGCGCTATTGTATCTTTGTTTTTAACTAGCATGGCGTAGACTGTCTTGAAGTCAGGATC	4	INGI/RIME	Complete INGI
NC_007277	1550024	1554982	1	5256	5255	4958	p	0	ok	ok	AGGCTGTCTTAATTTCTTTTTTTAGCGGCTATTCTTCAGGTTGCGCTATTGTATCTTTGTTTTTAACTAGCATGGCGTAGACTGTCTTGAAGTCAGGATC	4	INGI/RIME	Complete INGI
NC_007279	987151	992143	1	5242	5241	4992	p	1e-155	ok	tr	TTGGTTACCGACTGGCTCCCAAGTGTCCCAACAGCCCCTCTTACTTGTTTGTTCTCGGGAGATCGGAAAATCCTGTGGTCGGGAGAATACAGCGATGTGC	6	INGI/RIME	RIME A
NC_007282	2559519	2564639	1	5122	5121	5120	p	0	ok	tr	TGGCTTAGTACAATTTGCTAAATCAAAAGTAACGGACGCTACGAAGCCTCAGGAAATAGAGAAAGTCATCAACACGTTGGCTGCTATAAATTTCGCATTC	9	INGI/RIME	RIME A
NC_007276	1632006	1637142	1	5251	5250	5136	p	0	ok	ok	TCGTTGGAGTGTGTATGTTTCCTTTCAACGCAGATTTCATGTTTTTGATGGCGATGTATAGATGAACTTGATGTTGAGTGGGACATCTTATTTCGGTTTC	3	INGI/RIME	Complete INGI
NT_165288	9253	14396	1	5252	5251	5143	m	0	ok	ok	ACCGAAAGGGCCTACGTCAAAGGGATTAGAGACGCTGCAGCTTGTAACAAAGACGCGGACTCCAAGACATCACGATTGATCGGAGCTAAAGAACTAATAC	11	INGI/RIME	Complete INGI
NC_007281	127660	132811	1	5254	5253	5151	m	0	ok	ok	GGTCTGCTGTGAGCTTCAGGAAATCGTCATGTTGACGTTGAGTATGTCGTTAAGCTGTGTCGGCTTTTGTTCTTTGGTGTGATCTGGTTGCTTGTGTTTC	8	INGI/RIME	Complete INGI
NC_008409	122518	127723	1	5256	5255	5205	p	0	ok	ok	AGGAAACTCGAATACTAAGACACGCACCAAATCCTTACATTGTGATTGGAAACTCCAGAATCAGTAAGTCACTGGCCATCGGCTCACTTCTCCTTCACAC	1	INGI/RIME	Complete INGI
NC_008409	191224	196432	1	5257	5256	5208	p	0	ok	ok	AGGAAACTCGAATACTAAGACACGCACCAAATCCTTACATTGTGATTGGAAACTCCAGAATCAGTAAGTCACTGGCCACCGGCTCACTTCTCCTTCACAC	1	INGI/RIME	Complete INGI
NC_007282	3036904	3042130	1	5224	5223	5226	p	0	ok	tr	TCAGCCACCTACTCCTCAGTATTCACCATGCACGCCGTGCTATATGCATTGCTTGTGCCGCTTCGATGTGTTTCGCCGTGGTCTGGATTTGGCTTTATAC	9	INGI/RIME	RIME A
NT_165288	4656991	4662229	1	5242	5241	5238	p	0	ok	tr	AGGCACTGAAGAAAAAGATTGTGACACGAAAAAGTGTGATTGGAATAAGTAAAAGAAAGAGTGTAAAGTTAAATGGGGGCAGAAGTTACCTCTTATGTGC	11	INGI/RIME	RIME A
NC_007278	29572	34813	1	5244	5243	5241	p	0	ok	tr	TTTGGCGATCCCACAGGCTAGGTTGAAGCCCGCTGCAGGCCACGATTCTTTAGTTCCACTGCTGCACTGACAATTGCGTGGAAACATATGACAAATTTCC	5	INGI/RIME	RIME A
NC_007278	1429502	1434743	1	5244	5243	5241	p	0	ok	tr	TTTGGCGATCCCACAGGCTAGGTTGAAGCCCGCTGCAGGCCACGATTCTTTAGTTCCACTGCTGCACTGACAATTGCGTGGAAACATATGACAAATTTCC	5	INGI/RIME	RIME A
NC_007282	76542	81787	1	5253	5252	5245	m	0	ok	ok	TAAAAAGTTTCTATTTTTTGTCTTCTTTCTTTTGTTTCGTGCACTTCATTTGTATTCTTACTCTTAAAGTTATTTTACAAACTCTATTATATTGTTTTCA	9	INGI/RIME	Complete INGI
NT_165288	86842	92087	1	5244	5243	5245	p	0	ok	tr	CCGGTTTGCCGTCCGCTGCTGATCCTGCGCAGGTGAATGAATGCTATACTGCTGCTAGCCACAGAAAATCGCTCTCCGCCGGCTATTTTGCCTAGGGTCC	11	INGI/RIME	RIME A
NT_165288	5161772	5167017	1	5244	5243	5245	p	0	ok	tr	CCGGTTTGCCGTCCGCTGCTGATCCTGCGCAGGTGAATGAATGCTATACTGCTGCTAGCCACAGAAAATCGCTCTCCGCCGGCTATTTTGCCTAGGGTCC	11	INGI/RIME	RIME A
NC_007282	2901426	2906672	1	5244	5243	5246	m	0	ok	tr	CGCGCGAGTGTCGATGTCTATATTTTGGGGTTGATCTTTGCTTTCTTTTGTAGTGCAAGGCTTTGATTTCGCCTGCTGCCGGAGCGTTGCTTCTGCTGCT	9	INGI/RIME	RIME A
NC_007278	59824	65071	1	5245	5244	5247	m	0	ok	tr	GGTGGGTAGAAATGACAGCTCACAGACCACCGATACATATTGTTATTGGCACACCTGGTATAGGTAAATGATATGGTCTTGGATTATTTTTTACTTCATT	5	INGI/RIME	RIME A
NC_007282	241094	246342	1	5255	5254	5248	m	0	ok	ok	AACTTTAAAACACCAAGGCTACAAAAGTAGCATCCATACTCAGAAACAATTTCTTATGGACCAGGAGACTGGAATCCTGACGCTTGCCTTCAATTCAACA	9	INGI/RIME	Complete INGI
NC_008409	771098	776346	1	5255	5254	5248	p	0	ok	ok	ACGTCACATTTTCGAGGAACAAAACCTGTTTTGAATGCTATTGGCGTTTCTAACTATCGGGTAATAAGTATGTTGCCGTGTGTTATGATTTAAGAAAGAC	1	INGI/RIME	Complete INGI
NC_007279	1545739	1550988	1	5254	5253	5249	p	0	ok	ok	AATTTGGTTGCCTCTGCCTGCTCCAGTGCTTTTCCTCTTCCCATTGACTTTTTTACGCAGTCTACGTCTTCGAATGCCGTCTGTTCTTTCTATCTGATAC	6	INGI/RIME	Complete INGI
NC_007282	2802428	2807677	1	5256	5255	5249	p	0	ok	ok	ATATTTTTCTTCTCTTGTTCACTGTCTTGACCGGCTACTGATTTTTGCAAATCTTCGGTGCCGTAGTCTGCTTTCGTGTCGGGTGTTGTAAGCTCGGCAC	9	INGI/RIME	Complete INGI
NC_007283	73485	78734	1	5242	5241	5249	p	0	ok	tr	ATATGTATTTTTTTTTAAAAAGGGAATGAACAGGTTTTGGAGTGAAGTATATTCATTAGATTTGGATAAATAATAGCGTAAATTAGTTTTCAAAATATAC	10	INGI/RIME	RIME A
NT_165288	4936284	4941534	1	582	581	5250	p	0	tr	tr	CTACCAGTCGAGACCGGTATAGCCGTTGTTGGTCACATTGAAAAAGTGCATGCAACAATTCACCTTGCACGTGAAACGGCGCTGACTGTCACGTCGGCAT	11	INGI/RIME	RIME A
NT_165288	147251	152503	1	5257	5256	5252	m	0	ok	ok	GTATTTAAAGTGATAGCGGGAAGTGTTTAAGTTCTTCTGCCAAGACCGGGCAGTTCCCATTTGTGTGTATTATTTTCTGCGGGCGCAGTTCCCCTGAATA	11	INGI/RIME	Complete INGI
NT_165288	672181	677433	1	5257	5256	5252	m	0	ok	ok	GTATTTAAAGTGATAGCGGGAAGTGTTTAAGTTCTTCTGCCAAGACCGGGCAGTTCCCATTTGTGTGTATTATTTTCTGCGGGCGCAGTTCCCCTGAATA	11	INGI/RIME	Complete INGI
NC_007276	24080	29332	1	5252	5251	5252	m	0	ok	ok	GCAACCGTTTCATAACGTCACTAGTTTTTCACAGTCGGTTACCATACTACTTTCACCCATCGGCCACAGTCGTGGACATTTTATTAATACATCAAAACAT	3	INGI/RIME	Complete INGI
NC_008409	785669	790921	1	5254	5253	5252	p	0	ok	ok	TTGGAAAGTGGAAAGATGTTTGTTTAGTATAAATGAGAAAATAAAAAAATTTTGTATTGTTGATAATGAGGCATTGCGCCGTTTGGATCATGCTGCATAC	1	INGI/RIME	Complete INGI
NC_007282	2588135	2593387	1	5255	5254	5252	p	0	ok	ok	TGCTCTTATGTTTGAATTTCTTGTGTAGTGACAGGGAAGAACGTGTACCGAAGCTCGCCTCGCACAGGTCACATTGAAACGGCAGCTTCCGTGTATCCTC	9	INGI/RIME	Complete INGI
NC_007282	2748364	2753616	1	5252	5251	5252	p	0	ok	ok	CTAAAAAAAACAGCACTACTGGAAGCACTCCTCGTGACTTTTAAGTCATTATTAGGCAAACATGCCGTACACACGCCATCGGCGCAGTACAACTACGGCC	9	INGI/RIME	Complete INGI
NC_007282	2928951	2934204	1	5257	5256	5253	m	0	ok	ok	ACTTAAAAAAACAGCACTACTGGAAGCACTCCTCGTGATTTTTAAGTCATTATTAGGCAAACATGCCGTACACACGCCATCGGCGCAGTACAACTACGGC	9	INGI/RIME	Complete INGI
NC_008409	92798	98051	1	5255	5254	5253	m	0	ok	ok	TGGTTAGGGCCAGGCGTGAATAAAAAAAAGATACCTTGCGTCCTCGTTGGCACTCCAGGTATTGGGAAATCATTTGGTGTTGGCTCGTTTCTGCTCCAAA	1	INGI/RIME	Complete INGI
NT_165288	4638357	4643610	1	5255	5254	5253	m	0	ok	ok	CAGTTTGGCTGCTTTTGCTGCTATGCCTTTTACCGCAACACCTGCCATTTTTTTTGCTAGACCGGATAGCTGCATGGCGCCGCTTTCTTTGAGCTTCGTT	11	INGI/RIME	Complete INGI
NC_007282	203525	208778	1	5256	5255	5253	p	0	ok	ok	AGGCACTGAAGAAAAAGATTGTGACACGAAAAAGTGTGATTGGAATAAGTAAAAGAAAGAGTGTAAAGTTAAATGGGGGCAGAAGTTACCTCTTATGTGC	9	INGI/RIME	Complete INGI
NC_007279	53707	58961	1	5257	5256	5254	m	0	ok	ok	TTGCGTATAATGGAACGAAGTGCACATTATTGTGTGTAATAGTACAAGTTACGTACCGTCGCTCATTATTTCCTTGGTGAGGGCGGCTATATTTCTTTGT	6	INGI/RIME	Complete INGI
NC_007282	1236771	1242025	1	5256	5255	5254	p	0	ok	ok	CTGTTAAAACACAGCAAGCCCATATAGGTGAAGAACACGAGGCTTGCCGTGGCCTGCGGGAGTGGGCAGCGGAAGGAGTTGAGTAGTTTAAGTTGAAGAC	9	INGI/RIME	Complete INGI
NC_007282	2539371	2544626	1	5255	5254	5255	m	0	ok	ok	ACGTCCCCGCTGCCTGCCACTCCACTGCCTAGTTTGGTGAAGCCATTTTCGTTTATGTCGAGATCGAGGTAATGTGTTGTCGTTGTTTGTATATTGTAGT	9	INGI/RIME	Complete INGI
NC_007282	291118	296373	1	5254	5253	5255	m	0	ok	ok	TGGTGTTTTTAGTTTACGTTTTCCCATTATGCCCATTTTTCTTGTCTTCTTTGCTCTCTTTTGGAAAACATTTTGGCGTTTTGTTTTCATCAAAATAACA	9	INGI/RIME	Complete INGI
NT_165287	59494	64749	1	5254	5253	5255	p	0	ok	ok	AAGAAAATGTTGAAGATTATTGAGGCTAAAACCGCTGTTTTCTCCATTTCGAAAGCGGATAATAAAACGTGTTTCCCATTGGCGCCGTCCTGTTATTTAC	11	INGI/RIME	Complete INGI
NT_165287	234424	239679	1	5254	5253	5255	p	0	ok	ok	AAGAAAATGTTGAAGATTATTGAGGCTAAAACCGCTGTTTTCTCCATTTCGAAAGCGGATAATAAAACGTGTTTCCCATTGGCGCCGTCCTGTTATTTAC	11	INGI/RIME	Complete INGI
NT_165288	5232352	5237607	1	5255	5254	5255	p	0	ok	ok	ACTTTAAAACACCAAGGCCACAAAAGTAGCATCCATACTCAGAAACAATTTCTTATGGACCAGGAAACTGGAATCCTGGCGCTTGCCTTCAATCCAACCC	11	INGI/RIME	Complete INGI
NT_165287	52659	57916	1	5254	5253	5257	m	0	ok	ok	TTGTGAGATAGAGTTTGGCTGTTTTTGTCATAGCGTTACCGTCTACTTTAAATTTTCCATTTGAGTAATGTGTCACGCTCAGGGTGGTTTCAAATTCGTC	11	INGI/RIME	Complete INGI
NC_007282	2604051	2609308	1	5257	5256	5257	p	0	ok	ok	TATTATGGTTGTAGCTGTGTGAAGATAGCTTTCCGTTCAGACACACGCTAGTTTAAATTCTCTGGTTGGTTTTTTCTGCGGGTTATCTTTGTTTGAAGCC	9	INGI/RIME	Complete INGI
NC_007283	40009	45267	1	5256	5255	5258	m	0	ok	ok	CGGTTCTCTTTGTCTTTCTACTTCGACAGCGAAGAGCTTCTGCATGATTGTGCGATACATTTGACGGGGGGAATGCGGTGGGTGACATACAATGTTTGCA	10	INGI/RIME	Complete INGI
NC_007278	5160	10418	1	5250	5249	5258	m	0	ok	ok	TACCGGTGTTTGAGTGCAGCCGTTCTTGTGTTTATGAGAGAGTGGTATGCACAATAAAATTTCTCTTAATCTATTGCTAATGGTAATCCTATCCATTGTG	5	INGI/RIME	Complete INGI
NC_007283	67273	72532	1	5256	5255	5259	p	0	ok	ok	TACAACAAAACAAAAATGAATGGCCATGTGTGTGTGAGTAGTTGTCGCTTTATACACATATATAATTGTTATTACGCAGTTATATATATATATATTATTC	10	INGI/RIME	Complete INGI
NC_007283	3917203	3922462	1	5256	5255	5259	p	0	ok	ok	TACAACAAAACAAAAATGAATGGCCATGTGTGTGTGAGTAGTTGTCGCTTTATACACATATATAATTGTTATTACGCAGTTATATATATATATATTATTC	10	INGI/RIME	Complete INGI
NC_007278	682952	688213	1	5256	5255	5261	m	0	ok	ok	GCGACGGAATGGGGCGCCACAAAAAAAAAACGTGCCGAGGGACCCTGAAGAGACGCATTCCAAGCAAGGGGTGGTGGCGTGGGATTAATTCTCACAATGC	5	INGI/RIME	Complete INGI
NT_165287	29648	34909	1	5255	5254	5261	m	0	ok	ok	AATTTTGGATTTAGATAAGGTGTGGCATGTTTTATAATTGAAACGAGAAACTCATCGAAGAAATTAAACTTGGCATCTGTAACAACTGACTTCTTTTCTT	11	INGI/RIME	Complete INGI
NT_165287	97650	102911	1	5257	5256	5261	p	0	ok	ok	CACTATCTCTTCAGGATGTCACAGTTTTTTGTGCTTTTACTTTTTTGTTTTGATGTACTTTGGAGTTTAACGCTGCTGGAAACGATAAGCAGCATTGCTC	11	INGI/RIME	Complete INGI
NT_165288	127646	132907	1	5257	5256	5261	p	0	ok	ok	ATTGCCACGAGTAATAGCTTTTACGTTTGTCTAGTTCGATTCATCTGCTTGAATGTGTAACTTGTTAGTTTGATGCTGTATGCTTGCTTGTCTTAGCCAC	11	INGI/RIME	Complete INGI
NT_165288	4677576	4682837	1	655	654	5261	p	0	ok	tr	ATTGCCACGAGTAATAGCTTTTACGTTTGTCTAGTTCGATTCATCTGCTTGAATGTGTAACTTGTTAGTTTGATGCTGTATGCTTGCTTGTCTTAGCCAC	11	INGI/RIME	RIME A
NC_007283	12852	18114	1	5257	5256	5262	m	0	ok	ok	ATAATTTTCTACTACAAAGGGTTCTTCTTTATAAGTAATAAGTTGTTTGCTGTGATTTTTGCTGATAATTGTGATTGTGTTGGAAGAAACTAGCCAAATA	10	INGI/RIME	Complete INGI
NC_007283	95483	100747	1	5254	5253	5264	m	0	ok	ok	TGCAGTTCTTAGATTGCCGTTTGCTGTTGTCCACGCTGTTGCTTGTGTCGCGTTGGCTATTAGTTTGCTGCTTTCGCCGCCGGCGTTTTTCTGCTGTACC	10	INGI/RIME	Complete INGI
NC_007283	3945413	3950677	1	5254	5253	5264	m	0	ok	ok	TGCAGTTCTTAGATTGCCGTTTGCTGTTGTCCACGCTGTTGCTTGTGTCGCGTTGGCTATTAGTTTGCTGCTTTCGCCGCCGGCGTTTTTCTGCTGTACC	10	INGI/RIME	Complete INGI
NT_165288	5202764	5208028	1	5256	5255	5264	p	0	ok	ok	GTCGGCTGCCTACTCCTAAGTATTCACCGTACCCGCCGTGCTATATGCATTGCCTGCGCCGCTTCGATGTGTTTCGCCGTGGTCTAGTTTTGGCTTTATC	11	INGI/RIME	Complete INGI
NC_005063	9846	15114	1	5257	5256	5268	m	0	ok	ok	CTAACCTATTCTAACTCTAGATTGCGCTTTCTTGAGGAATCGCAGAGCCTTCTCGGTATCGGAGCCACATGTTCTCGTGTTGGCTGCGTCCAAATGCATT	2	INGI/RIME	Complete INGI
NC_005063	359776	365044	1	5257	5256	5268	m	0	ok	ok	CTAACCTATTCTAACTCTAGATTGCGCTTTCTTGAGGAATCGCAGAGCCTTCTCGGTATCGGAGCCACATGTTCTCGTGTTGGCTGCGTCCAAATGCATT	2	INGI/RIME	Complete INGI
NT_165288	4300	9646	1	79	78	5346	m	4e-22	ok	tr	GGGGAAATCCAAAAGGAAAGGAAAGAAAGAATGCACAGATGGCTGCAAAAAAGAGAAAAATTCTTGCTACGTTTCCAGTTTTGTAGCAAATAGAAAATTT	11	INGI/RIME	RIME A
NC_007279	1484112	1489590	1	216	215	5478	m	1e-101	ok	tr	GTCAAATATAAGTGAATAGATGCTGCGTAAGAAATGGTGTAACATATAGTTTGAAATATGGTGGCCGACTTAAATGCGGAGGGTTGAGATCAAGTGAGTA	6	INGI/RIME	RIME A
NC_008409	167297	173014	1	5239	5238	5717	m	6e-98	ok	tr	TGGCTTATGGGCAAGCTGAATATCGACCGGGCATCCAATGTTCTTGTTGGTACACCTGGTATTGGTAAATCGTTTTCCGTGGGATCCTTTTTGTTATACA	1	INGI/RIME	RIME A
NC_007279	27795	33563	1	5257	5256	5768	p	0	ok	ok	GGTGGGTGGAAAAGACAGCTCACAGACCACCGATACATATTGTTATTGGTACACCTGGTATTGGTAAATCATGTGGTGTTGGATCATTTTTGCTTCATTC	6	INGI/RIME	Complete INGI
NC_007279	1427725	1433493	1	5257	5256	5768	p	0	ok	ok	GGTGGGTGGAAAAGACAGCTCACAGACCACCGATACATATTGTTATTGGTACACCTGGTATTGGTAAATCATGTGGTGTTGGATCATTTTTGCTTCATTC	6	INGI/RIME	Complete INGI
NC_007283	54674	61143	1	5256	5255	6469	m	0	tr	tr	CTCCTTTCACTGGTCCCTTTTGGTCTCAGTCCGATCAGTCCCCAGAGATGCTGAAATCTACATTCCACACTCGAATTTAAGCGAGAAATGATTCAATATA	10	INGI/RIME	RIME A
NC_007283	45267	54427	1	248	247	9160	m	0	ok	tr	TTGCTGGGACACCGTCTTTCATTTGTCGGTCCCTGGGCACGTGACAGCGTGCCATCAGCAGTATCATCCGCACTAAGATGCTGCTGTCCGGTGATGTGGA	10	INGI/RIME	RIME A
NT_165288	93680	107061	1	1	0	13381	m	0	ok	tr	CAGTGTTCCCCATGAAAGGAACGCTGCTGGCTCTTGGCTTCCCCCGATGATACGGGGTACTGGACCCTGGAACCACGTTGAGGTGGCCGGCATCGCCAGG	11	INGI/RIME	RIME A
NC_007280	16814	34797	1	4926	4961	17983	m	0	tr	tr	TATTGCCGAGTGTGGAGCCAGCAGGAAAAGCACCGGACGCAGGAATAGTCCAGACACCCTCAGAGACAGAGAGGGTATGCAGTCAACAAGCATCAAAAAC	7	INGI/RIME	RIME A
NT_165288	4739326	4762494	1	321	320	23168	m	0	tr	tr	TAAGATGCTGCTGTCCGGTGATGTGGAAGAGAATCCCGGCCCGTCGTTGCGCGGGATACAGTGGAACTGCGCCGGGCTATCTCAAGGAAAGAGATTAGCA	11	INGI/RIME	RIME A
NT_165288	132809	157422	1	4968	4967	24613	p	0	tr	tr	GCCGAGTGTGGAGCTAGCAGGAAAAGCACCGGACGCAGGAATAGTCCAGACACCCTTAGAGACAGAGGAGGTATGCAGTCAACAAGCAACAGAAACAGAA	11	INGI/RIME	RIME A
NT_165288	4702790	4734183	1	5252	5251	31393	m	0	tr	tr	CAGTCGCCAGACCGATAGCATCTCAGGGCTCTACAGTGATGGCTGATGGCCGCGCCAGTGGGGGGAAACTCCCACGAAGGCACGAAGAAAATTCCAAAAA	11	INGI/RIME	RIME A
NC_007281	17269	53504	1	2	1	36235	m	0	ok	tr	CAGTGTTCCCCATGAAAGGAACGCTGCTGGCTCTTGGCTTCACCCAATGATACGGTGTACTGGACCCTGGCACCACGTTGAGGTGGCCGGCATCGCCAGG	8	INGI/RIME	RIME A
NT_165287	182810	234424	1	9	8	51614	m	0	ok	tr	CAGTGTTCCCCATGAAAGGAACGCTGCTGGCTCTTGGCTTCCACCGATGATACGGGGTACTGGACCCTGGCACCACGTTGAGGTGGCCGGCATCGACAGG	11	INGI/RIME	RIME A
NT_165288	41604	106962	1	4968	4967	65358	m	0	tr	tr	TACCGAGTGTGGAGCTAGCAGGAAAAGCACCGGACGCAGGAATAGTCCAGACACCCTCAGAGACAGAGGGGGTATGCAATCAACAAGCAACAGAAACAGA	11	INGI/RIME	RIME A
NT_165288	8788	8960	2	236	234	172	p	1e-34	ok	tr	TGGCGCCCGGACGGCTGCACCAGGGTTCTTTTGCTCGTCCCATACAAATTACTCCTTTACCAAATCTGCACCGTCCCAAGTTGGTTTCCTCCAGACCTTC	11	INGI/RIME	RIME A
NC_007282	2828901	2834139	2	5243	5241	5238	m	0	ok	tr	CACAAAAAATACAGCTGGTATGGTTTTTCTTAATTCACCTAAAAATTCGTCCTCCACCATAGGTAACTAATTCTCGGAACAGGCAGAGACAAGCCAAACA	9	INGI/RIME	RIME A
NC_007281	12011	17269	2	5252	5250	5258	m	0	ok	ok	CGTGGTGTGCTTAAAAGCATTTACTTCTTACCATTGGGTGGAGCGATTGCATGGTGCTGACATCTGCGCGAGGGAAAATAAAAAAAACACTGTGTTTCCT	8	INGI/RIME	Complete INGI
NC_007279	122321	122503	3	1033	1030	182	m	0	tr	tr	GTCCAATGTGGTGGCGTTGCTCTGCAGCCACGGGGAACGGAGACCTTCGTCGCAATGCGGATGGCGGAGCTCAATTTCTGTTCCAGGGTGTTGACATTCT	6	INGI/RIME	RIME A
NC_007279	997004	997251	3	248	245	247	m	1e-103	ok	tr	TTCAAAGCCGCGGGCAGCTCAGTGAGTCTGTGTCGTCTCCAACGATAACGTCGAAAAATATGTGATGGTGATCGGTATCGGGAGAATACAGCGATGCCCT	6	INGI/RIME	RIME A
NC_008409	1042140	1047390	3	5255	5252	5250	p	0	ok	ok	CGAGCTCCTGCAGCCGCCTATATGTCCAGCTACGGCGGCTGCACCTCCCGCAATTAAGATGTAGCTGTTGGCTGTGTCGGTGTTGTCATTCTGTTTCCGC	1	INGI/RIME	Complete INGI
NC_007283	11941	12150	4	213	209	209	m	2e-83	ok	tr	TTTGGACGGTTTGTGGGGGCACAGCAACACAGACTGAACTCACGATTATCGTGGCTGTTCTCTGCCCTCATTGATGTGGCGTGGGACCTGCGGTTTCCCA	10	INGI/RIME	RIME A
NC_007283	2461871	2462080	4	213	209	209	m	2e-82	ok	tr	TTTGGACGGTTTGTGGGGGCACAGCAACACAGACTGAACTCACGATTATCGTGGCTGTTCTCTGCCCTCATTGATGTGGCGTGGGACCTGCGGTTTCCCA	10	INGI/RIME	RIME A
NC_007283	159187	159672	4	5246	5242	485	p	0	ok	tr	GCAGTTTCAGCGACGGAAGCGACACCTCCCCAAGGGGAGATAAATACATCAAGTAAAGTGTTACTGTGTCGTCTATTTTATTTTTTTTACTCTGCCCCAT	10	INGI/RIME	RIME A
NC_007283	1909117	1909602	4	5246	5242	485	p	1e-95	ok	tr	GCAGTTTCAGCGACGGAAGCGACACCTCCCCAAGGGGAGATAAATACATCAAGTAAAGTGTTACTGTGTCGTCTATTTTATTTTTTTTACTCTGCCCCAT	10	INGI/RIME	RIME A
NC_007277	143140	143243	5	108	103	103	p	4e-44	ok	tr	CTAGACCAAACGGCCACCGCGTCAGGGGCGATAATTAATATACTTCTGGGTGCCACCTAAATTTCCACGTTCAGTCGTTGTTGACATTTGTTCAGGTGAG	4	INGI/RIME	RIME A
NC_007277	318070	318173	5	108	103	103	p	2e-43	ok	tr	CTAGACCAAACGGCCACCGCGTCAGGGGCGATAATTAATATACTTCTGGGTGCCACCTAAATTTCCACGTTCAGTCGTTGTTGACATTTGTTCAGGTGAG	4	INGI/RIME	RIME A
NC_007281	2235536	2235650	5	119	114	114	p	1e-11	ok	tr	GTAGCTTATTTGGGTGTTGGTCTGCCACGGTGGGATGGGTCTACTTCCAATACCATGAGCGGCAACAGCGAGTTTGTGATTGTCAAGAGTCTGCTCAGGG	8	INGI/RIME	RIME A
NC_007281	124413	124527	5	119	114	114	m	6e-34	ok	tr	CGTAGCTTATTTGGGCGTTGGTCTGCCACGGTGAGATGGGTCTGCTTCCAATACCATGAGCGGCAACAGCGAGTTTGTGATTGTCAAGAGTCTGCTCAGG	8	INGI/RIME	RIME A
NC_007281	1174343	1174457	5	119	114	114	m	4e-33	ok	tr	CGTAGCTTATTTGGGCGTTGGTCTGCCACGGTGAGATGGGTCTGCTTCCAATACCATGAGCGGCAACAGCGAGTTTGTGATTGTCAAGAGTCTGCTCAGG	8	INGI/RIME	RIME A
NC_007283	449986	450100	5	119	114	114	m	3e-16	ok	tr	CGTAGCTTATTTGGGTGTTGGTCTGCCACGGTGGGATTGGTCTGCTTCCAATACCATGAGTGGCAACAGCAAGTCTGTGATTGTCAAGAGTCTGCTCAGG	10	INGI/RIME	RIME A
NC_007281	135606	135781	5	180	175	175	p	7e-13	ok	tr	GTAGCTTATTTGGGTGTTGGTCTGCCACGGTGGGATGGGTCTACTTCCAATACCATGAGCGGCAACAGCGAGTTTGTGATTGTCAAGAGTCTGCTCAGGG	8	INGI/RIME	RIME A
NC_007283	99995	100170	5	180	175	175	m	9e-25	ok	tr	CGTAGCTTATTTGGGTGTTGGTCTGCCACGGTGGGATTGGTCTGCTTCCAATACCATGAGTGGCAACAGCAAGTCTGTGATTGTCAAGAGTCTGCTCAGG	10	INGI/RIME	RIME A
NC_007282	45829	51058	5	5237	5232	5229	m	0	ok	tr	TTAATCTACACGATACTTGAGTTACATAAGTTTTACTACAACCACAAACACTGGGATTTTTGCGGTCATTCTTTGCTATCTTTGTTGTACTATTTACTCA	9	INGI/RIME	RIME A
NC_007276	459	5707	5	5255	5250	5248	m	0	ok	ok	CGTAGCTTATTTGGGTGTTGGTCTGCCACGGTGGGATGGGCCTGCTTCCAATACCATGAGCGGCAACAGCGAGTTTGTGATTGTCAAGAGTCTGCTCAGG	3	INGI/RIME	Complete INGI
NC_007276	875389	880637	5	5255	5250	5248	m	0	ok	ok	CGTAGCTTATTTGGGTGTTGGTCTGCCACGGTGGGATGGGCCTGCTTCCAATACCATGAGCGGCAACAGCGAGTTTGTGATTGTCAAGAGTCTGCTCAGG	3	INGI/RIME	Complete INGI
NC_007282	15636	21112	5	216	211	5476	m	2e-88	ok	tr	TAACTTGTGGAGTACAAGGCCGCGAGCCTGTGCGCTCTGACGTGTGCACTTGTTTGTTCTATGTGAGCTTCAGCCTTCGCTGCTTCCGTTTCAAAGCCCC	9	INGI/RIME	RIME A
NC_007282	2960419	2965657	6	5244	5238	5238	p	0	ok	tr	GATGACTTTTGCAAAAAACTGCCGCGATTGTGTGGCCTCCTGCGCGTCGTTGTTGGCGTTTAGACAGCTTTCTGCTGGGTTGTTGTTCTCGTAGACCCAG	9	INGI/RIME	RIME A
NC_007276	32597	32691	8	102	94	94	p	4e-11	ok	tr	ACCGGAACTGCAGGAGCAACAGCTTCAACTGGCTGTGCAAGACACAAAGACAAAACTGAGTGCGATGCTGACAAAACAGGCGAAAAGCAAAATTGCGCGT	3	INGI/RIME	RIME A
NC_007283	172024	172134	8	121	113	110	p	3e-18	ok	tr	AACTCAAGATGGAGGAGCAATAACTGTAAACTGTGGCCAACATGCCGACAAGACTAAATGTGAGGAAAAAACAAGGGAAAAACAACCCCTGTTTGTGTAT	10	INGI/RIME	RIME A
NC_007283	174886	174996	8	121	113	110	p	3e-18	ok	tr	AACTCAAGATGGAGGAGCAATAACTGTAAACTGTGGCCAACATGCCGACAAGACTAAATGTGAGGAAAAAACAAGGGAAAAACAACCCCTGTTTGTGTAT	10	INGI/RIME	RIME A
NC_007283	4021954	4022064	8	121	113	110	p	4e-13	ok	tr	AACTCAAGATGGAGGAGCAATAACTGTAAACTGTGGCCAACATGCCGACAAGACTAAATGTGAGGAAAAAACAAGGGAAAAACAACCCCTGTTTGTGTAT	10	INGI/RIME	RIME A
NC_007283	4024816	4024926	8	121	113	110	p	4e-13	ok	tr	AACTCAAGATGGAGGAGCAATAACTGTAAACTGTGGCCAACATGCCGACAAGACTAAATGTGAGGAAAAAACAAGGGAAAAACAACCCCTGTTTGTGTAT	10	INGI/RIME	RIME A
NT_165288	143885	144078	8	201	193	193	p	6e-74	ok	tr	AAAAGGCACGCCTTTCTCCACACGAAAATGGGAAATATAGACTGCGGGACACCCCTCTCTGAATATCCTCTTCGAGTAAGAAGGGGGGAACATCCTAGTG	11	INGI/RIME	RIME A
NT_165288	3468815	3469008	8	201	193	193	p	9e-73	ok	tr	AAAAGGCACGCCTTTCTCCACACGAAAATGGGAAATATAGACTGCGGGACACCCCTCTCTGAATATCCTCTTCGAGTAAGAAGGGGGGAACATCCTAGTG	11	INGI/RIME	RIME A
NC_007277	89536	89957	8	429	421	421	m	0	ok	tr	AAGTGGCACATTTTTTCAAAATAATGGGCAAATAGAGTATGAAAATGAATCATCTTATTAAACTGTCATAAATATGTTAACTAGTAATAGTACCCCTAGA	4	INGI/RIME	RIME A
NC_007277	1489466	1489887	8	429	421	421	m	0	ok	tr	AAGTGGCACATTTTTTCAAAATAATGGGCAAATAGAGTATGAAAATGAATCATCTTATTAAACTGTCATAAATATGTTAACTAGTAATAGTACCCCTAGA	4	INGI/RIME	RIME A
NT_165288	172944	175000	8	2115	2107	2056	p	0	ok	tr	AGTGGCATATTTTTTCAAAGTAATGGGCAAATAGGGTATGAAAATGAATCATATTATTAAACTGTCATAACTATGTTAACTAGTAATAGTACCCCTAGAG	11	INGI/RIME	RIME A
NT_165287	84316	89042	8	4733	4725	4726	m	0	ok	tr	TGAGGGATTGTAACATTTTTAAAAGCTATAAAAAATAAAATTTTAGCAGAACATGTTTAATAGTCGCCTATAAGGGTAACGTACTATGGTAGTCCCCGGA	11	INGI/RIME	RIME A
NT_165288	4547874	4553043	8	5229	5221	5169	p	0	ok	tr	AGTGGCATATTTTTTCAAAGTAATGGGCAAATAGGGTATGAAAATGAATCATATTATTAAACTGTCATAACTATGTTAACTAGTAATAGTACCCCTAGAG	11	INGI/RIME	RIME A
NC_007277	147515	147696	9	190	181	181	p	2e-83	ok	tr	AAGTGTGGGATGCCAAACAGTAGATGACAACCAATGGCATCCGTAGCGTCCTTCAGTATTCGGCGTTGGAGAGTTCCACTCTCCCATGCCCCTGTGGTTA	4	INGI/RIME	RIME A
NC_007277	322445	322626	9	190	181	181	p	7e-83	ok	tr	AAGTGTGGGATGCCAAACAGTAGATGACAACCAATGGCATCCGTAGCGTCCTTCAGTATTCGGCGTTGGAGAGTTCCACTCTCCCATGCCCCTGTGGTTA	4	INGI/RIME	RIME A
NC_007283	46330	46542	9	220	211	212	p	2e-67	ok	tr	ATTCCGATAGAGCTCACATAGTGTTTCATACGAACCGAATTCACAGTGTACCCTACCATGAGGCATTGCGCCGGTTGAAACGTGCTGCACACCCTGGTAA	10	INGI/RIME	RIME A
NT_165288	105400	105634	9	243	234	234	p	1e-110	ok	tr	GGGGCCTTGTTCCTTACCTTGGAGGCCGACAGCCCCTGATACCACGATGGGACGACCGGTGTTCCCACGGTTGGTGTTGATGTTCTGCGTACCCTAGCAA	11	INGI/RIME	RIME A
NT_165288	2380330	2380564	9	243	234	234	p	1e-109	ok	tr	GGGGCCTTGTTCCTTACCTTGGAGGCCGACAGCCCCTGATACCACGATGGGACGACCGGTGTTCCCACGGTTGGTGTTGATGTTCTGCGTACCCTAGCAA	11	INGI/RIME	RIME A
NT_165287	144089	144662	9	5254	5245	573	p	0	tr	tr	TCGTGAGACCGATAGCATCTCAGGGCTCTACGGTGATGGCTGATGGCCGCGCCAGTGGGGGGAAACTTTCACGAAGGCACGAAGAAAATTCAAAAAAAAA	11	INGI/RIME	RIME A
NT_165288	103930	105400	9	193	184	1470	m	0	ok	tr	GAGCACAGCAGTGTTCCCCATGAAAGGAACGCTGCTGGCTCTTGGCTTCCCCCGATGATACGGGGTACCGGACTCTGACACCACGTTGATGTGGCCGGCA	11	INGI/RIME	RIME A
NT_165287	2655	7880	9	5242	5233	5225	m	0	ok	tr	ACCCTTATATTTACCTGTTGTTGTTTCGGTTAACGTAGTTTGAGGTAGTGCTAAAAAGACTGCATTCTCGTTGATTTGCCATGCATTATATTCCCTGCTA	11	INGI/RIME	RIME A
NT_165287	138853	144089	9	5254	5245	5236	p	0	ok	ok	CCCTTATATTTACCTGTTGTTGTTTCGGTTAACGTAGTTTGAGGTAGTGCTAAAAAGACTGCATTCTCGTTGATTTGCCATGCATTATATTCCCTGCTAA	11	INGI/RIME	Complete INGI
NT_165287	144662	177585	9	5242	5233	32923	m	0	tr	tr	GACTCTGCCACAGTCGCCAGACCAATAGCATCTCAGGGCTCTACGGTTATGGCTGATGGCCGCGCCAGTGGGGGGAAACTCTCACGAAGGCACGAAGAAA	11	INGI/RIME	RIME A
NC_007279	56841	56949	11	119	108	108	m	2e-30	ok	tr	TTATTTGGGTGTTGGTCTGCCACGGTGAGATGGACCTGCTTCCAATACCATGAGTGGCAACAGCAAGTCTGTGATTGTCAAGAGTCTGCTCAGGGGTGAC	6	INGI/RIME	RIME A
NC_007279	1281771	1281879	11	119	108	108	m	1e-29	ok	tr	TTATTTGGGTGTTGGTCTGCCACGGTGAGATGGACCTGCTTCCAATACCATGAGTGGCAACAGCAAGTCTGTGATTGTCAAGAGTCTGCTCAGGGGTGAC	6	INGI/RIME	RIME A
NC_007282	174856	175058	11	213	202	202	m	4e-95	ok	tr	GAATAATGTACTGACATACAATCCGGCAACGCCACTCTGGCATGGACAGTTACTTTTCTCATTTTGGAGAAAGTCATCTCCTTATCAATACCCTGGTTGC	9	INGI/RIME	RIME A
NT_165288	4695186	4695495	11	635	624	309	m	0	ok	tr	CGGAGCACAGCAGTGTTCCCCATGAAAGGAACGCTGTTGGCTCTTGGCTTCCCCCGATGATACGGGGTACTGCACCCTGGCACCACGTTGAGGTGGCCGG	11	INGI/RIME	RIME A
NC_005063	1173623	1173989	11	377	366	366	m	4e-87	ok	tr	AGAAACCGGAGGGTCATCAACCGCAAGTGGGTGTGCAAGACACCAAACCAAAGGGACTTGTGAGAATGAAAAAACAGATGAAAAACAAAATTGTGCCTTC	2	INGI/RIME	RIME A
NT_165288	145565	146039	11	5239	5228	474	p	0	ok	tr	CGCGACGGTGTGACGCAACGGCCCCAGCGTTTCTCCCGCAAATGTTACAACGGGGAAACCGCATGCAACCGGGCGATTTTCGTTTAAGTCCCTGGGGGGG	11	INGI/RIME	RIME A
NC_007282	2227362	2227541	14	193	179	179	p	1e-76	tr	tr	AATGGAGGCCGAGCCAGGCCCCTACATTGCGATTGGGAGCTCTGGTATAGGTAAGTTGCTATCCATTGGTTCGCTTCTCCTTCATACTCTGGCCACGCTG	9	INGI/RIME	RIME A
NT_165288	35789	36354	15	582	567	565	p	0	tr	tr	GTATGTCAGTGTGAATTTTGCAGAGTTCTGCCGCTAATTCTCCACTCTTCACGAAGGTTATCTAATGGTTAATACGTGCTCTACTCCCTTGTAACGCCAG	11	INGI/RIME	RIME A
NC_007282	2662420	2663118	17	5244	5227	698	m	0	tr	tr	TGAAGAAGTTTGCGTCCCTTCAGTTCCTGTTTGTATTGCTGTTTTCTATATTGCTTTCGTGTTAGATTTGCAGTTTTTTCCATCCTTCTCACTTTTTTAA	9	INGI/RIME	RIME A
NC_007282	2690035	2695272	17	5255	5238	5237	p	5e-36	tr	ok	TCAAAGTAATGGGCAAATAGGGTATGAAAATGAATCATATTAATAAACTGTTCGAATTATGTTAACTAGTAATAGTAAGAATGCCTTCCGCATGTCTGGC	9	INGI/RIME	RIME A
NC_008409	160433	165625	19	5257	5238	5192	p	0	tr	ok	TACGCTGGTTTAGTGGTTATGTAGATTGGTCGTCGCAGATAGTACCGGAATCGATTCCCGCGGCCAGCGAGTATTTAGCTTACACTAAGAATGAATCTGC	1	INGI/RIME	RIME A
NT_165288	57076	57151	20	95	75	75	m	2e-13	tr	tr	TGGAGCAGCGGCTTCAACTGGGTGTGCAAGGCACTAATATCAACCTGATTGTGAAAGTGACAAAACAGGCGAGAAGCAAAATTGTGCATGGAGGAAGTTT	11	INGI/RIME	RIME A
NC_007278	159556	159740	21	220	199	184	m	6e-59	tr	tr	GCTCACATAGTGTTTCATACGAACTAAATTCACAGTGTACCCTACCATGAGGCATTGCGCCGGTTGAAACATGCTGCACACCCTGGTGATGCTGGCTCCA	5	INGI/RIME	RIME A
NC_007278	1384486	1384670	21	220	199	184	m	1e-13	tr	tr	GCTCACATAGTGTTTCATACGAACTAAATTCACAGTGTACCCTACCATGAGGCATTGCGCCGGTTGAAACATGCTGCACACCCTGGTGATGCTGGCTCCA	5	INGI/RIME	RIME A
NT_165287	21112	21310	21	218	197	198	p	6e-62	tr	tr	CTCACGTAGTGTTTCATACGAACTAAATTCACAGTGTACCCTACCATGAGGCATTGCGCCGGTTGAAACATGCTGCACACCCTGGTGATGCTGGCTCCAT	11	INGI/RIME	RIME A
NC_005063	28107	28574	23	5244	5221	467	m	0	tr	tr	GCTGGTTTAGTGGTTAAGTAGATTGGTCGTCGCAGATAGTACCGGAATCGATCCCCGCGGCCAGCGAGTATTTAGCTTACACTAAGAATGAATCTGCCTT	2	INGI/RIME	RIME A
NC_005063	203037	203504	23	5244	5221	467	m	1e-105	tr	tr	GCTGGTTTAGTGGTTAAGTAGATTGGTCGTCGCAGATAGTACCGGAATCGATCCCCGCGGCCAGCGAGTATTTAGCTTACACTAAGAATGAATCTGCCTT	2	INGI/RIME	RIME A
NT_165288	123020	128258	26	5256	5230	5238	p	0	tr	ok	ACAGCTCTCATTCTTGTCCTACTCAAAAGACAGGACACCATCCGCTCATCGTCGAAGGCGTGGTGGAGTACGTCGCTTCCCTCGATCGTTTGTTCTTCGG	11	INGI/RIME	RIME A
NT_165288	1347950	1353188	26	5256	5230	5238	p	0	tr	ok	ACAGCTCTCATTCTTGTCCTACTCAAAAGACAGGACACCATCCGCTCATCGTCGAAGGCGTGGTGGAGTACGTCGCTTCCCTCGATCGTTTGTTCTTCGG	11	INGI/RIME	RIME A
NC_007281	110529	110757	29	257	228	228	m	2e-92	tr	tr	TTATTTTCTTTGAGTAATGATTCCTTTTAGGTTGCCGACCACCTCACCTTCTGTGGTGTTTTGCTCGCGAATACCCTGCCGACGCCGCCAACCTCAACGA	8	INGI/RIME	RIME A
NC_007281	460459	460687	29	257	228	228	m	1e-91	tr	tr	TTATTTTCTTTGAGTAATGATTCCTTTTAGGTTGCCGACCACCTCACCTTCTGTGGTGTTTTGCTCGCGAATACCCTGCCGACGCCGCCAACCTCAACGA	8	INGI/RIME	RIME A
NC_007282	430695	433547	29	2891	2862	2852	p	0	tr	tr	CTTTTGCAAAACAAAAAAATCGACACCACCTTGCAACTCCCAATAAATCACAAAACCGACTCAAATATTGCTCAAACACCACAAAGCCATCTTCGCGCAG	9	INGI/RIME	RIME A
NT_165288	66684	71900	29	5242	5213	5216	p	0	tr	tr	CACTATGTCTCCTCCTCTTTTTGCCTGATATTGTTCTAAGATAACACGAAGGTGGGTTATATCTTTAATATACCATGCGATTTCGGCCATCTCAGTATTG	11	INGI/RIME	RIME A
NT_165288	5141614	5146830	29	5242	5213	5216	p	0	tr	tr	CACTATGTCTCCTCCTCTTTTTGCCTGATATTGTTCTAAGATAACACGAAGGTGGGTTATATCTTTAATATACCATGCGATTTCGGCCATCTCAGTATTG	11	INGI/RIME	RIME A
NC_007276	22318	22502	37	220	183	184	m	4e-63	tr	tr	ATACGAACCGAATGCACGGTGCACCCTACCATGAGGCATTGCGCCGGTTGAAACATGCTGCACACCCTGGTGATGCTGGCTCCATCAAGGTGTTTTCAGA	3	INGI/RIME	RIME A
NC_007276	40683	40867	37	220	183	184	m	4e-63	tr	tr	ATACGAACCGAATGCACGGTGCACCCTACAATGAGGCATTGCGCCGGTTGAAACATGCTGCACACCCTGGTGATGCTGGCTCCATCAAGGTGTTTTCAGA	3	INGI/RIME	RIME A
NC_007276	59037	59221	37	220	183	184	m	4e-63	tr	tr	ATACGAACCGAATGCACGGTGCACCCTACAATGAGGCATTGCGCCGGTTGAAACATGCTGCACACCCTGGTGATGCTGGCTCCATCAAGGTGTTTTCAGA	3	INGI/RIME	RIME A
NC_007276	77399	77583	37	220	183	184	m	4e-63	tr	tr	ATACGAACCGAATGCACGGTGCACCCTACAATGAGGCATTGCGCCGGTTGAAACATGCTGCACACCCTGGTGATGCTGGCTCCATCAAGGTGTTTTCAGA	3	INGI/RIME	RIME A
NC_007276	95758	95942	37	220	183	184	m	4e-63	tr	tr	ATACGAACCGAATGCACGGTGCACCCTACAATGAGGCATTGCGCCGGTTGAAACATGCTGCACACCCTGGTGATGCTGGCTCCATCAAGGTGTTTTCAGA	3	INGI/RIME	RIME A
NC_007276	897248	897432	37	220	183	184	m	4e-63	tr	tr	ATACGAACCGAATGCACGGTGCACCCTACCATGAGGCATTGCGCCGGTTGAAACATGCTGCACACCCTGGTGATGCTGGCTCCATCAAGGTGTTTTCAGA	3	INGI/RIME	RIME A
NC_007276	915613	915797	37	220	183	184	m	4e-63	tr	tr	ATACGAACCGAATGCACGGTGCACCCTACAATGAGGCATTGCGCCGGTTGAAACATGCTGCACACCCTGGTGATGCTGGCTCCATCAAGGTGTTTTCAGA	3	INGI/RIME	RIME A
NC_007276	933967	934151	37	220	183	184	m	4e-63	tr	tr	ATACGAACCGAATGCACGGTGCACCCTACAATGAGGCATTGCGCCGGTTGAAACATGCTGCACACCCTGGTGATGCTGGCTCCATCAAGGTGTTTTCAGA	3	INGI/RIME	RIME A
NC_007276	952329	952513	37	220	183	184	m	4e-63	tr	tr	ATACGAACCGAATGCACGGTGCACCCTACAATGAGGCATTGCGCCGGTTGAAACATGCTGCACACCCTGGTGATGCTGGCTCCATCAAGGTGTTTTCAGA	3	INGI/RIME	RIME A
NC_007276	970688	970872	37	220	183	184	m	4e-63	tr	tr	ATACGAACCGAATGCACGGTGCACCCTACAATGAGGCATTGCGCCGGTTGAAACATGCTGCACACCCTGGTGATGCTGGCTCCATCAAGGTGTTTTCAGA	3	INGI/RIME	RIME A
NC_007277	1575019	1575097	39	117	78	78	m	1e-10	tr	tr	GTAAGGCACAAATATAAGACCGCTTGTTAAAATGATAAAAAAGTCGAAAGGAAATATTGTGAACTTAGAAAGGGCAAAGAGGGTGAACCTGAACACGAGT	4	INGI/RIME	RIME A
NC_007277	96460	96553	39	129	90	93	m	4e-25	tr	tr	TGCAACACACCAAATATGTCTAATTGTGAAGCTGACAAAACAGGCGAAAAACAAAATTGCGCATGGAGGAAGGGTAAAGATGGTGAAGATGATAAGGATA	4	INGI/RIME	RIME A
NC_007277	1496390	1496483	39	129	90	93	m	1e-13	tr	tr	TGCAACACACCAAATATGTCTAATTGTGAAGCTGACAAAACAGGCGAAAAACAAAATTGCGCATGGAGGAAGGGTAAAGATGGTGAAGATGATAAGGATA	4	INGI/RIME	RIME A
NC_007277	49	167	39	165	126	118	m	7e-20	tr	tr	GTAAGGCACAAATATAAGACCGCTTGTTAAAATGATAAAAAAGTCGAAAGGAAATATTGTGAACTTAGAAAGGGCAAAGAGGGTGAACCTGAACACGAGT	4	INGI/RIME	RIME A
NC_007279	24680	24770	42	129	87	90	m	2e-22	tr	tr	AACACACCAAATATGTCTAATTGTGAAGCTGACAAAACAGGTGACAAACACAATTGTGCATTTAGAAAGGGTAAATATGGTGAAGATGATAAGGATACAA	6	INGI/RIME	RIME A
NC_007279	1599610	1599700	42	129	87	90	m	6e-19	tr	tr	AACACACCAAATATGTCTAATTGTGAAGCTGACAAAACAGGTGACAAACACAATTGTGCATTTAGAAAGGGTAAATATGGTGAAGATGATAAGGATACAA	6	INGI/RIME	RIME A
NT_165288	79910	79972	47	109	62	62	m	3e-23	tr	tr	TGACTATAACACGAAAGAGATTTGTTAAAATGACAAAAAATATGGCAAATCAAATTGTGCGTGGAGAAAGGGAAAAGATGGCGAAGATGATAAGAATACA	11	INGI/RIME	RIME A
NT_165288	4979840	4979902	47	109	62	62	m	7e-15	tr	tr	TGACTATAACACGAAAGAGATTTGTTAAAATGACAAAAAATATGGCAAATCAAATTGTGCGTGGAGAAAGGGAAAAGATGGCGAAGATGATAAGAATACA	11	INGI/RIME	RIME A
NC_007281	134118	134188	47	117	70	70	p	3e-11	tr	tr	AGAATATGAAATGAAGAATAGATGTGAGGCTGTCAACAGGGATGACCAAAAGAATTGTAAATGGAGAAGAGGGAAAAGAGGACGAAGATGACAAGGATAG	8	INGI/RIME	RIME A
NC_007276	4176	4212	50	86	36	36	p	6e-18	tr	tr	CACGGCACCAAAGCTGAGTGCGATGCTGACAAAAAAGATGACAAGCCAAATTGCGCATGGAGGAAGGGAAAAGATGGCGAAGGTGATAAGGATACAGAAA	3	INGI/RIME	RIME A
NC_007283	101545	101582	50	87	37	37	p	5e-53	tr	tr	GGTAAAAAGTGTTCTGATCACACTAAAAAAGAGGCATGTGAGGCAGAGAATGTGGGACTAGCCCCGGGACAAAAGGCTAAATGTGGCTGGATTGAAGAAA	10	INGI/RIME	RIME A
NC_007283	3951475	3951512	50	87	37	37	p	1e-09	tr	tr	GGTAAAAAGTGTTCTGATCACACTAAAAAAGAGGCATGTGAGGCAGAGAATGTGGGACTAGCCCCGGGACAAAAGGCTAAATGTGGCTGGATTGAAGAAA	10	INGI/RIME	RIME A
NT_165287	59908	59956	50	98	48	48	p	1e-11	tr	tr	CCTTCAAAGTATGCTGGACAAGATACCAAAGAGAAATGTGAAGGAGTCAAATGAACTCCAGCCCCAGGCAAAAAATATGTTTGTGGACGGATAGAAGACA	11	INGI/RIME	RIME A
NC_007276	77019	77124	50	156	106	105	m	3e-16	tr	tr	CAAGCAACGGCAACGGAAAACGACAAGAAGGAGGAGAAATGCAAGGGAAAAGGAGAGGAAGAGTGCGAAGAAGGTACTGGCTACAAATGGGAAGAAAACA	3	INGI/RIME	RIME A
NC_007282	87356	87399	52	95	43	43	m	1e-18	tr	tr	TTACCACTCAGCAAGCTTGCGAACCTATAAACAAAGATGGCAAAAAGCATTACTGCTTGAAAAAGGGAGGTTATAGCGACCCCGACAAGGATACAGAAAT	9	INGI/RIME	RIME A
NC_007282	23572	23629	52	109	57	57	m	5e-14	tr	tr	ACTAGGATCAGAAATTTTGTGAGGCAGTAAACAAGGATGGTAAAAAGCATTCTGGATGGAGAAAAGGTAAATATAATGAAGATTACAAGGAAAAAGAAAT	9	INGI/RIME	RIME A
NC_007282	75265	75294	58	87	29	29	p	3e-12	tr	tr	GAGTAACTTGTGAAAAAGAAAATATTGGAAAATCTAGCTCTTTTGTGGATGGATAAAGTGTAAAAATGAAAACCCTGATCAAGATGAAGAAATGTGTCGA	9	INGI/RIME	RIME A
NT_165288	136565	136605	58	98	40	40	m	3e-11	tr	tr	ACAAGAAGGTTTGCGTCGCTAGAAAAACAGGCGACAAGCAAAGCCGTGCATTTAGATAAGGCAAAGATAATGAGGATGACAAGGATACGGAAAAGTTATG	11	INGI/RIME	RIME A
NT_165288	4511495	4511535	58	98	40	40	m	4e-10	tr	tr	ACAAGAAGGTTTGCGTCGCTAGAAAAACAGGCGACAAGCAAAGCCGTGCATTTAGATAAGGCAAAGATAATGAGGATGACAAGGATACGGAAAAGTTATG	11	INGI/RIME	RIME A
NT_165288	171096	171209	58	171	113	113	p	2e-09	tr	tr	AACCGCTTGTGAAAAAATGAATGAAGGAAAAGAGAAACCTGTTTGCGCCTGGAAAAAAGGTGGCGAAGGCGACAAGGACAAAGACGAGTTTAGGTGCCGA	11	INGI/RIME	RIME A
NC_007276	85528	85630	63	165	102	102	p	1e-16	tr	tr	CCGCTTGCGAAAATGACAAAACAGGCGACAAGCAAAATTGTGCATGGAGGAAGGGAAAAGATAATGAGGAAGACAAGGACATAGAAAAATGTCGAAACGG	3	INGI/RIME	RIME A
NC_007279	139149	139176	64	91	27	27	m	4e-11	tr	tr	CAAAACACACTAAAAAAGAAGAATGCGAGGCAGAAAACAAGAATGCCAAAGCAGGTGAGAAAGCAGTTTGCAGCTGGATTGAGGACAAATGCAGAGACTC	6	INGI/RIME	RIME A
NC_007279	163831	163862	64	95	31	31	m	4e-19	tr	tr	AGGACAAGCAAAAAACCGAAGACAAAAAATGCTCCGAAAAGAAAAATCAAGAGGAGTGCAAAGATGGTTGCAAATGGGAGGGCGAAACTTGCAAATACTC	6	INGI/RIME	RIME A
NC_007282	24168	24190	65	87	22	22	p	7e-13	tr	tr	AGGAACCGAGCGAACCCAAACTGGTAAAAGGTGCTCCGAAAAGTAGGGAAGTGTATACTTCGAGATTGCAAATGGGAAGGCGAAACTTGTAAGGATTCCA	9	INGI/RIME	RIME A
NC_007278	158789	158817	65	93	28	28	m	1e-60	tr	tr	AGTAGGAGCAGCAGGGGCAACTTCAAAGTGCTCTGAAAAGACAAAACAAGAACACTGAAAAGATGGATGCAAATGGAAAAATAATGCTTGTAAAGATTCC	5	INGI/RIME	RIME A
NC_007282	171179	171209	65	95	30	30	m	0	tr	tr	AAAAGATGATGGAATTAAAGAGGAGAAATGTGCAGGGAAACAACAAGAAGACTGCAAATCAATGGATTGTAAGTGGAAAGGTGAAAATTACAAATATTCC	9	INGI/RIME	RIME A
NT_165288	106073	106103	65	95	30	30	m	2e-21	tr	tr	AGGAGCTGCAGGAACAACAACAGATAAATGCAAAGGGAAAGATCAAACAGACCGCAAATCTCCGGATTGCAAATAGGAAGGCGAACCTTTCAAAGATTCC	11	INGI/RIME	RIME A
NT_165287	37058	37089	65	96	31	31	p	3e-10	tr	tr	ACAAGAAGGAGGAAGAGAAATGTAAAAGAAAATTAGAGGATGCCTGCAAGAAAGACACTAGATGCAAATGGGAAGATAACAAATGCTTACAAAGATTCCA	11	INGI/RIME	RIME A
NT_165288	135858	135889	65	96	31	31	m	1e-14	tr	tr	GCAGGGAAAGATGGGAAAATGAAGAGAAGTGCTCTGACAAGAAAAAGAGGGAGATTGTACTGGAAATTGCAAATGGGATGGGCAAGAGTGCCAGGATTTC	11	INGI/RIME	RIME A
NC_007282	99632	99665	65	98	33	33	p	4e-15	tr	tr	TGAAGCTGAAAAAAACAGCAGGACAAACCCCCGTTTGTAGTTTCAGTAGTGGAAAAAGATAAAGAGGATGACAAGGATGCAGAAATGTGCCGTGATTCCA	9	INGI/RIME	RIME A
NT_165288	34704	34741	65	102	37	37	p	8e-23	tr	tr	TGGAATATGAGGCAGTAAACAAGGATAACAAAAATTATTGTGTATAGAGAAGTGGGAAAGATAACAAGGATGAAAAAGACACAAAAATTCTGTGATTCCA	11	INGI/RIME	RIME A
NC_007276	66390	66427	65	102	37	37	m	1e-126	tr	tr	CCGAAATATGAGGCTGTAAACAAGGATAACAAAACTTATTGTGTATAGAGAAGTGAGAAAGATAACAAGGATGAAAAAGACACAAAAATGTTGTGATTCC	3	INGI/RIME	RIME A
NC_007282	154937	154974	65	102	37	37	m	3e-12	tr	tr	AGAGGGAAATGATGGGAAAACTACTTCTACTTGCGTAGGTAAAGGAGAGAAAGAATGCACTGCAAACTGCAAATGGGAAGAAACAGACTGCAAAGATTCC	9	INGI/RIME	RIME A
NC_007279	160641	160690	65	114	49	49	m	1e-14	tr	tr	AGCTAAGGCGGAAGAAAAGAAAGAAGAGAAATGCAAAGGTAAAGCGGAGAAAGAATGTGGAGATGGCTGAAAATAGGAGGGTGAAACTTGCAAAGATTAC	6	INGI/RIME	RIME A
NC_007278	74338	74390	65	117	52	52	m	3e-11	tr	tr	GTGCTGCTAAAACTGCTGAAGAATGTGCTGCAGTAAAAGGTGATATTGCAAAAGATAAAAAAGCTCTTTCGGATGGATTGAAGGCAAGTGCAAGAAATCG	5	INGI/RIME	RIME A
NC_007278	1474268	1474320	65	117	52	52	m	1e-10	tr	tr	GTGCTGCTAAAACTGCTGAAGAATGTGCTGCAGTAAAAGGTGATATTGCAAAAGATAAAAAAGCTCTTTCGGATGGATTGAAGGCAAGTGCAAGAAATCG	5	INGI/RIME	RIME A
NT_165288	110832	110889	65	122	57	57	m	6e-29	tr	tr	CCAGTGTACGGACTTAGAACAATGCGCCAAGGTGGCAGGAAAACCAAAGGAGGAAAAGAAATATGTTTGTGGTTGGATTGAAGGCAAATGTCAGGATTTC	11	INGI/RIME	RIME A
NT_165288	5010762	5010819	65	122	57	57	m	1e-10	tr	tr	CCAGTGTACGGACTTAGAACAATGCGCCAAGGTGGCAGGAAAACCAAAGGAGGAAAAGAAATATGTTTGTGGTTGGATTGAAGGCAAATGTCAGGATTTC	11	INGI/RIME	RIME A
NC_007276	101459	101523	65	129	64	64	p	1e-10	tr	tr	GCGACCGAAAACTGTGAGTAATGCGCTGCAGTGACAGGCACCCCTCCTCCAGGCAAGACGAAAGTTTGTGGGAGGATCGAAGACAAGTTCAAGGATTCCA	3	INGI/RIME	RIME A
NC_007282	147805	147875	65	135	70	70	m	4e-22	tr	tr	GCAGGAGCAAGAGGAGAAATGCTCAAAACACAGAACCGACAAAAATGCTTGCGACAAGGACAGCAACTCCAAATGGGATAGAAAAAAGCGCAAAGATTCC	9	INGI/RIME	RIME A
NC_007282	2772735	2772805	65	135	70	70	m	7e-14	tr	tr	GCAGGAGCAAGAGGAGAAATGCTCAAAACACAGAACCGACAAAAATGCTTGCGACAAGGACAGCAACTCCAAATGGGATAGAAAAAAGCGCAAAGATTCC	9	INGI/RIME	RIME A
NT_165287	44700	44781	65	146	81	81	m	1e-21	tr	tr	GGCTTGCCTAGTTGACAAAACAGGCGACAAACAAAATTGTGCATTTAGAAATGGCAAAGATGGTGAAAACGACAGGGATACCTAAAAGTACTGAAATAGA	11	INGI/RIME	RIME A
NT_165288	126092	126189	65	162	97	97	m	5e-14	tr	tr	ACGGGGATAAAAAAGATGAGGTTTGCGCAGCCATTCAACACAGGACGCCTGTAAAAAAGCACAGAATTGTAAATAGGAAGAAAACAAGTGCATAGACTTC	11	INGI/RIME	RIME A
NC_007281	96108	96210	65	167	102	102	p	3e-09	tr	tr	CAAGCAAAAACCCCTGAGGAATGCGCTGCAGTAAAAGGTGATATTCCAAAAGATAAAAAATCTGTTTGCGGATGGATAGAAGGAAAGTGTCAGAATTCAA	8	INGI/RIME	RIME A
NC_007282	2853542	2853647	65	167	102	105	m	1e-09	tr	tr	AGGAACCGAAACAACAACAGGGAATTGCAAGGGAAAGCTACAAGAATAATGCACCAAGGTTCCAGAACGCAAATGGGAAAATAACGCTTTCAAAGATTCC	9	INGI/RIME	RIME A
NT_165288	121623	121729	65	171	106	106	m	4e-11	tr	tr	GGAAAACAAGGATGTAAAGCCTGGTCAAAAAGCAGTATGTGGACGGATTGATTTTGTTGATGGTACTGGAAAGCTTCCCAAGCCGGAGTGCTGCTCTTCC	11	INGI/RIME	RIME A
NT_165288	5021553	5021659	65	171	106	106	m	7e-09	tr	tr	GGAAAACAAGGATGTAAAGCCTGGTCAAAAAGCAGTATGTGGACGGATTGATTTTGTTGATGGTACTGGAAAGCTTCCCAAGCCGGAGTGCTGCTCTTCC	11	INGI/RIME	RIME A
NT_165288	5068384	5068492	65	173	108	108	m	2e-12	tr	tr	GGCTTGTGAGGGAGCAAATCAGGGTGTAACAAAACACTGTGGATGGAAGGGGGAAAATAGTAATGGGTCTGATAAAAGAACTTATAAATGCCGTGATTCC	11	INGI/RIME	RIME A
NT_165287	67852	67961	65	174	109	109	p	6e-91	tr	tr	GAGAATGAAGGACTGCCAGCTTCTGCCCCTCGTAAATGTGGTTGGATAACTTTTACAGACAACGAGGGTAAAATTCCCAGACCTGACTGCCTTCCTTCCA	11	INGI/RIME	RIME A
NC_007282	53714	53825	65	176	111	111	p	1e-10	tr	tr	ACTTGTGAAAATGACAAAACAGGCGACAAGCAAAATTGTGCATGGAGAAGGGGAAAAGATAGTGAGCCTGACCGAGAAAAAGAAATGTGCCTTGATTCCA	9	INGI/RIME	RIME A
NT_165288	160616	161850	65	1305	1240	1234	p	0	tr	tr	GCTGTGGGAACAGTCGCTAGAGTAAAATGCAAAGTAAAAGTGGAGAAAGATTGCAAATATCTGGATTTTCAACAGTAAGGAACAGAGTGAAAATATTCCA	11	INGI/RIME	RIME A
NT_165288	4535546	4536780	65	1305	1240	1234	p	6e-40	tr	tr	GCTGTGGGAACAGTCGCTAGAGTAAAATGCAAAGTAAAAGTGGAGAAAGATTGCAAATATCTGGATTTTCAACAGTAAGGAACAGAGTGAAAATATTCCA	11	INGI/RIME	RIME A
NC_007282	83600	83628	67	95	28	28	p	2e-13	tr	tr	AACAGGAACAGCAACAGAGAAATGCAAAGGGAAACTAGAACCCGAATGCACAAAGGCTCCTGAATTCAAATGGGAAAATAGTGCTTGCAAAGATTCCATT	9	INGI/RIME	RIME A
NC_007283	156665	156711	68	114	46	46	p	5e-10	tr	tr	GGGACTGAAACAGCAACAGAGAAATGCAAAGGCAAACCTGAGAAAGATTGCAAATCTCCGGATTGTAAGTGGGAGGGAACAGATTGCAAGGATTCCAGCT	10	INGI/RIME	RIME A
NC_007283	4006595	4006641	68	114	46	46	p	5e-09	tr	tr	GGGACTGAAACAGCAACAGAGAAATGCAAAGGCAAACCTGAGAAAGATTGCAAATCTCCGGATTGTAAGTGGGAGGGAACAGATTGCAAGGATTCCAGCT	10	INGI/RIME	RIME A
NC_007282	166904	166997	70	163	93	93	m	7e-12	tr	tr	GGTGGAAAAACTACATCAGCTTCCACAGGGAAAGAAACAACAAGTGGCAGCACACAAGGTAGCAAATGGGATGGAACAGAATGCAAAGATTCCAGTTTTA	9	INGI/RIME	RIME A
NC_007282	2791825	2791927	70	171	101	102	m	2e-11	tr	tr	GGTGGAAAAACTACATCAGCTTCCACAGGGAAAGAAACAACAAGTGGCAGCACACAAGGTAGCAAATGGGATGGAACAGAATGCAAAGATTCCAGTTTTA	9	INGI/RIME	RIME A
NC_007281	38379	38436	72	129	57	57	p	5e-14	tr	tr	AATACCGAAGGGAAAAGGGGATCCGATAAGAAAAACAAGAGGAGTGCAAATATACTGACTGAAAATTGGAGAGTGAAACTTGCAAATATTTCAGTTTCAT	8	INGI/RIME	RIME A
NT_165288	25416	25498	73	155	82	82	p	4e-15	tr	tr	CAAGAAGGAGGAGAAATGCAAGGGGAAAGGACTGAAAGAGGGCGGAAAAGCTACTGCTTGCAAATGGGAGGGTGAAACTTGCAAAGATTCCAGTTTCCCC	11	INGI/RIME	RIME A
NT_165288	4575346	4575428	73	155	82	82	p	7e-09	tr	tr	CAAGAAGGAGGAGAAATGCAAGGGGAAAGGACTGAAAGAGGGCGGAAAAGCTACTGCTTGCAAATGGGAGGGTGAAACTTGCAAAGATTCCAGTTTCCCC	11	INGI/RIME	RIME A
NC_007278	59901	60003	73	175	102	102	m	8e-15	tr	tr	CAGTAACAACGGAGAAATGTAAAGAGAAACTAGAGAAAGATTGTGGAGAGGCTACTGGATGCAAATGGGAGAATAATGCTTGCAAAGATGTCAGTTTTGA	5	INGI/RIME	RIME A
NC_007278	1459831	1459933	73	175	102	102	m	4e-14	tr	tr	CAGTAACAACGGAGAAATGTAAAGAGAAACTAGAGAAAGATTGTGGAGAGGCTACTGGATGCAAATGGGAGAATAATGCTTGCAAAGATGTCAGTTTTGA	5	INGI/RIME	RIME A
NC_007282	156667	156701	74	108	34	34	m	7e-13	tr	tr	GGAACCAAAAAAAACTTCAGAATGCAAAGATAAGCAACAGAAAGATTGCACTAGAAACTGCAAATGGGAAAATAATGCTTGAAAGGATTATAGTTTTACT	9	INGI/RIME	RIME A
NC_007281	103966	104010	74	118	44	44	p	7e-09	tr	tr	GGAACCAAAAAAACGTCAGAATACAAAGATAAGCAACAGAAAGATTGCACTAGAAACTGCAAATGGGAAAATAATGCTTGCAAAGATTATAGTTTTACTG	8	INGI/RIME	RIME A
NT_165288	165034	165135	74	175	101	101	p	5e-19	tr	tr	ACTGAAACAACATCAGAAAATGCAAAGGGAAACCAGAGAAAGATTGCAAATCTCCGGATTGTAAGTGGGAAGTAAAAGAGTGCAAATATTCCATTTTTTG	11	INGI/RIME	RIME A
NT_165288	4714964	4715065	74	175	101	101	p	8e-18	tr	tr	ACTGAAACAACATCAGAAAATGCAAAGGGAAACCAGAGAAAGATTGCAAATCTCCGGATTGTAAGTGGGAAGTAAAAGAGTGCAAATATTCCATTTTTTG	11	INGI/RIME	RIME A
NT_165288	98221	98266	77	122	45	45	m	7e-13	tr	tr	TGGAATTCCAGAAGGACAACCCCCTAAATGTGGATGGATTGGTGTGGACAAGAGTGGAGGTGATAAAGGCTTTAAATGCCGTGATTCCAGTTTCCCTTTA	11	INGI/RIME	RIME A
NC_007276	44545	44597	78	130	52	52	p	6e-18	tr	tr	CAACAGCAACAGGGAAATACAAGGGTAAGAAAAAGGATGAGTGCAAATCTCCGGATTGTAAGTGGGAGAGTGAAACTTGCAATCCGTAGATTTGCACTCA	3	INGI/RIME	RIME A
NT_165287	212317	217984	81	5740	5659	5667	m	2e-36	tr	tr	ACAACAGAGAAATGCAAAGGGAAATTAGATAAAGATTGCAAATCTCCGGATTTGAAATGGGATTGAAAAGAGTGCAAAGATTCCAGTTCTATTGTAAATC	11	INGI/RIME	RIME A
NC_007283	10803	13458	86	2749	2663	2655	p	1e-128	tr	tr	GTGCCAAAATGGTTTGTGGTGGGATAACTTACGTGAACAGTACAGAAAAACTTTCCAAACCTGAGTGCCGCTCCTCCAGCTTCCTCGTAAGTAAAAAACT	10	INGI/RIME	RIME A
NC_007283	4035733	4041512	86	5878	5792	5779	p	0	tr	ok	GTGCCAAAATGGTTTGTGGTGGGATAACTTACGTGAACAGTACAGAAAAACTTTCCAAACCTGAGTGCCGCTCCTCCAGCTTCCTCGTAAGTAAAAAACT	10	INGI/RIME	RIME A
NC_007280	38319	38910	93	680	587	591	m	0	tr	tr	GGGCCTTTTCATTCAGCGAAAACATCACCCACACCACCGCGGCCCCAAGGCCCATAAACTCGCTTTCTGCACAGACGGAACGTCATTGCTCCTCTCGTTT	7	INGI/RIME	RIME A
NC_007280	1784438	1788840	93	5253	5160	4402	m	0	tr	ok	GGGCCTTTTCATTCAGCGAAAACATCACCCACACCACCGCGGCCCCAAGGCCCATAAACTCGCTTTCTGCACAGACGGAACGTCATTGCTCCTCTCGTTT	7	INGI/RIME	RIME A
NC_007282	53612	53682	97	167	70	70	m	1e-18	tr	tr	AGCTACAAGAATAATGCACCAAGGTTCCAGAACGCAAATGGGAAAATAACGCTTTCAAAGATTCCAGTTTTCTCGTTATTAAGAAAATTTCTCTGGTGAA	9	INGI/RIME	RIME A
NT_165287	7617	7686	98	167	69	69	p	4e-15	tr	tr	ACATCGGAAGCCTTTACCAAAATGCAGATTTGCAAACTGGAAAATAATGCTTGAAAATATTCCAGTTTTCTTGTAAATAAGAAATTGGCTATGAGTATGG	11	INGI/RIME	RIME A
NT_165288	2935	6038	100	3203	3103	3103	m	0	tr	tr	TTCATTCAACGAAAACATCACCCACACCACCGCGGCCCCAAGGCCCATAAACTCGCTTTCTGCACAGACGGAACGTCATTGTTCCTCTTGTTTGGAGCAG	11	INGI/RIME	RIME A
NT_165288	177865	180968	100	3203	3103	3103	m	0	tr	tr	TTCATTCAACGAAAACATCACCCACACCACCGCGGCCCCAAGGCCCATAAACTCGCTTTCTGCACAGACGGAACGTCATTGTTCCTCTTGTTTGGAGCAG	11	INGI/RIME	RIME A
NC_007282	110423	110454	104	135	31	31	p	4e-15	tr	tr	GCATTAAGATAGTCCAAAAATGATGAAGAGGACAAAGAAACAGAGAAATGCCGAAATAGTATCTTTCTTGTAAACAAGAAAATTGCCTTGATGGTTTTTG	9	INGI/RIME	RIME A
NT_165287	155515	155546	104	135	31	31	m	1e-18	tr	tr	AGAACAAAAAGACTGCAAATCTCCGGATTGTAAGTGGGAGGGCGAAACTTGCAAAGATTCCTCTATTCTATTAAACAAACAATTCGCTTTGATGGCTTCT	11	INGI/RIME	RIME A
NC_007281	119885	119927	104	146	42	42	p	4e-10	tr	tr	ATGAGGGTCAGAAATCCGGAAAAATCTGTCTGTTGATGGATTAAAGGCAAATATTCCAGAATTCTTCTAAATGAAAAATTTGCTTTGATTACTGCTTCTG	8	INGI/RIME	RIME A
NC_007282	150060	150127	104	171	67	67	m	7e-13	tr	tr	TAAAAAAGAAGGAAGATTGCACTGGAAATCACAAGTGGGAATGTGATGCTTTCAAAGATTCCAGTTTTCTTGTAAATAAGAAATTTTTTCGATGACCGTT	9	INGI/RIME	RIME A
NC_007282	75493	75517	106	130	24	24	p	4e-21	tr	tr	GCACGAAGGAAAGTGAAAATATGTTTGCAACTGGGATGATAACGCTTGCAAACATTTTAGTTTCCTCTTCAATAATTAAATGACTATGATGATTATTGAT	9	INGI/RIME	RIME A
NT_165288	48210	48234	106	130	24	24	p	8e-23	tr	tr	ACACGAAGGAGAGTGAAAATATGTTTGCAAATGGGATGAGAACACTTGCAAAGATTTTAGTTTCCTCTTCAATAATTAAATGAATATGATGATTATTGAT	11	INGI/RIME	RIME A
NT_165288	168454	168521	106	173	67	67	m	1e-15	tr	tr	GATGGAAGGGGGAAAATAGTAATGGGTCTGATAAAAGAACTTATAAATGCCGTGATTCCAGTTTTCTCGCCAATAAAAAATTTTCTCTGATGACTGATAA	11	INGI/RIME	RIME A
NC_007280	423	475	111	163	52	52	p	7e-09	tr	tr	CATGCGGCGGCACTCAGGGCTGCAAATGGGAGGGAACAGAATGCAAAGATTTCAGTCTTCTTGTAAATAACAAAATTTCTATTATTGTTTCTGTTTCTGT	7	INGI/RIME	RIME A
NC_007281	35059	35111	111	163	52	52	p	7e-17	tr	tr	CATGCGGCGGCACTCAGGGCTGCAAATGGGAAGGAAAAGAATGCAAAGATTTCAGTCTTCTTGTAAATAACAAAATTTCTATTATTGTTTCTGTTTCGGT	8	INGI/RIME	RIME A
NC_007283	123546	123598	111	163	52	52	p	5e-53	tr	tr	AAGACTGCAAATCTCCGGATTGCAAATGGGAAGGAACAGAATGCAAAGATTTCAGTCTTCTTGTAAATAACAAAATTTCTATTATTGTTTCTGTTTCTGT	10	INGI/RIME	RIME A
NC_007281	96154	96210	111	167	56	56	p	6e-10	tr	tr	CAAAAGATAAAAAATCTGTTTGCGGATGGATAGAAGGAAAGTGTCAGAATTCAAGTTTTCCCGTCAATAAGAAATTGACTCTAATGGTTTCTGCATTTGT	8	INGI/RIME	RIME A
NC_007282	115458	115511	119	172	53	53	p	3e-12	tr	tr	AACAAAGCTCCTTGTGGATGGACAGGAGGCAAGTGCAAAGATTCCAGTTTTCTTGAAAGTAAGAAATTTTTACTGATTGCCGCTGCCATTAGTAGGTTGG	9	INGI/RIME	RIME A
NT_165288	60155	60204	120	169	49	49	p	9e-09	tr	tr	AATCACCGGACTGTAAATTGGAAAGTGAGACTTGGAAAAATTCTATTTTTTTAAGCATTTAAAAATTCACTCTTATGGATGCTGCTTTTGTGAGTTCATT	11	INGI/RIME	RIME A
NT_165288	169496	169548	123	175	52	52	p	3e-11	tr	tr	GATAAAGAACCTGATCAAGAAAAAAAATGTGCCGAAATGGTAGATTTCTAGAAAACAAACAATTGGCCGTGATTGTTTCTTCTTTTGTGAGCTTGTTATA	11	INGI/RIME	RIME A
NT_165288	4894426	4894478	123	175	52	52	p	4e-10	tr	tr	GATAAAGAACCTGATCAAGAAAAAAAATGTGCCGAAATGGTAGATTTCTAGAAAACAAACAATTGGCCGTGATTGTTTCTTCTTTTGTGAGCTTGTTATA	11	INGI/RIME	RIME A
NT_165287	130809	130847	124	162	38	38	m	1e-11	tr	tr	TCGGATTGTAAGTTGGAAGGAAGATAGTTAAAGAATTCCAGTTTTATCGTAAATAAGAATTGGCTCTGAGTATAGCTGCTTCTATTATAAGTTTGGTAAC	11	INGI/RIME	RIME A
NC_007276	54610	54634	128	152	24	24	p	4e-11	tr	tr	ATAAAAAAGCTGCTTGGATGGATTGAAGATAAATGGAAAGATTCCAGTTTTCTAGTAAATAGGAATTGGCTATAATTTCTAATACTTTTGTGATTTTGGT	3	INGI/RIME	RIME A
NC_007282	163580	163622	133	175	42	42	m	6e-14	tr	tr	GCCAAGGAAACGGAAAATTGAGAAAGTGGTAGTTTTCTTGTAAATAAGAAAGTTTCTTTGATTGCTGCTTTCTTTACGAGATTGTTAGTTTTTTAAGAAT	9	INGI/RIME	RIME A
NC_007282	116050	116083	136	169	33	33	p	7e-13	tr	tr	GCGACGCTTTCAGGAAGCCAAGTTTCTTTCCAAATAAGAAATTTGTCTGTTTTTTCTGCTGCTTTTATCATTTTGGAAGCTTTTAGTATTTCAAAACACA	9	INGI/RIME	RIME A
NC_007282	93964	94001	136	173	37	37	m	4e-22	tr	tr	GGTTGGATTGAAGAAAAATTAAAACGTTCCAGATTTCTTCTAAATAAGAAAATTTCTCCGATAGATCTTACTTTATACGTCTGATACCACTCTAGCATAC	9	INGI/RIME	RIME A
NC_007282	44231	44256	137	162	25	25	p	5e-97	tr	tr	CACGGAAAAGTTTCGCTCTTCTAGTTATTTATAAAAAAAATTGTACTTATCGTTTCTTGTCTTGCAAGTTTAGTGAAATTTTGAGGATTCATAAAATTTA	9	INGI/RIME	RIME A
NC_007282	142853	142879	137	163	26	26	p	4e-15	tr	tr	ACTCAACTTGAAAAGATTACAGTTTCCTCGCAAATAAAAAATTTTCGCTGGCATCTGCTACATTGTGAGTGTGATTGCATTTTAGCATTCTTATATTCTA	9	INGI/RIME	RIME A
NC_007278	148538	148564	137	163	26	26	m	1e-60	tr	tr	GACTCAACTTGAAAAGATTACAGTTTCCTCGCAAATAAAAAATTTCCGCTGGCGTCTGCTACCTTGTGAGTGTGGTTGCATTTTAGCATTCTTATATTCT	5	INGI/RIME	RIME A
NC_007282	72466	72499	137	170	33	33	m	3e-12	tr	tr	CAAGAATTCCAGCATTCTTTTCAATAATAAATTGGCTCTGATTGATGCTGCTTCCGTAAGTTTATTAGCTTATTAGCATTATAAGGATTATTAAAATTAT	9	INGI/RIME	RIME A
NT_165287	103872	103906	137	171	34	34	m	1e-18	tr	tr	ATAATGCTTTAAAAAACTCAATCATTCTCTTAAATAGAAAATTTGCTCTTTTCTCACCACAATTTGTAGTTTAGGTAGAATTTTAGTATTCCAGAACTCT	11	INGI/RIME	RIME A
NC_007279	133062	133099	137	174	37	37	m	4e-19	tr	tr	AATAGAAGCACAAAGATTCCAGTATCATAGTAATTAAAAAATTGACTCTGACAGCTGCTACATTTTTGAGTTTTTTAGTATTTAAGAATTATCAAAATCT	6	INGI/RIME	RIME A
NC_007282	159756	159780	138	162	24	24	m	6e-10	tr	tr	GAAAATGATGGTAAAACTACAAACACCACAGGAAGCAATTCTTTTGTCATTAGCAAGGCGCCTCTGTTGCTTGCATTTTTGCTTCTAGCATAAACTTTTT	9	INGI/RIME	RIME A
NC_007276	57647	57676	138	167	29	29	p	6e-18	tr	tr	CTTAGGTGTCGAAATGATAGTCTCCCCGTCAATAATAAATTAGCTCTTATAGCTGCTGCTTTTGTGGGTTTTGTGGCATTTTGAAATTCTAAAATTATGA	3	INGI/RIME	RIME A
NC_007279	130380	130411	138	169	31	31	m	1e-14	tr	tr	GAGGATAAAAAAAGTGGAAATACAAACACCACAGGAAGCAATTCTTTTGTAATTCATAAATCCCCTTTTTTACCTGCGGTTTTTCTTCTATAAAACTTTT	6	INGI/RIME	RIME A
NT_165288	139187	139224	139	176	37	37	m	6e-10	tr	tr	AAGGATAAAACAGGAGCTACAAACACCACAGGAAGCAATTCTGTTGGGGTTAAAGATTCTCTTTTGCTTGCATTTTTGATTTGGGGATGAAAAATATTTG	11	INGI/RIME	RIME A
NT_165288	3333794	3333890	140	236	96	96	p	1e-31	tr	tr	CAAGTTGGTTTCCTCCAGACCTTCCTGGTGATTCCGACCACCTCAACGTGGTGCCACTCTCGTCCGGTATCCCGTCTTATTGAGGGGAGCCAAGTGCCTG	11	INGI/RIME	RIME A
NT_165288	92145	92171	141	167	26	26	m	7e-13	tr	tr	GCAAGTGCCAGGATTCACGTTTCCTTGTAAATAAGATATTTGCTCTGATGCCTGCTGCTTTTATCATTTTGGAAACTTTTATTTCTTAAAAACTCGAAGT	11	INGI/RIME	RIME A
NC_007277	104480	104508	141	169	28	28	m	3e-12	tr	tr	ACTTTAAAGTGCAAAAATGGTAGTTTCCTGTGAATAAAAAATTTGCTTTGAGTATTGCTTTAATGAGTTTCGTAGCATTCTATCATTTTATAATTTAAGA	4	INGI/RIME	RIME A
NC_007282	21083	21116	141	174	33	33	p	3e-12	tr	tr	AGAAATGATGCTCTTTTAGTTTTCTTGATAATAAGCAAACTGCTTTGATTCCTGAGTTCTTGTGAGCTTCTTATTTTAAGTATTTTGAAAGTTCTAAATA	9	INGI/RIME	RIME A
NC_007282	167412	167441	142	171	29	29	m	0	tr	tr	GATCCCAGTTTTATTGCCAATGACAAATCGTCTCTTATTTCTCCTGCTTTTGTTACTTTGTTAGCATTCTAGAATTATAGAATTCTATAAATTTATGTAT	9	INGI/RIME	RIME A
NC_007282	117147	117180	142	175	33	33	p	4e-21	tr	tr	TAAAGAGGGGGCAGTTACTATTTCAGCTGTAATTAAAGCCCCTCTTTTGCTTGCATTTTTGGTTCTAGCTTAACACTTTTAAGAATTATTAGTAAAAGCT	9	INGI/RIME	RIME A
NT_165288	123328	123361	142	175	33	33	m	1e-14	tr	tr	AACTTGCAAAGATTCCAGTTTTCTGTTCAATAAGAAATTTTCTATTATGGCTGCTCCTTTTATTTGACTTTACTTTTTAAGTATTTTAAATATTCTAAGG	11	INGI/RIME	RIME A
NC_007282	13960	13987	143	170	27	27	p	2e-16	tr	tr	TCCGCTCTTCCAGCTTCCTCCTAAACAAACAATTGGCTCTGAGTATGGTTGCTGAATTTGTGAGTTTAATAGCATCTCAAAATCTTAAAATTATAAGAGT	9	INGI/RIME	RIME A
NC_007276	62231	62951	143	817	674	720	m	1e-126	tr	tr	AGATAGTAAAACAAACACCACAGTAAGCAATTCTTTTGTTACCAATAAAGCTCCTCTTTGGCTTGCATTTTTGCTTCTGTAATTAAATATTTGAAAAATG	3	INGI/RIME	RIME A
NT_165288	53609	53636	144	171	27	27	m	2e-13	tr	tr	GGAAACAAATGCAAGGATTCCATTTTCCCTTTCAATAAGAATTTTTCTCTGATTTCTTATTCCATTAGGAGTTTGATGACATTTTAGTATTTTAATAATA	11	INGI/RIME	RIME A
NC_008409	813424	813488	144	208	64	64	p	3e-13	tr	tr	CTTCTCATTGCAAGGGGAATGCACAGGGAAGCAGTATTTTCACGGGAGGAAACGTCGTTCTGATCAGGCTTCGCCGCCACAAAGCGTGGGTACTGGCAAC	1	INGI/RIME	RIME A
NC_007282	146411	149897	144	3630	3486	3486	m	0	tr	tr	GATCCCAATTTTCCTGTAAATAAGAAGTTTTCTTTAATTGCTGCATATTTTATGAGCTTTCTGTTTTGAATTTCTTTTAAGGATTATTGTCAAAAATTTA	9	INGI/RIME	RIME A
NC_007282	2596341	2599827	144	3630	3486	3486	m	0	tr	tr	GATCCCAATTTTCCTGTAAATAAGAAGTTTTCTTTAATTGCTGCATATTTTATGAGCTTTCTGTTTTGAATTTCTTTTAAGGATTATTGTCAAAAATTTA	9	INGI/RIME	RIME A
NT_165288	170021	170046	146	171	25	25	p	2e-13	tr	tr	ATGGGAAAACAAACACCACAGGAAGCAATTCATTTGTCATTAAGAAGGTGCATCTTTTGCTTGCATTCTCCCTCGCATTATTAAATTTCTAAAAGATTAT	11	INGI/RIME	RIME A
NC_007281	126997	127026	146	175	29	29	p	4e-10	tr	tr	AGGAAACAGAAAAGTGCCGAAATGGTTGTTTTCTAGTAAATAATAAATTTGCTCTGATGACTGCTAGTTTTGCGAGTTTGGTAGCATTTTAATGACTACT	8	INGI/RIME	RIME A
NC_007282	62177	62207	146	176	30	30	p	4e-15	tr	tr	GGTCGACAGGAAACACCACAGGAAGAAGTTTCGTTCTAACAAAGAAGTCCCCTCTTTTGCTTGCATTCTCCCTCGCATTATTAAATTTCTAAAAGATTAT	9	INGI/RIME	RIME A
NC_007277	92846	92876	146	176	30	30	m	4e-25	tr	tr	AGATGGGAAAACAAACACCACAGGGAGCAATTCGTTTGTCATTAACAAGGCCCCTCTTTTGCTTGCATTCTCCCTCGCATTATTAAATTTCTAAAGATTA	4	INGI/RIME	RIME A
NT_165288	83504	83528	151	175	24	24	m	6e-29	tr	tr	GGTAGTTTCCTTGTCCATCAGAAATTTTCTCGGAGTATAACTTCTGCTTTTTTGAGTTTGTTATCATTCTAGCATTCTAAAACTTTTAGAAAGTTTTGTT	11	INGI/RIME	RIME A
NC_007281	88998	89023	151	176	25	25	p	5e-14	tr	tr	TAAAACAAACACCACAGGAAGCAATTCGTTTCTTATTAACAAGGCCCCTCTTATGCTTGGATTTTTGACTCTATAATCAAACTTTTAAGAGTATCAGTTA	8	INGI/RIME	RIME A
NT_165288	2282	2304	153	175	22	22	p	1e-14	tr	tr	ACAAACACCACAGGAAACAATTCTTTTGTCATTAACAGGGAACCTCTTTTGCTTGCATTTTTGATTCTATGATTAAGTTTAAAAAATATTTTTTCTTAGT	11	INGI/RIME	RIME A
NT_165288	9597	9654	168	225	57	57	m	6e-29	tr	tr	AGCAAGCAGGGGAAATCCAAAAGGAAAGGAAAGAAAGAATGCACAGATGGCTGCAAAAAAGAGAAAAATTCTTGCTACGTTTCCAGTTTTGTAGCAAATA	11	INGI/RIME	RIME A
NT_165288	4909527	4909584	168	225	57	57	m	2e-15	tr	tr	AGCAAGCAGGGGAAATCCAAAAGGAAAGGAAAGAAAGAATGCACAGATGGCTGCAAAAAAGAGAAAAATTCTTGCTACGTTTCCAGTTTTGTAGCAAATA	11	INGI/RIME	RIME A
NT_165288	4954960	4955262	169	469	300	302	p	2e-70	tr	tr	TGCCGAAATGGAAGTTTTCTTGTAAATAAGAAATTGGATCCGAGTATGGCTGCGAATAGGAGAATTAAGCCTTCAAGGATTCCAGTTTCCTCGTCAATAA	11	INGI/RIME	RIME A
NC_007278	14484	20109	170	5803	5633	5625	m	0	tr	tr	TAAATAAGAAATTGTCTTTGATCATGGCTGCTGCTATGAGCTTTGAAGAATTTTAGTATTTTACAGTTTTAAGGATTTTAAGAATTTTATATAAATCTAT	5	INGI/RIME	RIME A
NC_007278	1414414	1420039	170	5803	5633	5625	m	0	tr	tr	TAAATAAGAAATTGTCTTTGATCATGGCTGCTGCTATGAGCTTTGAAGAATTTTAGTATTTTACAGTTTTAAGGATTTTAAGAATTTTATATAAATCTAT	5	INGI/RIME	RIME A
NC_007280	78599	78653	171	225	54	54	m	5e-10	tr	tr	TACCTCCATGGACTTGTCAACTACTTCTGACAGTGTGTGTGTGCTCCAACCTTCGTTGGCTGGAATTGCAAATTTGCGTTCGCCTTTGCTATCAAGATCC	7	INGI/RIME	RIME A
NC_007280	1653529	1653583	171	225	54	54	m	3e-09	tr	tr	TACCTCCATGGACTTGTCAACTACTTCTGACAGTGTGTGTGTGCTCCAACCTTCGTTGGCTGGAATTGCAAATTTGCGTTCGCCTTTGCTATCAAGATCC	7	INGI/RIME	RIME A
NC_007283	131207	131412	171	377	206	205	p	5e-53	tr	tr	TTGGTTAGGATGGCTGTTTCTTTTGTAAGCTTGCTGTTTTACATTTTCTATAAATTCATGGTTTTTTAAGGATTCTTCCTTAATTTTTAAAATTAAGGGA	10	INGI/RIME	RIME A
NC_007283	3981137	3981342	171	377	206	205	p	3e-35	tr	tr	TTGGTTAGGATGGCTGTTTCTTTTGTAAGCTTGCTGTTTTACATTTTCTATAAATTCATGGTTTTTTAAGGATTCTTCCTTAATTTTTAAAATTAAGGGA	10	INGI/RIME	RIME A
NC_007278	92716	92966	172	422	250	250	m	1e-60	tr	tr	AAATAAGAAAATGGCCCTGAGTATGGCTGCTGCTGTTATGAGTTTGGTGGCATTTTAGAATTCTATGAATTCTTGCTCTTTTTTTTACTAAAATTTGCAG	5	INGI/RIME	RIME A
NC_007278	1492646	1492896	172	422	250	250	m	1e-50	tr	tr	AAATAAGAAAATGGCCCTGAGTATGGCTGCTGCTGTTATGAGTTTGGTGGCATTTTAGAATTCTATGAATTCTTGCTCTTTTTTTTACTAAAATTTGCAG	5	INGI/RIME	RIME A
NT_165288	10474	10515	173	214	41	41	m	2e-09	tr	tr	TAGTGGAAAGGAGGTAAATGGTACGTGATTCTTGTTGATTGAGTGTCCGCTTTAGTTCGATACACTTTAGATTTGAATGAAGCGGAAAGGTTACAAGCGT	11	INGI/RIME	RIME A
NC_005063	197540	197591	174	225	51	51	m	4e-10	tr	tr	CATGGTGGCTGAATGACGCAGTGGTGGATTCACCGATACATATTGTTATTGGTACACCTGGTATTGGTAAATCATACGGTGTTGGATCATTTTTGCTTCA	2	INGI/RIME	RIME A
NC_005063	364995	365046	174	225	51	51	m	4e-10	tr	tr	GCCTAACCTATTCTAACTCTAGATTGCGCTTTCTTGAGGAATCGCAGAGCCTTCTCGGTATCGGAGCCACATGTTCTCGTGTTGGCTGCGTCCAAATGCA	2	INGI/RIME	RIME A
NT_165287	34860	34911	174	225	51	51	m	1e-18	tr	tr	GAAATTTTGGATTTAGATAAGGTGTGGCATGTTTTATAATTGAAACGAGAAACTCATCGAAGAAATTAAACTTGGCATCTGTAACAACTGACTTCTTTTC	11	INGI/RIME	RIME A
NC_007280	16764	16816	174	226	52	52	m	7e-09	tr	tr	TTCTCCAGTTTACCCTTACTTTACCTGTTGTTGTTTCTGTACATGTAGTTTGAGGTTGTGCTACAAAGACTGCATTCGCTGTGAGTTTTGATGCATTATA	7	INGI/RIME	RIME A
NC_008409	22111	22161	175	225	50	50	m	5e-10	tr	tr	CCTGGTCTTTGTTTCCGTTCCTCGTGCAGAGCTTGCTCCTTTGATCGAGGGTGCTCTCTGCTACATCCGCCTTCTTGGGGTCGCCTCTTTTCGCCGCTTC	1	INGI/RIME	RIME A
NC_007281	163165	163215	175	225	50	50	m	5e-10	tr	tr	CGCACTGTTTCCCGCGACGGTGTGACGCAACGGCCCCAGCGTTTCTCCCGCAAATGTTACAACGGGGAAACCGCATGCAACCGGGCGATTTTCGTTTAAG	8	INGI/RIME	RIME A
NC_007281	863095	863145	175	225	50	50	m	3e-09	tr	tr	CGCACTGTTTCCCGCGACGGTGTGACGCAACGGCCCCAGCGTTTCTCCCGCAAATGTTACAACGGGGAAACCGCATGCAACCGGGCGATTTTCGTTTAAG	8	INGI/RIME	RIME A
NC_007282	106693	106743	175	225	50	50	m	6e-10	tr	tr	CCGCGCGAGTGTCGATGTCTATATTTTGGGGTTGATCTTTGCTTTCTTTTGTAGTGCAAGGCTTTGATTTCGCCTGCTGCCGGAGCGTTGCTTCTGCTGC	9	INGI/RIME	RIME A
NC_007282	94646	94697	175	226	51	51	m	6e-14	tr	tr	AACGTCCCCGCTGCCTGCCACTCCACTGCCTAGTTTGGTGAAGCCATTTTCGTTTATGTCGAGATCGAGGTAATGTGTTGTCGTTGTTTGTATATTGTAG	9	INGI/RIME	RIME A
NC_007282	2544576	2544627	175	226	51	51	m	4e-12	tr	tr	AACGTCCCCGCTGCCTGCCACTCCACTGCCTAGTTTGGTGAAGCCATTTTCGTTTATGTCGAGATCGAGGTAATGTGTTGTCGTTGTTTGTATATTGTAG	9	INGI/RIME	RIME A
NC_007282	311746	312034	175	464	289	288	p	2e-75	tr	tr	AGTTATTAATCTGATTTGGGAGCCAGGTGTTAGACAATAAGCTGTTACATCAGAGGCGCAAAGAATGAATGTGTGACCTTTTACTTTAACGGAAGAATAT	9	INGI/RIME	RIME A
NC_007282	136816	137200	175	560	385	384	p	5e-97	tr	tr	AGTTATTAATCTGATTTGGGAGCCAGGTGTTAGACAATAAGCTGTTACATCAGAGGCGCAAAGAATGAATGTGTGACCTTTTACTTTAACGGAAGAATAT	9	INGI/RIME	RIME A
NT_165288	2158	2201	176	219	43	43	m	1e-10	tr	tr	CGACTCACTCAAGGTAGATCAGCCAAAAACGAGGAGTATTCCAATATCGCATCTACATCACAGGGTTCAATGTACGGGGTCGACTCGTACGAAACGTACG	11	INGI/RIME	RIME A
NT_165288	14353	14396	176	219	43	43	m	7e-13	tr	tr	ACCGAAAGGGCCTACGTCAAAGGGATTAGAGACGCTGCAGCTTGTAACAAAGACGCGGACTCCAAGACATCACGATTGATCGGAGCTAAAGAACTAATAC	11	INGI/RIME	RIME A
NT_165288	177088	177131	176	219	43	43	m	2e-09	tr	tr	CGACTCACTCAAGGTAGATCAGCCAAAAACGAGGAGTATTCCAATATCGCATCTACATCACAGGGTTCAATGTACGGGGTCGACTCGTACGAAACGTACG	11	INGI/RIME	RIME A
NC_008409	61021	61065	176	220	44	44	p	3e-11	tr	tr	TGGGCTTCGCCCCGCTGACCAGCCGCGGCTCGCAGCAGTACCGCGGTCTCTCCGTGCCCGAGCTAACGCAGCAGATGTTCGATGCGAAAAACATGATGCC	1	INGI/RIME	RIME A
NC_008409	16294	16343	176	225	49	49	p	1e-23	tr	tr	AGGAAACTCGAATACTAAGACACGCACCAAATCCTTACATTGTGATTGGAAACTCCAGAATCAGTAAGTCACTGGCCACCGGCTCACTTCTCCTTCACAC	1	INGI/RIME	RIME A
NC_008409	71168	71217	176	225	49	49	p	2e-09	tr	tr	ACGTCACATTTTCGAGGAACAAAACCTGTTTTGAATGCTATTGGCGTTTCTAACTATCGGGTAATAAGTATGTTGCCGTGTGTTATGATTTAAGAAAGAC	1	INGI/RIME	RIME A
NC_007281	111997	112046	176	225	49	49	p	2e-09	tr	tr	ACAAGGAGGGCGCACGCCACACGCCTGTTGAATACGCAGGACAAGGCTTCCATTCCTTTACAGCAAGTGCACGTCCCGCTGCTGGAGATATATTGAATCC	8	INGI/RIME	RIME A
NC_007282	2498	2547	176	225	49	49	p	2e-09	tr	tr	ATATTTTTCTTCTCTTGTTCACTGTCTTGACCGGCTACTGATTTTTGCAAATCTTCGGTGCCGTAGTCTGCTTTCGTGTCGGGTGTTGTAAGCTCGGCAC	9	INGI/RIME	RIME A
NC_007282	11841	11890	176	225	49	49	p	2e-09	tr	tr	CTGTTAAAACACAGCAAGCCCATATAGGTGAAGAACACGAGGCTTGCCGTGGCCTGCGGGAGTGGGCAGCGGAAGGAGTTGAGTAGTTTAAGTTGAAGAC	9	INGI/RIME	RIME A
NC_007282	28595	28644	176	225	49	49	p	3e-12	tr	tr	AGGCACTGAAGAAAAAGATTGTGACACGAAAAAGTGTGATTGGAATAAGTAAAAGAAAGAGTGTAAAGTTAAATGGGGGCAGAAGTTACCTCTTATGTGC	9	INGI/RIME	RIME A
NC_007282	61974	62023	176	225	49	49	p	9e-10	tr	tr	TCAGCCACCTACTCCTCAGTATTCACCATGCACGCCGTGCTATATGCATTGCTTGTGCCGCTTCGATGTGTTTCGCCGTGGTCTGGATTTGGCTTTATAC	9	INGI/RIME	RIME A
NC_007282	123434	123483	176	225	49	49	p	4e-15	tr	tr	CTAAAAAAAACAGCACTACTGGAAGCACTCCTCGTGACTTTTAAGTCATTATTAGGCAAACATGCCGTACACACGCCATCGGCGCAGTACAACTACGGCC	9	INGI/RIME	RIME A
NC_007282	154121	154170	176	225	49	49	p	4e-21	tr	tr	TATTATGGTTGTAGCTGTGTGAAGATAGCTTTCCGTTCAGACACACGCTAGTTTAAATTCTCTGGTTGGTTTTTTCTGCGGGTTATCTTTGTTTGAAGCC	9	INGI/RIME	RIME A
NT_165288	107061	107110	176	225	49	49	p	8e-23	tr	tr	AGGCACTGAAGAAAAAGATTGTGACACGAAAAAGTGTGATTGGAATAAGTAAAAGAAAGAGTGTAAAGTTAAATGGGGGCAGAAGTTACCTCTTATGTGC	11	INGI/RIME	RIME A
NT_165288	157422	157471	176	225	49	49	p	2e-09	tr	tr	ACTTTAAAACACCAAGGCCACAAAAGTAGCATCCATACTCAGAAACAATTTCTTATGGACCAGGAAACTGGAATCCTGGCGCTTGCCTTCAATCCAACCC	11	INGI/RIME	RIME A
NC_008409	98002	98051	176	225	49	49	m	2e-09	tr	tr	TGGTTAGGGCCAGGCGTGAATAAAAAAAAGATACCTTGCGTCCTCGTTGGCACTCCAGGTATTGGGAAATCATTTGGTGTTGGCTCGTTTCTGCTCCAAA	1	INGI/RIME	RIME A
NC_008409	134922	134971	176	225	49	49	m	2e-09	tr	tr	GAGGAAACTCGAATACTAAGACACGCACCAAATCCTTACATTGTGATTGGAAACTCCAGAATCAGTAAGTCACTGGCCATCGGCTCACTTCTCCTTCACA	1	INGI/RIME	RIME A
NC_008409	167737	167786	176	225	49	49	m	2e-09	tr	tr	CAGGGCTCTACGGTGATGGCTGATGGCCGCGCCAGTTGGGAGAAACTCTCACGAAGGCACGAAGAAAATTCTAAAAAAAAAAAAAAAATTTTGTTATACA	1	INGI/RIME	RIME A
NC_008409	172965	173014	176	225	49	49	m	2e-09	tr	tr	TGGCTTATGGGCAAGCTGAATATCGACCGGGCATCCAATGTTCTTGTTGGTACACCTGGTATTGGTAAATCGTTTTCCGTGGGATCCTTTTTGTTATACA	1	INGI/RIME	RIME A
NC_005063	143153	143202	176	225	49	49	m	6e-09	tr	tr	CATCTCAGGGCTCTACGGTGATGGCTGATGGCCGCGCCAGTTGGGAGAAACTCTCACGAAGGCACGAAGAAAATTCTAAAAAAAAAAATACTGTTATACA	2	INGI/RIME	RIME A
NC_005063	143667	143716	176	225	49	49	m	6e-09	tr	tr	TGGCTTATGGGTGAAGTGACTGTCAACCCGATGTTTCATGTTCTTATTGGTACACCCGGTATTGGTAAATCGTTTTCCGTGGGATCCCTACTGTTATACA	2	INGI/RIME	RIME A
NC_007277	3591	3640	176	225	49	49	m	8e-09	tr	tr	TGGCTTATGGGTGAAGTGGCTATCAATCCGATGTTTCATGTTGTTATTGGTACGCCTGGTATTGGTAAATCCTTTTCCGTGGGATCCCTACTGTTATACA	4	INGI/RIME	RIME A
NC_007277	41018	41067	176	225	49	49	m	8e-09	tr	tr	GTGGCTGGAGTCAGGGCTGATCGAAAAACAGATTCCTTGCGTCCTCGTCGGCACTGCAGGTATTGGGAAATCAGTTGGTGTTGGCTCGTTCCTGCTCCAA	4	INGI/RIME	RIME A
NC_007277	61083	61132	176	225	49	49	m	2e-09	tr	tr	GCTCTCAGTGCTTCTCCTCTTTTATCTCAGGGCAACAATTGGTGCTAGATTGGTTTCCAGCGGTCAGGCCACCTTGGCAGCTGTTTTTCACGTGTAGGGA	4	INGI/RIME	RIME A
NC_007277	1286013	1286062	176	225	49	49	m	8e-09	tr	tr	GCTCTCAGTGCTTCTCCTCTTTTATCTCAGGGCAACAATTGGTGCTAGATTGGTTTCCAGCGGTCAGGCCACCTTGGCAGCTGTTTTTCACGTGTAGGGA	4	INGI/RIME	RIME A
NC_007279	84348	84397	176	225	49	49	m	4e-19	tr	tr	CGATAGCATCTCAGGGCTCTACGGTGATGGCTGATGGCCGCGCCAGTGGGGGGAAACTCCCACGAAGGCACGAAGAAAATTCCAAAAAATCAAGTGAGTA	6	INGI/RIME	RIME A
NC_007279	89611	89660	176	225	49	49	m	1e-14	tr	tr	GTCAAATATAAGTGAATAGATGCTGCGTAAGAAATGGTGTAACATATAGTTTGAAATATGGTGGCCGACTTAAATGCGGAGGGTTGAGATCAAGTGAGTA	6	INGI/RIME	RIME A
NC_007279	121682	121731	176	225	49	49	m	4e-11	tr	tr	GTCAAATATAAGTGAATAGATGCTGCGTAAGAAATGGTGTAACATATAGTTTGAAATATGGTGGCCGACTTAAATGCGGAGGGTTGAGATCAAGTGAGTA	6	INGI/RIME	RIME A
NC_007279	1484278	1484327	176	225	49	49	m	8e-09	tr	tr	CGATAGCATCTCAGGGCTCTACGGTGATGGCTGATGGCCGCGCCAGTGGGGGGAAACTCCCACGAAGGCACGAAGAAAATTCCAAAAAATCAAGTGAGTA	6	INGI/RIME	RIME A
NC_007279	1489541	1489590	176	225	49	49	m	8e-09	tr	tr	GTCAAATATAAGTGAATAGATGCTGCGTAAGAAATGGTGTAACATATAGTTTGAAATATGGTGGCCGACTTAAATGCGGAGGGTTGAGATCAAGTGAGTA	6	INGI/RIME	RIME A
NC_007279	1521612	1521661	176	225	49	49	m	8e-09	tr	tr	GTCAAATATAAGTGAATAGATGCTGCGTAAGAAATGGTGTAACATATAGTTTGAAATATGGTGGCCGACTTAAATGCGGAGGGTTGAGATCAAGTGAGTA	6	INGI/RIME	RIME A
NC_007281	132762	132811	176	225	49	49	m	0	tr	tr	GGTCTGCTGTGAGCTTCAGGAAATCGTCATGTTGACGTTGAGTATGTCGTTAAGCTGTGTCGGCTTTTGTTCTTTGGTGTGATCTGGTTGCTTGTGTTTC	8	INGI/RIME	RIME A
NC_007282	2770	2819	176	225	49	49	m	5e-14	tr	tr	CGCCTCCATATGTTGTGCCAGCCGATTCGGCTACCATCGAAATGCTGCTGAGAGTCTCCGTGGTAGATGTCGTTTGGCATCTGCCGCTGTTGTCTGTGTC	9	INGI/RIME	RIME A
NC_007282	113750	113799	176	225	49	49	m	2e-09	tr	tr	AACAAGGAGGGCGCATGCCACACGCCTGTTGAATACGCAGGACAAGGCTTCCATTCCTTTACAGCAAGTGCGCGTCCCGCTGCTGGAGATATATTGAATC	9	INGI/RIME	RIME A
NC_007282	121394	121443	176	225	49	49	m	2e-09	tr	tr	TGGTGTTTTTAGTTTACGTTTTCCCATTATGCCCATTTTTCTTGTCTTCTTTGCTCTCTTTTGGAAAACATTTTGGCGTTTTGTTTTCATCAAAATAACA	9	INGI/RIME	RIME A
NC_007282	134225	134274	176	225	49	49	m	7e-13	tr	tr	ACTTAAAAAAACAGCACTACTGGAAGCACTCCTCGTGATTTTTAAGTCATTATTAGGCAAACATGCCGTACACACGCCATCGGCGCAGTACAACTACGGC	9	INGI/RIME	RIME A
NC_007283	18065	18114	176	225	49	49	m	2e-09	tr	tr	ATAATTTTCTACTACAAAGGGTTCTTCTTTATAAGTAATAAGTTGTTTGCTGTGATTTTTGCTGATAATTGTGATTGTGTTGGAAGAAACTAGCCAAATA	10	INGI/RIME	RIME A
NT_165287	1030	1079	176	225	49	49	m	1e-21	tr	tr	GTTCGTGCGCCGTGATGCTGTTGTCGTCGTTTAGCGCGCACGAGGCTTTTAGGGCGGCCCATTGTGACGTGACCGTCTGCTGGTTGTCTACCTTTGCACC	11	INGI/RIME	RIME A
NT_165288	20318	20367	176	225	49	49	m	1e-15	tr	tr	TTGTTCTGCTGACAAACCATAATATTACCTGGTGAAGACAAGGAACTTTGAATAATAGACTGTCCATTATTATTCGGCGTAGGTAGATTGATAATGGGGA	11	INGI/RIME	RIME A
NT_165288	37835	37884	176	225	49	49	m	2e-21	tr	tr	AGTGCTCTGCCGCCCAAACCCCTGATGCATGCGCTGCAGCAAAAAGCGATATACCAAAAGGTGAAAAAGCAGTTTGCAGATGGATTACTTACATTGAAGG	11	INGI/RIME	RIME A
NT_165288	41555	41604	176	225	49	49	m	3e-23	tr	tr	TAGGGCTTTGAAGCCTGACCTCCTTATGTTATCGGCTGTTTTTACTGCCAGAAACTGCCAGCTGCGAACCGTTTTGTAGTTGGATGCTATGACCTGTTCC	11	INGI/RIME	RIME A
NT_165288	114274	114323	176	225	49	49	m	1e-14	tr	tr	ATTGTGGCCAGTATACTGACTCAGACAAATGTGTCAAGGCGCCAGGCAAACCTAAAGAGGGAAAGAAATCTGTTTGCTGTTGGATTGATTTAATTGATGG	11	INGI/RIME	RIME A
NT_165288	133512	133561	176	225	49	49	m	2e-09	tr	tr	TGCACCACTGTGTGAGGGTTTCACCCTTGGTATTTGGTGGGCTCGCGCGATCCCATGCCAAAGCGTGTGCGTTAGCGTCTGCACCGATGAGCTGGGCACC	11	INGI/RIME	RIME A
NT_165288	152454	152503	176	225	49	49	m	2e-09	tr	tr	GTATTTAAAGTGATAGCGGGAAGTGTTTAAGTTCTTCTGCCAAGACCGGGCAGTTCCCATTTGTGTGTATTATTTTCTGCGGGCGCAGTTCCCCTGAATA	11	INGI/RIME	RIME A
NT_165288	4762765	4762814	176	225	49	49	m	1e-10	tr	tr	AGTGCTCTGCCGCCCAAACCCCTGATGCATGCGCTGCAGCAAAAAGCGATATACCAAAAGGTGAAAAAGCAGTTTGCAGATGGATTACTTACATTGAAGG	11	INGI/RIME	RIME A
NC_007282	88	138	176	226	50	50	m	5e-10	tr	tr	TCACCCTCAAGAATAATGTACTGACATACAATCCGGCAACGCCACTCTGGCATGGACAGTTACTTTTCTCATTTTGGAGAAAGTCATCTCCTTATCAATA	9	INGI/RIME	RIME A
NC_007282	175018	175068	176	226	50	50	m	4e-09	tr	tr	TCACCCTCAAGAATAATGTACTGACATACAATCCGGCAACGCCACTCTGGCATGGACAGTTACTTTTCTCATTTTGGAGAAAGTCATCTCCTTATCAATA	9	INGI/RIME	RIME A
NC_008409	23159	23716	179	735	556	557	p	9e-67	tr	tr	CCTTGTAAAGAATTTTGCCCTGAGTATGGCTGCTGCCTTTATCAACTTGGTAGTATTTTAAGAATTCTTGCTCAATTTTGGTGAATAAAAAAAATCCCTT	1	INGI/RIME	RIME A
NC_007279	56915	56955	180	220	40	40	m	3e-11	tr	tr	CGTAGCTTATTTGGGTGTTGGTCTGCCACGGTGAGATGGACCTGCTTCCAATACCATGAGTGGCAACAGCAAGTCTGTGATTGTCAAGAGTCTGCTCAGG	6	INGI/RIME	RIME A
NC_007279	1281845	1281885	180	220	40	40	m	1e-10	tr	tr	CGTAGCTTATTTGGGTGTTGGTCTGCCACGGTGAGATGGACCTGCTTCCAATACCATGAGTGGCAACAGCAAGTCTGTGATTGTCAAGAGTCTGCTCAGG	6	INGI/RIME	RIME A
NT_165287	80625	80911	180	469	289	286	p	6e-91	tr	tr	ATTTTTGAAAAACGTTTTGCTCAATTTTGTGAAATTTTTGAAATTTTTCTAAAATATGATATTCTTTTCACAGTTTTTCTCATATCTCTACAAATACTCG	11	INGI/RIME	RIME A
NT_165288	5112433	5116188	180	3941	3761	3755	p	7e-86	tr	tr	AAATGAAACTTCCCACTTACACTGTTTTTTCACTTACTCAACACCTTGTCTATAATGATTTGAATACTCGTTTTTGTGTTTCAAACAGTACATATTCCGG	11	INGI/RIME	RIME A
NC_007281	1174412	1174454	183	225	42	42	m	3e-09	tr	tr	AGCTTATTTGGGCGTTGGTCTGCCACGGTGAGATGGGTCTGCTTCCAATACCATGAGCGGCAACAGCGAGTTTGTGATTGTCAAGAGTCTGCTCAGGGGC	8	INGI/RIME	RIME A
NC_005063	298527	304035	185	5804	5619	5508	p	0	tr	tr	GGCGTTTTATTTCATAATTATATGTAATAACATGTTTTTTTTTTAAAGGAAATATTTAATTGTTCACGTTTGGTGCAAAAGTACCAAACTTGCCCCGGCC	2	INGI/RIME	RIME A
NC_007282	109599	109627	186	214	28	28	p	2e-13	tr	tr	CAATTTGCTAAATCAAAAGTAACGGACGCTACGAAGCCTCAGGAAATAGAGAAAGTCATCAACACGTTGGCTGCTATAAATTTCGCATTCCCTAGCGATG	9	INGI/RIME	RIME A
NC_007282	160494	160533	186	225	39	39	p	7e-13	tr	tr	CTTTTGCAAAAAACTGCCGCGATTGTGTGGCCTCCTGCGCGTCGTTGTTGGCGTTTAGACAGCTTTCTGCTGGGTTGTTGTTCTCGTAGACCCAGCGATG	9	INGI/RIME	RIME A
NC_007277	89915	89954	186	225	39	39	m	4e-25	tr	tr	TGGCACATTTTTTCAAAATAATGGGCAAATAGAGTATGAAAATGAATCATCTTATTAAACTGTCATAAATATGTTAACTAGTAATAGTACCCCTAGAGAT	4	INGI/RIME	RIME A
NT_165287	7839	7878	186	225	39	39	m	2e-18	tr	tr	CCTTATATTTACCTGTTGTTGTTTCGGTTAACGTAGTTTGAGGTAGTGCTAAAAAGACTGCATTCTCGTTGATTTGCCATGCATTATATTCCCTGCTAAT	11	INGI/RIME	RIME A
NT_165287	89000	89039	186	225	39	39	m	1e-11	tr	tr	GGGATTGTAACATTTTTAAAAGCTATAAAAAATAAAATTTTAGCAGAACATGTTTAATAGTCGCCTATAAGGGTAACGTACTATGGTAGTCCCCGGAGAT	11	INGI/RIME	RIME A
NC_007279	42514	43985	187	1662	1475	1471	p	0	tr	tr	GAGTAAAATACTGGAATTACCTGTTCATCCTGCATCATTTTATTTTTGGTTGTATTGTGTTCATTCCGTTTGTTGCCTTTGTTTTTCTCCCTGGCGCTAC	6	INGI/RIME	RIME A
NC_007279	1617444	1618915	187	1662	1475	1471	p	0	tr	tr	GAGTAAAATACTGGAATTACCTGTTCATCCTGCATCATTTTATTTTTGGTTGTATTGTGTTCATTCCGTTTGTTGCCTTTGTTTTTCTCCCTGGCGCTAC	6	INGI/RIME	RIME A
NC_007282	34161	34198	188	225	37	37	m	1e-18	tr	tr	CAGCTGGTATGGTTTTTCTTAATTCACCTAAAAATTCGTCCTCCACCATAGGTAACTAATTCTCGGAACAGGCAGAGACAAGCCAAACACCTGGCGATTA	9	INGI/RIME	RIME A
NC_007278	43950	49622	191	5879	5688	5672	p	2e-15	tr	ok	AACTCATTTTTCATGTCCTATAACCGTACTACATTACATCAACAGGACACTTTCATACATATTTTATTAAAAATTTTGAAATATACATTGTGATTCCGAC	5	INGI/RIME	RIME A
NC_007278	1443880	1449552	191	5879	5688	5672	p	0	tr	ok	AACTCATTTTTCATGTCCTATAACCGTACTACATTACATCAACAGGACACTTTCATACATATTTTATTAAAAATTTTGAAATATACATTGTGATTCCGAC	5	INGI/RIME	RIME A
NC_008409	637602	637662	192	252	60	60	p	6e-18	tr	tr	TCATGGCAACTGCCACGCGGTGGAAGAGGATTAAAGGCCTAAACAATTTGAGAGTGCTTTGTTAATATAAACAACGGGTAAAAATGTGATAACACTTGGC	1	INGI/RIME	RIME A
NC_008409	639505	639621	192	308	116	116	m	2e-27	tr	tr	ATCATGGCAACTGCCACGCGGTGGAAGAGGATTAAAGGCCTAAACAATTTGAGAGTGCTTTGTTAATATAAACAACGGGTAAAAATGTGATAACACTTGG	1	INGI/RIME	RIME A
NT_165288	33629	33652	194	217	23	23	m	2e-13	tr	tr	AACATGAGACTACAAATGAATTACCGTGTATAGAAAAAGAAGAATGAAAACACTGAAGCTACTCAAAGTAAAGCATATTATGTGATGTTAGTGTTAGCAG	11	INGI/RIME	RIME A
NC_007276	1637161	1637782	194	817	623	621	m	1e-69	tr	tr	GTTTTGCTCAATTTTGTGAAATTTATGAAAATTTTCCAAAATATGATATTCTTTTCACAGTTCTTCTCAGATCTTTACAAATACTCGGTGGAACCTGCCG	3	INGI/RIME	RIME A
NC_007278	1336060	1336472	195	607	412	412	m	2e-96	tr	tr	AACATAAAAAGGGCCGGTGTAGCGACCGCCCGCGCAAAGCACACGGGTGAAGGGTAGCCGCGGAAACTGATACAGTAACGTCCCTGCCTACACCGCCCAT	5	INGI/RIME	RIME A
NC_007281	79051	83194	195	4345	4150	4143	m	0	tr	tr	ATACTGAAATTACTGGCTCATGTTGCATTATTTTCTTTTTGGTTGCATTGTCTACATTCTGTTGGTTGCCTTTGTTTTTCTCCCTGGCGCTACCGGTCAT	8	INGI/RIME	RIME A
NC_007281	77548	83194	195	5850	5655	5646	m	4e-55	tr	tr	ATACTGAAATTACTGGCTCATGTTGCATTATTTTCTTTTTGGTTGCATTGTCTACATTCTGTTGGTTGCCTTTGTTTTTCTCCCTGGCGCTACCGGTCAT	8	INGI/RIME	RIME A
NC_007283	91901	92124	197	420	223	223	p	0	tr	tr	CTTCTGTGCTCCGGCTACGGCATCATACAGCACAGGGATCAACAGCGTCTTGCTGGGACACCGTTTTTCATTTGTCGGTCCTTGGGCACGTGCCAGCGTT	10	INGI/RIME	RIME A
NC_007282	17763	23319	197	5819	5622	5556	p	2e-16	tr	tr	ATTGCTCGCATTTTTTCTTCTATAATTAATTATCTAAATGATATTCGCTAAATGTCATAAAAATTATGAAACCTTCCGTGTGGGTGACACCGGCTGATCC	9	INGI/RIME	RIME A
NC_007282	2992693	2998249	197	5819	5622	5556	p	7e-14	tr	tr	ATTGCTCGCATTTTTTCTTCTATAATTAATTATCTAAATGATATTCGCTAAATGTCATAAAAATTATGAAACCTTCCGTGTGGGTGACACCGGCTGATCC	9	INGI/RIME	RIME A
NT_165287	149374	155029	197	5861	5664	5655	p	0	tr	tr	TTTTCATACCATATTACTATGCAACTTTACACCGATAACTCACTATGATACAACAACTTACCAAAATTTTAAAATTTCCCTGATTTCTGCCAGCCACACC	11	INGI/RIME	RIME A
NT_165288	55065	55332	201	469	268	267	p	2e-74	tr	tr	GGATCCGAGTATGGCTGCGAATAGGAGAATTAAGCCTTCAAGGATTCCAGTTTCCTCGTCAATAAAAATTTCTCTGGTGGCGCCGACCACCGCATCAATG	11	INGI/RIME	RIME A
NC_007279	122074	122113	209	248	39	39	m	1e-105	tr	tr	GGCCTCGGCATCATACAACACAGGGATCAGCAGCGTCTTGCTGGGACACCGTTTTTCATTTGTCGTTCGCTGGGCACGTGCCAGCGTGCCATCAGCAGTA	6	INGI/RIME	RIME A
NC_007279	84182	89184	216	475	259	5002	m	1e-101	tr	tr	AGGATGACGCCTGGAGAGGCGGCTTGCTTTAGCGTTGCTGGCTACCAACATCACGGAATAGCTCGTAACTGCAAAGGATGAGGTGTATCAATACTAGTGA	6	INGI/RIME	RIME A
NT_165288	4935704	4935755	175	226	51	51	p	2e-09	tr	tr	AGAAATTTGGAAGCCGTATGTCAGTGTGAATTTTGCAGAGTTCTGCCGCTAATTCTCCACTCTTCACGAAGGTTATCTAATGGTTAATACGTGCTCTACT	11	INGI/RIME	RIME A
NT_165288	154233	159869	235	5864	5629	5636	p	0	tr	tr	AGTTGTTTTAACTGCTTCTATTCTAACAGTGCATTTTCGCTTCTGACGCCGGACAGATTATCGTGGTTCCAGATGCTAGTACCCCGTCTCGTCTGGGGTA	11	INGI/RIME	Partial INGI
NT_165288	4879163	4884799	235	5864	5629	5636	p	0	tr	tr	AGTTGTTTTAACTGCTTCTATTCTAACAGTGCATTTTCGCTTCTGACGCCGGACAGATTATCGTGGTTCCAGATGCTAGTACCCCGTCTCGTCTGGGGTA	11	INGI/RIME	Partial INGI
NC_007279	64741	69720	278	5257	4979	4979	m	0	tr	ok	GAAATGAGAATCTTGCTTCCATGGCAGTGTGGTGAGTTCCCCCTGCTTGCGGAAAAGCTGCCACAAATGAGTGTTGCAAAAGTGCAAAACCGTACGTGGA	6	INGI/RIME	Partial INGI
NC_007278	111130	111446	291	607	316	316	m	5e-90	tr	tr	CCATCTCATCATGGTGCCAGCGTCTAGTGCTCCGTCCAGAAGGAAGCCAATAGCCCGCATTCTACCCTGTCAGAGATAATTTTGGTGGGCAAGAAGCTGA	5	INGI/RIME	Partial INGI
NC_007281	53874	53906	369	402	33	32	p	0	tr	tr	CGAGATGCAGTGGAACTGCGCCGGGCTATCTCAAGGAAAGAGATTAGCACTCCACAAAACCCTTGTTGATGAGCGGATCGCCTTTTGTCTGTTGAGCGAG	8	INGI/RIME	Partial INGI
NT_165288	4816329	4838804	450	5256	4806	22475	p	0	tr	tr	GCCAGACCGATAGCATCTCAGGGCTCTACGGTGATGGCTGATGGCCGCGCCAGTGGGGGGAAACTCTCACGAAGGCACGAAGAAAATTTCAAAAAAAAAA	11	INGI/RIME	Partial INGI
NC_007279	117962	121255	475	3771	3296	3293	m	0	tr	tr	AGGATGACGCCTGGAGAGGCGGCTTGCTTTAGCGTTGCTGGCTACCAACATCACGGAATAGCTCGTAACTGCAAAGGAGGTGGTGTATCAATACTAGTGA	6	INGI/RIME	Partial INGI
NC_007279	146285	151058	475	5254	4779	4773	p	0	tr	ok	GGATGACGCCTGGAGAGGCGGCTTGCTTTAGCGTTGCTGGCTACCAACATCACGGAATAGCTCGTAACTGCAAAGGATGAGGTGTATCAATACTAGTGAG	6	INGI/RIME	Partial INGI
NT_165288	140795	145256	635	5254	4619	4461	m	0	tr	ok	NNNNNNNNNNNNNNNNNNNNNNNNNNNNNNNNNNNNNNNNNNNNNNNNNNNNNNNNNNNNNNNNNNNNNNNNNNNNNNNNNNNNNNNNNNNNNNNNNNNN	11	INGI/RIME	Partial INGI
NC_007280	15609	16162	651	1967	1316	553	m	9e-36	tr	tr	GTGGAACGGCGCTGACCGTCACGTCGGCATACATCCCACCAAAACACACCTTCACGGCAACTGACCTAGATACGCTTCTGACGACTGACGGTGCCCAGCT	7	INGI/RIME	Partial INGI
NC_007281	54157	57274	653	3764	3111	3117	p	0	tr	tr	TGGAACGGCGCTGACTGTCACGTCGGCATACATCCCACCAAAACACACCTTCACGACAAGTGACCTAGATACGCTTCTGACGACTGACGGTGCCCAGCTC	8	INGI/RIME	Partial INGI
NT_165288	147711	152209	653	5257	4604	4498	m	0	tr	ok	GTGGAACGGCGCTGACTGTCACGTCGGCATACATCCCACCAAAACACACCTTCACGGCAAATGACCTAGATACGCTTCTGACGACTGACGGTGCCCAGCT	11	INGI/RIME	Partial INGI
NT_165288	107713	112299	653	5242	4589	4586	p	0	tr	tr	TGGAACGGCGCTGACTGTCACGTCGGCATACATCACACCAAAACACACCTTCACGGCAAATGACTTAGATACGCTTCTGACGACTGACGGTGCCCAGCTC	11	INGI/RIME	Partial INGI
NT_165288	88427	93028	653	5255	4602	4601	m	0	tr	ok	GTGGAACGGCGCTGACTGTCACGTCGGCATACATCCCACCAAAACACACCTTCACGGCAACTGACCTAGATACGCTTCTGACGACTGACGGTGCCCAGCT	11	INGI/RIME	Partial INGI
NT_165288	116762	121312	712	5254	4542	4550	p	0	tr	ok	GCCGTTGCACGCCTGGCCTCGCCCTTTGTTACACCCCAGTTCGACTTCTACTGCCGCATTGGGAGTCTTGAATTTGTGTTGGCGGTTTAGTAAGTCGGTC	11	INGI/RIME	Partial INGI
NC_007279	127817	130732	746	3661	2915	2915	m	0	tr	tr	CTGCTAACGTACCCAAGAGCAAGAGTGGGTAAATAAGCTGGCGCCCGTTGCCGCACACACAAGAGTCCTTAACCGTTCAATGAACGTTAAATTTAAGTTC	6	INGI/RIME	Partial INGI
NC_007279	1001655	1005662	746	4752	4006	4007	m	0	tr	tr	CTGCTAACGTACCCAAGAGCAAGAGTGGGTAAATAAGCTGGCGCCCGTTGCCGCACACACAAGAGTCCTTAACCGTTCAATGAACGTTAAATTTAAGTTC	6	INGI/RIME	Partial INGI
NT_165287	42137	42254	847	964	117	117	m	0	tr	tr	CTATAAAGTCAGTTTACTTCCAACAGAAGGAAGATTTCACTACCTCCACGCTTGATAGCCTTAAGAGCTAAACTAGAACACTGGTGATATGATCCTATAC	11	INGI/RIME	Partial INGI
NC_007279	997256	1001652	856	5257	4401	4396	p	0	tr	ok	GTTCCCCATGAAAGGAACGCTGCTGGCTCTTGGTTTCCCCCGATGATGCGGGGTACTGGACTCTGGCACCACGTGGAGGTGGCCGGCATCGCCAGAGGGC	6	INGI/RIME	Partial INGI
NC_007281	53381	78038	944	5359	4415	24657	m	0	tr	tr	ATAACCCCTGGAAATCACATCACTGGCTCCTCTCAAGCACCAATGTTCACACTGCTCGAAGATATGTGCACGCAAGCAATATCTAATAATGCGCATCCAA	8	INGI/RIME	Partial INGI
NC_007281	52942	53067	1257	1382	125	125	m	0	tr	tr	CAAATTGGCGGTAGTTTCGAAAAGTGTGTGGTATAATGATGTTGAAAAAATTAAGGAAATCGAGAAAGAACATGAATGCCATGAATGAGGCAGTAACTAA	8	INGI/RIME	Partial INGI
NC_007282	137913	137965	1270	1322	52	52	p	5e-97	tr	tr	TTCAGAAAGGTGAGTGATAAGTTCATTTTCAACAAGACTAAGGAAAAAATAAAGGATGCGGATGCGTTAAATGAAGCCATCAGGAGAAACATAAGACAGG	9	INGI/RIME	Partial INGI
NT_165287	41724	41822	1282	1378	96	98	m	0	tr	tr	GTGTGAAGTGAAAATGTTGAAAAAATTAAGGAAGTCTGGAAAGAATGTGGATGCCATGACTGAAGCAGTGACTAAAGGCATTCGCACAGCAGCAAAGAAA	11	INGI/RIME	Partial INGI
NC_007278	91745	91767	1433	1455	22	22	m	1e-60	tr	tr	GGCAAGGGCGTAGCGTTACCGTTCTGGACACAGGGGCTGACGAATCTGGACGGGCTGACTCGCTGGAGGAAGAAAGCGCTGGCTGAAACGGCGCTGGGTT	5	INGI/RIME	Partial INGI
NT_165288	134383	134659	1461	1737	276	276	p	0	tr	tr	CATCACGGACTACCGTCAAGCTGAGAGGTTCATTAAACTGTACTCGTCTTGCGCAAGAAGACACCCCGACTCACACCCACCGGCACCCATAAAGACGATA	11	INGI/RIME	Partial INGI
NC_007282	692783	694232	1558	3007	1449	1449	p	0	tr	tr	AGAAAGCTAACGAATACTAACTGACCGCGACGGCGGGGCCCAAGAGTGTCCCGAAACTGTCACCAAGCGACTCAGCAACCGGACCCGACTATGTGCACGA	9	INGI/RIME	Partial INGI
NC_007281	52355	52647	1675	1966	291	292	m	0	tr	tr	TAAACTAGCACAGATATATAGAGAGCAGTCGACGAAATCACCAGATTCTCCTCCCATGAGTATACCATACCGTGCGAGCGGAGAATTCGCACCAATAACG	8	INGI/RIME	Partial INGI
NT_165287	41314	41352	1750	1782	32	38	m	1e-11	tr	tr	GAGCGGAGTATTCGCACCAACAACGATGGCAGAACTTGAGAGAGTACTGAAGGAACTGTCTTCAGGCACTTCCATCAGTAAGGACAATATACATTGTGAA	11	INGI/RIME	Partial INGI
NC_007282	172879	173053	1867	2042	175	174	p	0	tr	tr	CTTGTTTTCCGTTAACAATATCCATTCCTGTCGTGGCATCTTTATTCTCGTCGTTAATAGAGGGTCAGTATCGATACAAATATAAAGCACGCACTTCTTA	9	INGI/RIME	Partial INGI
NC_007282	2797809	2801828	1867	5879	4012	4019	p	0	tr	ok	CTTGTTTTCCGTTAACAATATCCATTCCTGTCGTGGCATCTTTATTCTCGTCGTTAATAGAGGGTCAGTATCGATACAAATATAAAGCACGCACTTCTTA	9	INGI/RIME	Partial INGI
NT_165287	40272	41069	2030	2812	782	797	m	0	tr	tr	ATCTGTAAACTCAAGGAGAGGTTTGTAGAGAGAGTAATACGAGACACAGTAGAATGTAAGCTACAACCACAGTAAGCTGGTTTTCGTCCGGTGAGCTCTA	11	INGI/RIME	Partial INGI
NT_165287	82166	82204	2098	2136	38	38	p	6e-91	tr	tr	TAAACCATAATAAACATGAGGCAAGCATGGCGTCATTCAGACCAGTGACCCTCAAAAAATCCGTAACACATGGAGTAACAGTAGAAAAAAGCAGCGAAAG	11	INGI/RIME	Partial INGI
NT_165288	56589	56630	2098	2139	41	41	p	2e-13	tr	tr	TAAAGCATAATAAACATGAGGCAAGCATGGCGTCATTCAGACCAGTGACCCTCAAAAAATCCGTAACACATGGAGTAACAGTAGAAAAAAGCAGAGAAAG	11	INGI/RIME	Partial INGI
NT_165288	101900	102001	2122	3543	1421	101	m	0	tr	tr	AGTAACCGAACTGGCAGAGTGAGATTCAAGGAGAAGCTCTCCAGAAGCAGAACATTTGAGCGAGGAGTGCCACAAGGAACTGTCCTTGGCCCAATCATGT	11	INGI/RIME	Partial INGI
NC_007282	173256	173518	2245	2503	258	262	p	0	tr	tr	ATAATAGAATCACTAAAAAGATATAAGGTAGACACGCACCTCATTACACGTGTTGCAAATTTCCTGGAGGGACGGACTGCAGTGGTACGAATAAACAACA	9	INGI/RIME	Partial INGI
NC_007282	139017	139043	2377	2403	26	26	p	5e-97	tr	tr	GTCCATCAGGGCTCGGTGTAAGGTCTACTGCTGTTCATCGTAACGGTGGATTCGCTGAGCAAGTGGCTGAACTGCATCCCTGGGTTGCAGCGCGTTTTTT	9	INGI/RIME	Partial INGI
NC_007278	27880	30682	2465	5256	2791	2802	p	0	tr	ok	TAGTTGTTTGTCTCCAGGTTGCTCATGGCTTCCCTGTGAGGGCCACGTACTGTGGAATTTCTGTTTTTCTTAAATTGCAAAGTAAGTGGTCGAGAGGAAA	5	INGI/RIME	Partial INGI
NC_007278	1602810	1605612	2465	5256	2791	2802	p	0	tr	ok	TAGTTGTTTGTCTCCAGGTTGCTCATGGCTTCCCTGTGAGGGCCACGTACTGTGGAATTTCTGTTTTTCTTAAATTGCAAAGTAAGTGGTCGAGAGGAAA	5	INGI/RIME	Partial INGI
NC_007281	51646	51822	2499	2667	168	176	m	0	tr	tr	TATGCTCTAACACTGACCGAGAAGCTATTCGGCAGACGCTGCAAACAGGATTGGATTGTATAGCGACCTGGTCAACAGGGCACTATATGGAGGTGTCTGC	8	INGI/RIME	Partial INGI
NC_007280	56078	56759	2563	3244	681	681	m	0	tr	tr	CAGACAGTACGAAAAAATTGACCTGAGCTACTTCAAATAGGAGCAATATCTGCTTTCACGCAGGGCTAAGCACACCAGCTTCTGCGGTTCTTTTACCTCT	7	INGI/RIME	Partial INGI
NC_007280	231008	231689	2563	3244	681	681	m	0	tr	tr	CAGACAGTACGAAAAAATTGACCTGAGCTACTTCAAATAGGAGCAATATCTGCTTTCACGCAGGGCTAAGCACACCAGCTTCTGCGGTTCTTTTACCTCT	7	INGI/RIME	Partial INGI
NC_007283	133529	133581	2629	2681	52	52	p	5e-53	tr	tr	GGACACAAACCGGATAAGACTAAAAGTTGGGGAAAGCTTTAAAGGAAAATAGAACTCCAAAGCAACTAGGATTGACAATACAGCCACATAACGGACGAAG	10	INGI/RIME	Partial INGI
NC_007282	3021104	3023572	2784	5255	2471	2468	p	0	tr	ok	CTTGATCGTCGTCATGAGGGAAGATAAGTTGCCCTTGAACTTGTTTACGTACGCAGCCGTTATCGGAAGCATCAGCTTCGACTTTTTTGCACTCCGTTGG	9	INGI/RIME	Partial INGI
NC_007282	2036586	2036692	2831	2937	106	106	m	1e-42	tr	tr	AGCAAGGCTTCGCTCCTTCGTTTGCGACATGGGCGTTGGAGGTGTAACCCTGTTTGCGTTTTTTGAAGGCATGGAGGGGAGGGTTGTTTATAATGATGTC	9	INGI/RIME	Partial INGI
NC_007276	26395	26439	2888	2931	43	44	m	2e-09	tr	tr	GATGTTTGCGGCGCAGTGCTGAGGAAGTATACCACAGCAAACACCCAGTCAGAGTCTTACATTCCCGCATCATGCGGTCTTATCCCCACCTCCACATTGA	3	INGI/RIME	Partial INGI
NC_007281	48509	51396	2919	5820	2901	2887	m	0	tr	tr	GAAGCTTGAACAAGTACAAGCACAGGAGGCACATGTTATCGCTGGTATTTCAAAGTATACAAATTCGCAAGATGCCATGAAGGAGTCCAGCCCTCACAAG	8	INGI/RIME	Partial INGI
NC_007279	114984	117213	3014	5242	2228	2229	p	0	tr	tr	CGACGCTCCGCCACAGCTGCCGACCGATATTTCACACGCAGATAAAGCCTGTGTGCGCTGATGACCCTGACAATGTCAAAAGGGAGGCTTCCGAAAAGTG	6	INGI/RIME	Partial INGI
NT_165288	135964	137838	3045	5256	2211	1874	p	0	tr	ok	TCACACGCAGATAAAGCCTGTGTGCGCTGATGACTCTGACGGTGTCAAAAGGGAGGCTTCCGAAAAGTGGATTGCACGGCATTTTGCACGGAGGGGGAAG	11	INGI/RIME	Partial INGI
NT_165288	4685948	4686069	3100	3555	455	121	p	0	tr	tr	GGCTTCCGAAAAGTGGATTGCACGGCATTTTGCACGGAGGGGGAAGAGCGACCGCGGCGAGAGCACTAAGAATTGTGAACTGATGGATCCGGTCCCTCGG	11	INGI/RIME	Partial INGI
NC_007283	13817	13991	3109	3283	174	174	p	0	tr	tr	CCACCCAGTCATCCAATACACACGCACCTGCAAAGCGTATCACACTTGTATGAGGAAGTAGACAGACCGGAAAAGTCACACACGGCAAGCGTATTGCAAC	10	INGI/RIME	Partial INGI
NT_165287	37387	39911	3175	5740	2565	2524	m	0	tr	tr	AGACCGGAGAAGCCACACATGGCAAGTATATTGCAACTGGTGAGGAGACCGTACTTCAACACCACAACACCAGGTGGTCTCCATTCTGACGCTTCCGACA	11	INGI/RIME	Partial INGI
NC_007282	3055957	3057541	3672	5253	1581	1584	m	0	tr	ok	TTCAAG	9	INGI/RIME	Partial INGI
NT_165288	106962	108250	3677	4968	1291	1288	m	0	tr	tr	NNNNNNNNNNNNNNNNNNNNNNNNNNNNNNNNNNNNNNNNNNNNNNNNNNNNNNNNNNNNNNNNNNNNNNNNNNNNNNNNNNNNNNNNNNNNNNNNNNNN	11	INGI/RIME	Partial INGI
NT_165288	5006603	5008180	3677	5256	1579	1577	m	0	tr	ok	NNNNNNNNNNNNNNNNNNNNNNNNNNNNNNNNNNNNNNNNNNNNNNNNNNNNNNNNNNNNNNNNNNNNNNNNNNNNNNNNNNNNNNNNNNNNNNNNNNNN	11	INGI/RIME	Partial INGI
NC_005063	1409	2974	3688	5254	1566	1565	m	0	tr	ok	CACTGCCTCGTCACGGTAATTTAGAGATTGCTGTGCTCACCTCGCAGAAGGGTTGGCCATATAACTCTTTCAGTATTCCGCAGTATGCAATTCAAGAGGG	2	INGI/RIME	Partial INGI
NC_005063	176339	177904	3688	5254	1566	1565	m	0	tr	ok	CACTGCCTCGTCACGGTAATTTAGAGATTGCTGTGCTCACCTCGCAGAAGGGTTGGCCATATAACTCTTTCAGTATTCCGCAGTATGCAATTCAAGAGGG	2	INGI/RIME	Partial INGI
NC_005063	22246	23813	3688	5256	1568	1567	m	0	tr	ok	CACTGCCTCGTCACGGTAATTTAGAGATTGCTGTGCTCACCTCGCAGAAGGGTTGGCCATATAACTCTTTCAGTATTCCGCAGTATGCAATTCAAGAGGG	2	INGI/RIME	Partial INGI
NC_007278	158022	159513	3764	5256	1492	1491	m	0	tr	ok	GACACTATGGATGGATGTTGCGAAAGATCAACCCGAGTGTGCCTCCACAGTGCCGATGGTGCAATCCGCAACATGCAGTGATAGGAACAACAATACAAAC	5	INGI/RIME	Partial INGI
NT_165288	100185	101673	3770	5256	1486	1488	m	0	tr	ok	GATACTATGGATGGATGTTGCGAAAAATCAACCCGAGTGTGCCTCCACAGTTCCGATGGTGCAACCCGCAACATGCAGCAATAGGGCCAACAATACAAAC	11	INGI/RIME	Partial INGI
NC_007283	14490	14738	3782	4031	249	248	p	0	tr	tr	GTATAACACGCCAATTACTTAATCAGGAACAATGCGAATTTGCGGAAGGCTGAGGCCCAAACACACACCACAGTGCGTTACTAAGCTATATAAAAACGAC	10	INGI/RIME	Partial INGI
NC_007281	144264	145517	3849	5106	1257	1253	p	0	tr	tr	GCCTTACTGACACCTAACGAGAGGAATAGGTTTGCACAACTCGTAGGGAAGAGCATCAGCAAAGTAGTAGTAACGGCGATTCTGTGAGACTATGGCTAGT	8	INGI/RIME	Partial INGI
NC_007281	1894194	1895447	3849	5106	1257	1253	p	0	tr	tr	GCCTTACTGACACCTAACGAGAGGAATAGGTTTGCACAACTCGTAGGGAAGAGCATCAGCAAAGTAGTAGTAACGGCGATTCTGTGAGACTATGGCTAGT	8	INGI/RIME	Partial INGI
NC_007281	133691	135077	3850	5237	1387	1386	m	0	tr	tr	CGAACTCCAACAACCCGTGCGACCACTGCGACGGCGAAAAACAATATGACACGCACTGGTGATGAAATGAGACGGCGTAAGCACAAAGCCCATGGCTAGC	8	INGI/RIME	Partial INGI
NC_007281	2233604	2235007	3850	5253	1403	1403	m	0	tr	ok	CGAACTCCAACAACCCGTGCGACCACTGCGACGGCGAAAAACAATATGACACGCACTGGTGATGAAATGAGACGGCGTAAGCACAAAGCCCATGGCTAGC	8	INGI/RIME	Partial INGI
NT_165287	153094	155029	3925	5861	1936	1935	p	0	tr	tr	AGCTCAATTTAGAAAGGGACCTCAAAACATTTTGGATGATTACATAGGGTGATCACACGAAAGGTTGACAAACTGGTGTGTAGATGGTGTGCAAAACACA	11	INGI/RIME	Partial INGI
NC_007282	3	1898	3988	5879	1891	1895	p	1e-156	tr	ok	NNNNNNNNNNNNNNNNNNNNNNNNNNNNNNNNNNNNNNNNNNNNNNNNNNNNNNNNNNNNNNNNNNNNNNNNNNNNNNNNNNNNNNNNNNNNNNNNNNNN	9	INGI/RIME	Partial INGI
NC_007282	2587077	2588134	4195	5244	1049	1057	m	0	tr	tr	AGTGTTCCCCATGAAAGGAACGCTGCTGGCTCTTGGCTTCACCCGATGATACGGGGTACTGGATCCTGGCACCACGTTGATGTGACCAGCATCACCAGGG	9	INGI/RIME	Partial INGI
NT_165287	26995	27786	4466	5255	789	791	m	0	tr	ok	NNNNNNNNNNNNNNNNNNNNNNNNNNNNNNNNNNNNNNNNNNNNNNNNNNNNNNNNNNNNNNNNNNNNNNNNNNNNNNNNNNNNNNNNNNNNNNNNNNNN	11	INGI/RIME	Partial INGI
NC_007282	2657193	2662418	4541	5244	703	5225	m	0	tr	tr	GTTGTCTGGTAACAGCGCGCTCTACCTTCATACCGTGCATCTTATTTTGATGGAGGGTGAGGCCAGTTTTGCTAGCACACTGCCTTCCGCATGTCAGGCA	9	INGI/RIME	Partial INGI
NC_007281	58242	127949	4730	4968	238	69707	p	0	tr	tr	TACCAGCCAACGCGGCGACTGCGAAGAAATGTTGCTGCACCTGATGAGCTGTCCCGGTTTGAAGGAGTTAAGTGTCAGGTTTGCGGTAGAAGGTGTGTGT	8	INGI/RIME	Partial INGI
NC_007281	78315	78659	4741	5082	341	344	m	0	tr	tr	GGATGTCACGAGAAATGAACGCAAAATACACAGGACATGATACCTCACTCATAACGCAGACGATAAAAAGAAGAAAAGTGACTAAGGAGATATAAAATTT	8	INGI/RIME	Partial INGI
NC_007279	126394	126725	4752	4929	177	331	p	0	tr	tr	CATACAACCCACTCTCCCTTCTGCAACTTCCCAGCTTATTGCTGAGAGTGGAGCTAGCAGGAAAAGCACCGGACGCAGGAATAGTCCAGACACCCTCAGA	6	INGI/RIME	Partial INGI
NC_007283	15544	15853	4834	5143	309	309	p	0	tr	tr	TTTCAAACAAAGAAGAACACCGGTGGTGAAAACAAAAATAATGATGACAATAATACACCACGTTATGTTTGTGACAAATGTAATAGGGTTTTCAAAAGCA	10	INGI/RIME	Partial INGI
NT_165288	36468	36639	4968	5140	172	171	m	0	tr	tr	TGCCGAGTGTGGAGCTAGCAGGAAAAGCACCAACCGCAGGAATAGTCCAGACACCCTCAGAGACAGAAGGGGTATGCAGTCAACAAGCAACAAAAACAGA	11	INGI/RIME	Partial INGI
NC_007276	61937	62212	4976	5251	275	275	p	0	tr	ok	TGGAGCTAGCAGGAAAAGCACCGGACGCAGGAATAGTCCAGACACCCTCAGAGACAGAGGGGGTATGCAGACAACAAGCAACAGAAACAGAAAGAGGAAG	3	INGI/RIME	Partial INGI
NT_165288	4695969	4697641	5239	5257	18	1672	p	0	tr	ok	GAGACTCTGCCACAGTCGCCAGACCGATAGCATCTCAGGGCTCTACGGTGATGGCTGATGGCCGCGCCAGTGAGGGGAAACTCCCACGAAGGCACGAAGA	11	INGI/RIME	Partial INGI
NC_007282	897	2450	1	6902	6901	1553	p	0	ok	tr	CCCATAAGTCTACCGACACGTTTCTGGCACGACAGTAAAATATGGCAAGTGTCTCAAAACTGCCTGTACAGCTTATTTTTGGGACACACCCACGCTTTCA	9	SLACS CRE	Partial SLACS CRE
NC_007282	3663	5991	1	1517	1516	2328	p	0	ok	tr	CCCATAAGTCTACCGACACGTTTCTGGCACGACAGTAAAATATGGCAAGTGTCTCAAAACTGCCTGTACAGCTTACTTTTGGGACACACCCATGCTTTCA	9	SLACS CRE	Partial SLACS CRE
NC_007282	5992	8827	548	658	110	2835	p	0	tr	tr	CTCGACCAGCCCAATGCATGAGTAACAACGGTTACTGCGACAAAGAGGTCACAAAAAAATTAGGTGCTGTCGAACCTAATATTTTTTCAAAAAATGGAAA	9	SLACS CRE	Partial SLACS CRE
NC_007282	9897	11127	5096	6323	1227	1230	m	0	tr	tr	CCAACAAGCACTTTACGGCGTATCTACTCGATATCATGGTACCAGCAACACCAGATAAGCTACAACATGCTTACAAGACGATAGCCCAACAGATAGAGAA	9	SLACS CRE	Partial SLACS CRE
NC_005063	22373	22406	6714	6735	21	33	m	0	tr	tr	GGACACCGTTTTTCATTTGTCGGTCCCTGGGCACGTGCCAGCGTGCCATCAGCAGTATCATCCGCACTAAGATGCTGCTGTCCGGTGATGTGGAACTCCG	2	SLACS CRE	Partial SLACS CRE
NC_007282	87917	87939	6705	6727	22	22	p	0	tr	tr	TTATTTCCTGTTATGATGTGATGTGTGAAGATCTTACATCATATGGTCATGAAACTTCCGCTTGTTAGCGCAATAACGGTAACAACAATCATGATTTTTT	9	SLACS CRE	Partial SLACS CRE
NC_007282	136778	139072	1018	3115	2097	2294	p	0	tr	tr	TTGATAAATCTCAGGTAAATAAGCCCATTACAGAAATCAGGTGATCAGTTTCTTTCTTGGGACAGAATATCGGGAGGTTTGATGTCAAAAAGTCACCCGA	9	SLACS CRE	Partial SLACS CRE
NC_007282	140097	144245	4139	6897	2758	4148	p	0	tr	tr	TCATCTCCACACGCGCACAGCCAGGCGCGAGCAACAGCAGCAACGTGGAAAGGATAACCAGGAAGAGGAGGACCGCCAGAAGGAGGAGGAGAAATCCCTG	9	SLACS CRE	Partial SLACS CRE
NC_007282	145462	147019	1	6911	6910	1557	p	0	ok	ok	CCCATAAGTCTACCGACACGTTTCTGGCACGACAGTAAAATATGGCAAGTGTCTCAAAACTGCCTGTACAGCTTATTTTTGGGACACACCCATGCTTTCA	9	SLACS CRE	Complete SLACS CRE
NC_007282	148247	149809	1	6897	6896	1562	p	0	ok	tr	CCCATAAGTCTACCGACACGTTTCTGGCACGACAGTAAAATATGGCAAGTGTCTCAAAACTGCCTGTACAGCTTATTTTTGGGACACACCCACGCTTTCA	9	SLACS CRE	Partial SLACS CRE
NC_007282	151048	152636	1	6911	6910	1588	p	0	ok	ok	CCCATAAGTCTACCGACACGTTTCTGGCACGACAGTAAAATATGGCAAGTGTCTCAAAACTGCCTGTACAGCTTATTTTTGGGACACACCCATGCTTTCA	9	SLACS CRE	Complete SLACS CRE
NC_007282	153818	155362	1	6911	6910	1544	p	0	ok	ok	CCCATAAGTCTACCGACACGTTTCTGGCACGACAGTAAAATATGGCAAGTGTCTCAAAACTGCCTGTACAGCTTACTTTTGGGACACACCCATGCTTTCA	9	SLACS CRE	Complete SLACS CRE
NC_007282	156550	158105	1	6915	6914	1555	p	0	ok	ok	CCCATAAGTCTACCGACACGTTTCTGGCACGACAGTAAAATATGGCAAGTGTCTCAAAACTGCCTGTACAGCTTACTTTTGGGACACACCCATGCTTTCA	9	SLACS CRE	Complete SLACS CRE
NC_007282	159309	160867	1	6911	6910	1558	p	0	ok	ok	CCCATAAGTCTACCGACACGTTTCTGGCACGACAGTAAAATATGGCAAGTGTCTCAAAACTGCCTGTACAGCTTATTTTTGGGACACACCCATGCTTTCA	9	SLACS CRE	Complete SLACS CRE
NC_007282	162081	163655	1	6911	6910	1574	p	0	ok	ok	CCCATAAGTCTACCGACACGTTTCTGGCACGACAGTAAAATATGGCAAGTGTCTCAAAACTGCCTGTACAGCTTATTTTTGGGACACACCCATGCTTTCA	9	SLACS CRE	Complete SLACS CRE
NC_007282	164851	166396	1	6915	6914	1545	p	0	ok	ok	CCCATAAGTCTACCGACACGTTTCTGGCACGACAGTAAAATATGGCAAGTGTCTCAAAACTGCCTGTACAGCTTACTTTTGGGACACACCCATGCTTTCA	9	SLACS CRE	Complete SLACS CRE
NC_007282	167628	169172	1	6911	6910	1544	p	0	ok	ok	CCCATAAGTCTACCGACACGTTTCTGGCACGACAGTAAAATATGGCAAGTGTCTCAAAACTGCCTGTACAGCTTATTTTTGGGACACACCCATGCTTTCA	9	SLACS CRE	Complete SLACS CRE
NC_007282	170349	171936	1	6911	6910	1587	p	0	ok	ok	CCCATAAGTCTACCGACACGTTTCTGGCACGACAGTAAAATATGGCAAGTGTCTCAAAACTGCCTGTACAGCTTATTTTTGGGACACACCCATGCTTTCA	9	SLACS CRE	Complete SLACS CRE
NC_007282	173139	174681	1	6911	6910	1542	p	0	ok	ok	CCCATAAGTCTACCGACACGTTTCTGGCACGACAGTAAAATATGGCAAGTGTCTCAAAACTGCCTGTACAGCTTATTTTTGGGACACACCCATGCTTTCA	9	SLACS CRE	Complete SLACS CRE
NC_005063	197303	197336	6707	6740	33	33	m	0	tr	tr	GGACACCGTTTTTCATTTGTCGGTCCCTGGGCACGTGCCAGCGTGCCATCAGCAGTATCATCCGCACTAAGATGCTGCTGTCCGGTGATGTGGAACTCCG	2	SLACS CRE	Partial SLACS CRE
NC_007282	2236251	2236708	649	6735	6086	457	p	0	tr	tr	TACAGCGTAAATTCACTACCCCCTCAAACCAAACTTCTGCAACAACACACTCTACATTTCTCCTACAACCTCATGATTAGATTCATGCCTTTGCATGTTA	9	SLACS CRE	Partial SLACS CRE
NC_007282	2237053	2278653	991	6792	5801	41600	p	0	tr	tr	GTCGCTACGAAGACTTCCGTAGCGCATTTGAAAGGGCTCGACCAGCCCAATGCATGAGTAACAACGGTTACTGCAACAAAGAGGTCATAAGAAAAATAGG	9	SLACS CRE	Partial SLACS CRE
NC_007282	2279239	2279425	462	648	186	186	p	0	tr	tr	TTGAAAGGGCTCGACCAGCCCAATGCATGAGTAACAACGGTTACTGCGACAAAGAGGTCACAAAAAAATTAGGTGCTGCCGAACCTAAAATTTTTTCAAA	9	SLACS CRE	Partial SLACS CRE
NC_007282	2280921	2280922	1027	1517	490	1	m	0	tr	tr	GGTCGAAAAAGTGATCACTACGAAGATCCGAGTAGTGCATTTTCACGAATTTCAATAGACCATTGCAATGCTCAAATAAAAATTGGTCGCAAAAAAATGG	9	SLACS CRE	Partial SLACS CRE
NC_007282	2281640	2283129	1173	2262	1489	1489	m	0	tr	tr	AAATTGTCGCTACGCAGACTTTCGTAGCGCATTTGAAAGGGCTCGACCAGCCCAATGCATGAGTAACAACGGTTACTGCGACAAAGAGGTCACAAAAAAA	9	SLACS CRE	Partial SLACS CRE
NC_007282	2283470	2284827	462	6323	5861	1357	m	0	tr	tr	GCCAGGACCACCGACTTACGGTAACCACCGCATTCGACGGGATAACTGCGGATGTGGTGGCAGCCGTCCTCCGCGGGAATGTTCACGTTTACAGTGCGGC	9	SLACS CRE	Partial SLACS CRE
NC_007282	2284827	2286057	5096	6323	1227	1230	m	0	tr	tr	CCAACAAGCACTTTACGGCGTATCTACTCGATATCATGGTACCAGCAACACCAGATAAGCTACAACATGCTTACAAGACGATAGCCCAACAGATAGAGAA	9	SLACS CRE	Partial SLACS CRE
