# Supplementary material for: Dataset for distribution of INGI/RIME and SLACS CRE transposable elements in Trypanosoma brucei genome
Source: Data Brief. 2015 Nov 6;5:818–21. doi: 10.1016/j.dib.2015.10.040 (PMC4660242; doi:10.1016/j.dib.2015.10.040)
Supplement: Supplementary file 2 — Supplementary material Supplementary File 2: Genome wide distribution of ten identified motifs in Trypanosoma brucei genome. [file mmc3.xlsx]

## Sheet: Sheet 1
Genome wide distribution of ten identified motifs in Trypanosoma brucei
Motif Number	Sequence name	Start	Stop	Strand	Score	p-value	q-value	Matched sequence
1	XP_827766.1|Tb09.244.0300	19	68	+	84.2472	2.21e-31	1.09e-24	GGAGCTAGCAGGAAAAGCACCGGACGCAGGAATAGTCCAGACACCCTCAG
1	XP_001219064.1|Tb927.1.3670	349	398	+	84.2472	2.21e-31	1.09e-24	GGAGCTAGCAGGAAAAGCACCGGACGCAGGAATAGTCCAGACACCCTCAG
1	XP_001219066.1|Tb927.1.3700	93	142	+	84.2472	2.21e-31	1.09e-24	GGAGCTAGCAGGAAAAGCACCGGACGCAGGAATAGTCCAGACACCCTCAG
1	XP_803398.1|Tb09.v4.0001	689	738	+	83.4719	1.9e-30	7e-24	GGAGCTAGCAGGAAAAGCACCGGATGCAGGAATAGTCCAGACACCCTCAG
1	XP_827772.1|Tb09.v1.0980	54	103	+	63.1685	3.07e-21	8.8e-15	GGAGGTAGCAGGAAAAGCACCGGATGTAGGAATAGTCCAGACACCCTCAG
1	Tb927.6.187|Tb927.6.187	620	669	+	62.8539	3.58e-21	8.8e-15	GGAACTAGCAGGAAAAGCACCGGACGCAAGAATAGTCCAGACACCCTCAG
1	XP_827761.1|Tb09.244.0440	455	504	+	36.7753	7.74e-17	1.63e-10	GGAGCTAGCAGGAAAAGCACCGAACGCAGGAATAGTCCAGACCCCTCAGA
1	XP_844051.1|Tb927.3.4590	164	213	+	-46.3258	3.51e-08	0.0647	GGAGGGAATAGGAAAAGAGCATTGTGGAAGGACTGTTGAAACCCCCTCCG
1	XP_827796.1|Tb10.389.0350	171	220	-	-48.5169	5.15e-08	0.0845	TGGTACGGTGGCGAAATAACGCTCTTCAGGCAGTTGCGAGACACTCCAAA
1	XP_846399.1|Tb927.1.310	493	542	+	-56.1348	1.9e-07	0.262	AGGCTGAGCAGCAGCAGCAGCAGGAGGAGGAGGAGGCGGTACATTTTCAT
1	XP_001218808.1|Tb927.1.1050	901	950	-	-56.2921	1.95e-07	0.262	GGGGCGTGAAACAAATACATCCACGCCAAGAATATGACATACACTATTGT
1	XP_951485.1|Tb927.2.510	1095	1144	-	-59.7303	3.43e-07	0.411	AGGCTGAGCAGCAGCAGCAGCAGCAGCAGCAGGAGGCGGTACATTTTCAT
1	XP_843654.1|Tb927.3.580	472	521	+	-60.0787	3.63e-07	0.411	GGGCCAGGAAAGATAAAAACGCTTCGCAACCAGACACCAGACGCTCTTCG
1	XP_828177.1|Tb11.03.0300	340	389	-	-60.8202	4.09e-07	0.431	AAAGTGTGGCGCCGAAATGCCAACCGCAGGAACTGTACCATCACCCTCCC
1	XP_828812.1|Tb11.02.5240	501	550	-	-62.8989	5.72e-07	0.563	GAAAATGGCACCAAAAGCAAGAGGGAAAGGAAGAGGTGGCACACTCAAGT
1	XP_827880.1|Tb10.61.2910	301	350	-	-63.5618	6.36e-07	0.572	GTTCCATCCGCCAAAAAGATCGTACACACGCTGAGCTCACACACCCAGCA
1	XP_845876.1|Tb927.7.2530	1016	1065	-	-63.8539	6.66e-07	0.572	TGGTGGTGCAAGTAAGGCACCAGCCGCAACCGTTGGCCAGAAACTAACAC
1	XP_844905.1|Tb927.5.2310	10	59	+	-65.2022	8.24e-07	0.572	TGTGGTAGTTGGAAAAATATGCAATGAAGGGAGAGGCGAGTGCCCAGATT
1	XP_828399.1|Tb11.02.0670	164	213	-	-65.573	8.73e-07	0.572	GAAAATTAAAGGAGAAAAAACGGGCGAAGGTATCTTCTGGTCACCCGAAG
1	XP_847499.1|Tb927.8.6690	285	334	-	-66.0899	9.46e-07	0.572	ATGACCAGTAGCGATAACATCAACAACACGGAGGTCCCAGTCACCGGCAG
1	XP_843659.1|Tb927.3.630	278	327	+	-66.2809	9.74e-07	0.572	AGTTTGTGAAGGAGACACAACCGGCATAGTAAGTGGTGCAACAACTTTTG
1	XP_822375.1|Tb10.70.6920	471	520	-	-66.3258	9.81e-07	0.572	GTAGACAGTAGCAAGAGTTAACCACAACAGATGTTTTGAGATTCCTTCCC
1	XP_843866.1|Tb927.3.2730	528	577	-	-67.2584	1.13e-06	0.572	TCATTGTGTTCCAAAACCACATGACGCATGCAGATGTGTAAGAATTGACA
1	XP_845278.1|Tb927.6.1560	374	423	-	-67.3034	1.14e-06	0.572	GGACCTCAACGCAAAAGCGAAGTATACCGGGAGTTTTCTTTTTCTTACAA
1	XP_845329.1|Tb927.6.2080	680	729	+	-67.4831	1.17e-06	0.572	TGAGTCTACCCGGAACTTTCGGTACCCGGAAGGTTACAAAACGCCTGCAA
1	XP_844909.1|Tb927.5.2350	735	784	-	-67.5843	1.19e-06	0.572	AGGGTTAGAAGGAAAAAATATGTCTAGCGCCATTTTCAAGAAAACAGGCA
1	XP_829417.1|Tb11.01.5195	565	614	+	-67.9101	1.25e-06	0.572	GCAGCTCTTCTGAAGAGTAAGCGAAGTGGTAAGAGCGAAAACACTTTCAT
1	XP_823347.1|Tb10.26.0560	448	497	+	-68.2247	1.31e-06	0.572	AAGGTGAGCCGCAAGAGCCCCGAATACTCGACGGTGCGCAAGAGTTGCAA
1	XP_828739.1|Tb11.02.4490	902	951	-	-68.4831	1.37e-06	0.572	GGGTCGACCAGGGAAAACAGTAAACTGTGGAAGGGTGGGGAAGCTTGTAG
1	XP_844788.1|Tb927.5.1140	1071	1120	-	-68.9213	1.46e-06	0.572	TGAAGGTGAGCGAACAGCATTCGAGGCGGGAACTGCCTCAACACATTCAA
1	XP_828071.1|Tb10.61.0260	970	1019	+	-68.9775	1.47e-06	0.572	TGAATCAGTCGGTAAGGCACTGACAAAAAGCATGGACGTCGCACCCACAA
1	XP_822344.1|Tb10.70.7290	144	193	-	-69.2022	1.52e-06	0.572	AAGGCGTGAACGACATCAAACGAAGAAATGCAGTTTTCTCCCACTTTCCA
1	XP_827354.1|Tb09.211.2110	435	484	+	-69.4382	1.58e-06	0.572	TGCTTCTGCGGAAAGAACTTGGGGTTCTGCAATAGTCACTACAAACTCCA
1	XP_827355.1|Tb09.211.2120	161	210	-	-69.4382	1.58e-06	0.572	TGCTTCTGCGGAAAGAACTTGGGGTTCTGCAATAGTCACTACAAACTCCA
1	XP_843923.1|Tb927.3.3300	446	495	-	-69.5393	1.6e-06	0.572	GGCGTCTGGCCGCACAGCAAGCGGCGCCTCAGTACTGCTGTCGCTGTCAG
1	XP_844925.1|Tb927.5.2530	68	117	-	-69.7303	1.65e-06	0.572	TAAGTGCCTTCCAAACATCACAACCAACAGCAGGGTTCAGTTACTTTCAG
1	XP_827264.1|Tb09.211.1190	106	155	+	-69.8989	1.69e-06	0.572	CGAGTGTGGCGGAATCGAACGCTTGATAGGCAGTGAACAGACAGGTAAAA
1	XP_827868.1|Tb10.61.3070	341	390	+	-70.3483	1.81e-06	0.572	CGGGGCAGGACGAAAAAAAATAATTATAACAATATTGTAGTCACGTGCAA
1	XP_822952.1|Tb10.6k15.3520	849	898	-	-70.4944	1.85e-06	0.572	AGCGCAACTCCCTTAAGTTTGAGTCCGAGGAATTTTCTCTACACCTTCCC
1	XP_844075.1|Tb927.3.4830	722	771	+	-70.5393	1.87e-06	0.572	GGAGCTTACAGCGAGAAGAAAAGGGGTAGCAAGAATGGAGATTCCCGGTG
1	XP_829223.1|Tb11.01.3470	304	353	-	-70.7528	1.93e-06	0.572	GGACTGAGCCCCACGCACCCAAAATGTAGGAAATGCAGAAACACATTAAA
1	XP_822340.1|Tb10.70.7350	540	589	-	-71.0674	2.02e-06	0.572	TAACCTAAAACTAAAAGTAAGGGGTGCAATCAATGTGAAAACAGGTGAAG
1	XP_822876.1|Tb10.70.0490	430	479	-	-71.2921	2.09e-06	0.572	TCATTGTGTCGCAAAAATAAGAAAATAAGGGAAAGGGGAGAAACAAGCAC
1	XP_829511.1|Tb11.01.6150	80	129	-	-71.3483	2.11e-06	0.572	TGCACGAACACGAAAAACAGAAATTAAAGAAACATATGATACATTTCTCA
1	XP_803670.1|Tb09.160.2280	370	419	+	-71.427	2.14e-06	0.572	TCAGCGTTTCGCAGAGTTGACAGACGCAGGCGTGGAGGATCCGGCTTCCA
1	XP_847449.1|Tb927.8.6190	392	441	+	-71.5169	2.16e-06	0.572	TGTGCGTGGCAGAGAAGCAAAAGGAAGAAGGATAGGCCCAACCACTTCCG
1	XP_847395.1|Tb927.8.5650	491	540	+	-71.5955	2.19e-06	0.572	ACGGAGAATCTGAGGAATCCGGCACGCGGGAAGAGATCAGGCATTTGCAC
1	XP_844007.1|Tb927.3.4150	734	783	-	-71.6966	2.22e-06	0.572	GGTGTATGCCACGAAAATGAGGTTCACAGAATTTCCTCACCCTCCCTCCT
1	XP_847631.1|Tb927.8.8070	174	223	-	-71.6742	2.22e-06	0.572	CTGATGTTGAGCAAAAGCAAGCGTCGCCCGCCCAGTTAGGACAGACTTAG
1	XP_828192.1|Tb11.03.0130	102	151	-	-71.6742	2.22e-06	0.572	GTAGTTCGCAATACAAACATCCGGCACATTAAGTCGTCAAACACACCACC
1	XP_843949.1|Tb927.3.3570	1084	1133	+	-71.764	2.25e-06	0.572	TGAACGGGCACGAAAGGATCCCTCCAAAGATATTGGTCTGACAACAGAGG
1	XP_828890.1|Tb11.01.0390	763	812	-	-71.8764	2.28e-06	0.572	CCGGTGGTTCCCAACACCTCAGGACGGAGAAAGTGTTGAAGCATCGGCAA
1	XP_823357.1|Tb10.26.0410	43	92	+	-71.9551	2.31e-06	0.572	GTGTGGGGCCGCAACAGCGGGTAATGGAGTTAGTTTTGATGCACTGGTAG
1	XP_844707.1|Tb927.5.330	331	380	+	-72.0674	2.35e-06	0.572	TGAGGCTGTAGCACAAGACAGAGAAACAAGCATGTATGTGAGAGTAGAAA
1	XP_844330.1|Tb927.4.1800	199	248	-	-72.1124	2.37e-06	0.572	CGGGATCGTGGAAAATGCACCCATCACAGGCAACGTCGCTAACGCCGCTG
1	XP_845535.1|Tb927.6.4170	1000	1049	+	-72.1348	2.38e-06	0.572	CGAGTTTGTAAAGAAAGCACAGTGCATTGACATTGAGGAGAAATGTGAAA
1	XP_822572.1|Tb10.70.4300	34	83	+	-72.4157	2.48e-06	0.572	TGTGCGAGAATTAAACGAAACTTCTGCAGAGAGAGTTGAGGTTGCATTAG
1	XP_846957.1|Tb927.8.1200	753	802	+	-72.5169	2.52e-06	0.572	AAAGACATTACGAAAAGGAAGGGTCTCAGAAATATCTGAAGTATTTTCAT
1	XP_827665.1|Tb09.244.2710	782	831	+	-72.5955	2.55e-06	0.572	GGAATGAGTCCCATTAGTACGTTATTGAAAAAAATTTGATTACCCCTTTA
1	XP_829660.1|Tb11.01.7690	810	859	+	-72.6517	2.57e-06	0.572	AGTGCGGGTACACAAGGCAAGTAATCAAGCGAGAGAACAGACACGTTTAG
1	XP_823319.1|Tb10.26.0940	525	574	-	-72.7079	2.59e-06	0.572	TGCCTTTGGGGGAGAGAAACGGGGTGCAGAAAATGTGTGTACAAACTCAA
1	XP_827444.1|Tb09.211.3000	484	533	+	-72.7303	2.6e-06	0.572	GGCGTTAGTTTCAAAGACATGATGCGCAGTTCTTCTTTTTGCAGGCGCCA
1	XP_846330.1|Tb927.7.7100	919	968	-	-72.8539	2.65e-06	0.572	GGGAACATCAACAATAGTAAGCGGTATCGGATGCGTTGGTAGCCGCTTCG
1	XP_844184.1|Tb927.4.340	27	76	-	-73.0449	2.72e-06	0.572	ATCGCTGTGGGAAAAAATAACAAATACAAGAAGTTCACATACCCTCTCCT
1	XP_829258.1|Tb11.01.3790	746	795	-	-73.0449	2.72e-06	0.572	GGATTTCGCACCAGCGACCCGCGGTATCGCAACTCTCCGGACAGCTTGCA
1	XP_001218818.1|Tb927.1.1150	588	637	+	-73.1685	2.77e-06	0.572	TGGGCCAATGCGGTAATCAACTGGGTGAGGAACTATGGCGACAGCTTTCG
1	XP_828048.1|Tb10.61.0520	391	440	+	-73.236	2.8e-06	0.572	GGCCCCAGCCGGATACGTAGCCGGCACGTGCAACCACGCGAAAGCTGTAG
1	XP_845872.1|Tb927.7.2490	546	595	-	-73.2809	2.82e-06	0.572	GCAGCCGTCAACAAAAATGCGGGAAACAGGAATGCCACCGTTTCCCGTCA
1	XP_847037.1|Tb927.8.2040	628	677	-	-73.2809	2.82e-06	0.572	AGAGTTAAGCTGCAAAAGAGACACACGAGGAAGTGTGCATACATCCGTAA
1	XP_846397.1|Tb927.1.280	277	326	+	-73.3146	2.83e-06	0.572	TAAATCTGTCGGACAAACAAAAGGCTGAGAAATTCTTCACATAAACTTAT
1	XP_845043.1|Tb927.5.3730	1012	1061	+	-73.3933	2.87e-06	0.572	GGAACTTGCGACTTCAGAGCCAAATACAGGAATTGTTACAACTCCCACAT
1	XP_828661.1|Tb11.02.3640	883	932	-	-73.4157	2.88e-06	0.572	TCAACGAGGACCAATAGTAAGGAGCAGAGGAACCTGCAATGCAAGGTTAA
1	XP_822667.1|Tb10.70.3060	899	948	+	-73.4719	2.9e-06	0.572	TTGGTGAATATACATGAGAACCTTTTCAGGAAGATACCAGCAACTCTGCG
1	XP_845512.1|Tb927.6.3940	263	312	-	-73.5955	2.95e-06	0.572	ACGCCCTGCACGACGTACACGGTGTACAGAAAATGTGCAGACAAACAAGA
1	XP_845569.1|Tb927.6.4520	1105	1154	+	-73.6404	2.97e-06	0.572	GATGCGCGAGAGAAAGATAAGTGCCGCAGCCCGCGACGAGGCGCTTGCAA
1	XP_846024.1|Tb927.7.4010	515	564	+	-73.6292	2.97e-06	0.572	GGAGTGAGCATGAAGTGAATTATCCGCAGAGAAGTCTGAAACGTTTTTAA
1	XP_846012.1|Tb927.7.3890	755	804	-	-73.8315	3.06e-06	0.572	GAGGCCGGCTCACTCAACAAGGTTCCCTGGAAGGTTTCTGACATTTTAAA
1	XP_827157.1|Tb09.211.0180	330	379	+	-73.8315	3.06e-06	0.572	CGCGCATGCAGGCAACGCGTTTGCTGCAGGTCGACTCGATTCACTTTCGT
1	XP_844929.1|Tb927.5.2570	590	639	+	-73.8427	3.07e-06	0.572	GAAGATAAAACGAAACGCACTGTGCATACGTATATTACAAAATTTTGTAA
1	XP_829636.1|Tb11.01.7440	551	600	-	-73.9326	3.11e-06	0.573	GAGGTTGGATTCTTTAAGATGGGACACACGTATCTTCGCAACACCCTTCG
1	XP_827633.1|Tb09.211.4930	632	681	-	-74.1124	3.19e-06	0.581	GGGACCAGCACCACAAGCACTGCATACAATGCAAGGAGCTACAACTGCGG
1	XP_951528.1|Tb927.2.2180	47	96	-	-74.5056	3.38e-06	0.601	GGAAAGAGTGGGAACACGAACAGGAACAGGAATAATAGGGGGAAACTTCA
1	XP_951557.1|Tb927.2.2570	43	92	+	-74.5056	3.38e-06	0.601	GGAAAGAGTGGGAACACGAACAGGAACAGGAATAATAGGGGGAAACTTCA
1	Tb927.3.4396|Tb927.3.4396	82	131	-	-74.6629	3.46e-06	0.607	GGGGTTTGAACCCACGCCTACGAATAGAAGAGAACTTGAGTCTCCCGCCT
1	XP_803799.1|Tb09.160.3500	241	290	-	-74.9775	3.62e-06	0.617	CCATTACGTCTGTAAAGCACCCGAGACCTGCCGAATTCAGACACAGTCAT
1	XP_846100.1|Tb927.7.4770	517	566	-	-75.0112	3.64e-06	0.617	TGGGGTTTTCGCTGAAATGTCAAAAAAAAGCATTTGTCAGTGCCTTTTCA
1	XP_847179.1|Tb927.8.3480	719	768	-	-75.0112	3.64e-06	0.617	GCGGCCTGAGGGATCATCATCCTGCACAGGCTCCCTCAAGAAATCCATAA
1	XP_829600.1|Tb11.01.7070	1101	1150	+	-75.1573	3.72e-06	0.623	GCAGTCAACCGGAAAAACAGCTTTTGCTGGGAATTTTGCTGCAGGCGCTT
1	XP_847139.1|Tb927.8.3080	416	465	+	-75.2697	3.78e-06	0.626	TGTGAGTAGCCCACAGCTTCTGTGTGTTGGAAATGCTGAGAAACTTGCAA
1	XP_827482.1|Tb09.211.3380	173	222	-	-75.4719	3.89e-06	0.638	GGAGATAGAGGAGAAGGAAAGAAATAGAGGGAAAGTTGACACAGTAACAA
1	XP_844841.1|Tb927.5.1670	867	916	-	-75.6742	4.01e-06	0.639	AGTGCCAGCCGCACAGTAAAGAAGCGATGGAAACAAACAGACACACGCAA
1	XP_828125.1|Tb11.03.0810	200	249	+	-75.6966	4.02e-06	0.639	TGAGAGGCAACCATAGATTGTGTCGACATTTATAGTGGAGACACTCTTAG
1	XP_846248.1|Tb927.7.6250	857	906	+	-75.7079	4.03e-06	0.639	TCGCTTGGTCGGAACACCACGCGCAGCATAGAGGGAGTAGACACTTGTTG
1	XP_845995.1|Tb927.7.3720	995	1044	-	-75.9101	4.15e-06	0.651	GTGGCGTGTATGAAAAGTAAGAGATGAGTGGCTGTAAGGCGCATCTTCAA
1	XP_823033.1|Tb10.6k15.2550	1083	1132	+	-76.0225	4.22e-06	0.655	TGGCCGAGTCGCAAGACCTCCCACACCTGTTATTGTACGGACCCTCTGGA
1	XP_843769.1|Tb927.3.1750	611	660	-	-76.2697	4.37e-06	0.671	GCAATAAATAGCAAACCCCAGGAATTCTGTAATAGTAGAGACACTGCTCC
1	XP_846991.1|Tb927.8.1570	1071	1120	+	-76.382	4.44e-06	0.672	TGCTCCATTGCCACAAGTACCCAACGCAGGCGGTTTCCGGTTTCCTCATC
1	XP_847083.1|Tb927.8.2500	153	202	-	-76.4157	4.46e-06	0.672	GGAGGGTGGCACAGAAACACGAGAAACAGCAATGCTTAATAACCTCCCTC
1	XP_845035.1|Tb927.5.3650	374	423	+	-76.5281	4.53e-06	0.676	AAAAGTAACAGTAATAATATGCGGTGCACGCCTGTTTGTGAGTTCTGCCG
1	XP_828693.1|Tb11.02.4060	342	391	+	-76.7079	4.65e-06	0.682	TAGGCGTCCACGAAGGGTCGCGACTGCAGGAAAAAATTATAAATTCGTCT
1	XP_001218783.1|Tb927.1.800	207	256	-	-76.7303	4.67e-06	0.682	GTTGCATGCACAAACAATTGCAGCTGCAGAAGGGGTACATACACACACAC
1	XP_846038.1|Tb927.7.4150	716	765	-	-76.9326	4.81e-06	0.684	GGACGGTGCGACCACCACACCAAATACAGCATTTTATCGTGCAGTCTCCA
1	XP_803668.1|Tb09.160.2260	684	733	+	-76.9326	4.81e-06	0.684	GGATGTTGTTGCAGCAGTTTGGTGTTTAGAAATATATGTCGCAGTCTCAA
1	XP_844524.1|Tb927.4.3740	984	1033	-	-76.9551	4.82e-06	0.684	TGGGTTTTCACTGATAACATTCAGAAGAGCCATAATTGGAGCACTTCTAA
1	XP_822859.1|Tb10.70.0660	1020	1069	+	-77.0899	4.92e-06	0.684	GGCGTCTTCAGGGGGCATCTGCACCTCAGTCCGTGTTGAGAACCCTACAG
1	XP_951556.1|Tb927.2.2550	838	887	+	-77.2247	5.01e-06	0.684	TGCAGTTCGCGGCGAGAGGCGCTGCAGTGAAATAGTTCTTACACCCTCCA
1	XP_846967.1|Tb927.8.1310	585	634	+	-77.3146	5.08e-06	0.684	GGGGCTATGAGCAGAGGGACAGAGTGTGTGAGGTGCACAGACACGCGCTC
1	XP_823343.1|Tb10.26.0600	1005	1054	+	-77.3146	5.08e-06	0.684	TTTCCCATCAGCTCAAGCGGCTGCTGCAGAAGAAGTCGATACACCGTTAC
1	XP_823048.1|Tb10.6k15.2380	404	453	+	-77.4157	5.15e-06	0.684	TAAGTCTGTCGCAAAAACCGGGGCAGCGCCATCTGTCAACTCCGCCTCCG
1	XP_827567.1|Tb09.211.4270	1040	1089	-	-77.4494	5.18e-06	0.684	GCAGTGTGCCGGGGGTATAAATGCGGCAGTTGATGTTCCGACACCTGTGA
1	XP_829752.1|Tb11.01.8720	850	899	+	-77.5393	5.24e-06	0.684	TGATTTTTTCCCCCTAAGGAGGGCCACAGGAACCGAGCACACAAACGCAA
1	XP_827147.1|Tb09.211.0080	978	1027	+	-77.618	5.3e-06	0.684	GAGGACACCAATAAAAGGAGGAAATGCAGGTTTTATTGAAACTTCGGCAA
1	XP_829730.1|Tb11.01.8470	115	164	-	-77.6517	5.33e-06	0.684	TGAGAGGTCAAGAAAGAGACCGGCGACAGTAAGAGAGCACATACCATGAC
1	XP_827372.1|Tb09.211.2290	1125	1174	+	-77.7865	5.43e-06	0.684	GGAATTTCAGCGAAGTGAAAGATGCGTATGATGTTCTCAGCGACCCTGCA
1	XP_846188.1|Tb927.7.5650	894	943	-	-77.8764	5.5e-06	0.684	CAAGATTGAAGCAGAAACCCCCCAAAATGAAATTGTACAGGCTGCTTCAG
1	XP_845474.1|Tb927.6.3560	177	226	+	-77.9326	5.54e-06	0.684	GAGGGGTGCCACAAAAAAAACGTGTAAAGACGATTTTTTGATACATTTTT
1	XP_847163.1|Tb927.8.3320	127	176	+	-78.1461	5.72e-06	0.684	TCGTGTTGCATGCAGACCGATCGGTACCGGCGCTGTCCAGAAAGCCGCGG
1	XP_827796.1|Tb10.389.0350	35	84	-	-78.1461	5.72e-06	0.684	TAACCTATCAGCAACAGTGCGGAATAGATGGATATCACAGCAACGTGTAC
1	XP_846897.1|Tb927.8.600	376	425	+	-78.2697	5.82e-06	0.684	TGGGCAAAAAGAAAAAAGGCCGTATGCTGGGAGTTTTCACGTACGAGGAT
1	XP_829165.1|Tb11.01.2790	117	166	-	-78.2809	5.83e-06	0.684	GGCGCGACGACCAAAACTGCGGGGCGCAGTGGGCGCCACGACATACGTCT
1	XP_846233.1|Tb927.7.6100	1150	1199	-	-78.3146	5.86e-06	0.684	CGCCGCTGTAGAAAGAGTACGGAGGGCGGGAAATATTGTGCCAACCGTCC
1	XP_828113.1|Tb11.03.0930	361	410	-	-78.3258	5.86e-06	0.684	GGAGCAACTAGAAGTCTCGCGGAACACAGTAATTAGGGAGACAGCATCAC
1	XP_844590.1|Tb927.4.4400d	723	772	-	-78.573	6.07e-06	0.684	GATGCCAGTAACAAAAACAAAGCACACTAGCAGTCACAGTTAACATTCAA
1	XP_844591.1|Tb927.4.4410	626	675	-	-78.573	6.07e-06	0.684	GATGCCAGTAACAAAAACAAAGCACACTAGCAGTCACAGTTAACATTCAA
1	XP_844592.1|Tb927.4.4430	626	675	-	-78.573	6.07e-06	0.684	GATGCCAGTAACAAAAACAAAGCACACTAGCAGTCACAGTTAACATTCAA
1	XP_844594.1|Tb927.4.4450	184	233	-	-78.573	6.07e-06	0.684	GATGCCAGTAACAAAAACAAAGCACACTAGCAGTCACAGTTAACATTCAA
1	XP_844595.1|Tb927.4.4460	184	233	-	-78.573	6.07e-06	0.684	GATGCCAGTAACAAAAACAAAGCACACTAGCAGTCACAGTTAACATTCAA
1	XP_828846.1|Tb11.02.5580	980	1029	-	-78.5843	6.08e-06	0.684	GGGTTGAGCCGCAGAAAAGAGTGCCACATGGAAGTGTCGTACCCGTTCTG
1	XP_844924.1|Tb927.5.2520	73	122	-	-78.618	6.11e-06	0.684	AGGTCGGTCACCAAAAGTTACGCGTGGAGGTACCGCTCCGATAGCTCCCA
1	XP_843941.1|Tb927.3.3490	900	949	+	-78.6292	6.12e-06	0.684	GCAGTTTCAAGGAAAAGACATCGGCCCAGAGACCGCTCCGACACTCATAT
1	XP_847416.1|Tb927.8.5860	522	571	+	-78.6292	6.12e-06	0.684	TGGATGCACGCGCAAGGCCCGTTACGCTGGTATTGACGACAACCCCACAA
1	XP_845511.1|Tb927.6.3930	973	1022	+	-78.6854	6.17e-06	0.684	GCGCCTACCAGCAGATGTAAGCGTTAGTGCGATTTTGCAGAAGCGCTCTG
1	XP_829737.1|Tb11.01.8560	189	238	-	-78.6854	6.17e-06	0.684	CATGTGAGCCGCCAACACCTCCCATACACACACTTTACAAACACACATAA
1	XP_844249.1|Tb927.4.990	1061	1110	+	-78.8989	6.36e-06	0.684	GGAGATATGGCGGAAACCACCCTGGGAAGAAAATGTCCCTTCGCTCCGAG
1	XP_844665.1|Tb927.4.5170	153	202	-	-79.191	6.63e-06	0.684	GGTGAAGGCCGGAAATGCATGGCACGGAAGGAGAACGGAGGCGCTCGTCC
1	XP_828550.1|Tb11.02.2350	490	539	-	-79.191	6.63e-06	0.684	AGGGTTAGCAACAAATGAAGGTGAAAAAAAAAGGTGCGTAACACACGCCA
1	XP_827236.1|Tb09.211.0920	705	754	-	-79.236	6.67e-06	0.684	TGGGAAAGTACGCAAAGTTCGCGGCAGCGTCATACGCTACGTCCCCTAAG
1	XP_844473.1|Tb927.4.3230	67	116	-	-79.2584	6.7e-06	0.684	ATGGTTATTTGCAAGAGGAGGGTGCAGTGAAAGTGTTAATACTGCTGACA
1	XP_827450.1|Tb09.211.3050	878	927	-	-79.2697	6.71e-06	0.684	GCGATGGGCAGGCACCTGACGGGCTACAATACGTGGGGATACGCCTTCAA
1	XP_844540.1|Tb927.4.3900	841	890	-	-79.3371	6.77e-06	0.684	TTGACCGACACGAAAAATAAGGGAGACAGTCTGTGTGCCTGCCTGCTCCC
1	XP_829159.1|Tb11.01.2720	531	580	-	-79.3708	6.8e-06	0.684	GGGGCTTCAACTGTAAAATAGCGTCACACGCATTTCCTATACATACTTGA
1	XP_829248.1|Tb11.01.3700	665	714	-	-79.4045	6.84e-06	0.684	TATGCTGTCCAGAGATGTATGTTCACCAGGAAGATTTGAAACATTTAGCA
1	XP_846276.1|Tb927.7.6560	22	71	+	-79.427	6.86e-06	0.684	TGGGGGTGGATGCTAACTACGCTGCTGAGGAGAATGTAAGGCACGCTGAA
1	XP_846960.1|Tb927.8.1240	870	919	+	-79.5618	6.99e-06	0.684	GGAGGCGGGAACGAAGGTACCCTAATTGGGCTAATATCAAACACACGCAA
1	XP_828344.1|Tb11.02.0210	1112	1161	-	-79.618	7.05e-06	0.684	GTGGTTTGCATCAAACGGAGACGTTCCAGGTGCAGTTCATCCAGATGCGG
1	XP_823420.1|Tb10.389.1590	204	253	+	-79.6404	7.07e-06	0.684	TGGTTCTGTGCCACAAACATGACGTGGCGGCAGTGTGCGTTGGCACACAA
1	XP_847088.1|Tb927.8.2550	942	991	+	-79.7079	7.14e-06	0.684	TGACGCTGCTTCACAGGCAATGGAAGCACCAGCAGTCGTACCACCTTCCA
1	XP_845696.1|Tb927.7.720	57	106	+	-79.7528	7.18e-06	0.684	ACAATAAGCTCCAACAGCAACGAGGGGGGGGGGTGATCATACACGTTTAT
1	XP_846949.1|Tb927.8.1120	1086	1135	-	-79.7865	7.22e-06	0.684	GGTGTTTGTCCGCAACGCACGCAACAAATTCTCATTCGCCTCTCGCATCA
1	XP_847291.1|Tb927.8.4600	329	378	-	-79.8202	7.25e-06	0.684	CCGGTGAGCCCCAAAAAGAAAGTGGGAGGGATGACGCCGGACAAGCGGAC
1	XP_822337.1|Tb10.70.7410	346	395	-	-79.9438	7.38e-06	0.684	GAAGGAAAGCGGGAAAATGACAAATAAAAGAAATTTCTGGACATTGTCAA
1	XP_845185.1|Tb927.6.620	59	108	+	-79.9551	7.39e-06	0.684	CAAGTGAGCTGCAAATGAATGGAGAAACATTTATGTTGAGACCCTTGCAA
1	XP_845070.1|Tb927.5.4000	695	744	-	-80.0787	7.52e-06	0.684	GCTGCGCCTGTAGAAAATGATGTATACGGGAAGAGTTTAGATAAACTCAA
1	XP_001219204.1|Tb927.1.5140	942	991	+	-80.0787	7.52e-06	0.684	TGAGCCAGCAGCGGCTTTGCCCGACGGAGCACAACAGCAGTCATTTTCAA
1	XP_829428.1|Tb11.01.5290	164	213	+	-80.2921	7.75e-06	0.684	GTGGCTTGTAGGAATAATACGCGCGACGATTCTCTTTCAAAGTGTTGGCA
1	XP_845818.1|Tb927.7.1940	265	314	+	-80.3034	7.76e-06	0.684	TCGGTTTGTACCACCATAACTGGAGTGTGGAACATTCGCGCAACCTTGCG
1	XP_844400.1|Tb927.4.2500	984	1033	-	-80.3258	7.79e-06	0.684	CAATGACGCAGCAAAAACATAGGCATCCGGCATTTAACAGACACACACAC
1	XP_845520.1|Tb927.6.4020	588	637	+	-80.3483	7.81e-06	0.684	TTGGTAACCAGCGAAAATAACAGGGAGGTGAAGTTTTCAGTTTCATTACC
1	XP_803520.1|Tb09.160.0850	629	678	-	-80.3483	7.81e-06	0.684	GAAGTTAGTAAACAAGCCAACATGCCTTGGAAAGTTCCAATCCCCCCCCG
1	XP_845889.1|Tb927.7.2660	942	991	-	-80.3596	7.82e-06	0.684	TTCGGTTGTATCTAAGGTCACCTTCACAGTCTTATTCGTTGCTCTTTGCA
1	XP_951557.1|Tb927.2.2570	657	706	-	-80.3708	7.84e-06	0.684	GTAGTGGCTCCGAAGTGCACTTTACTCATGCACATCTCAGGCCATTTCCC
1	XP_828742.1|Tb11.02.4520	282	331	-	-80.4045	7.87e-06	0.684	GGCGGGAGTTGCAACCACACCGGCTGCCAGCAGTTAAACTCCACGTGGCA
1	XP_845477.1|Tb927.6.3590	173	222	-	-80.5506	8.04e-06	0.684	TCGGTGAGGCAGAGAAATAATGTTTTCACGAAGAAACTTAACACGTTGAG
1	XP_822627.1|Tb10.70.3580	1001	1050	+	-80.6629	8.17e-06	0.684	ATGATATCTCGAAAGGACACCGGGAATAGTAATTGTCCACGCAGCGGCCG
1	XP_847223.1|Tb927.8.3920	26	75	-	-80.7191	8.23e-06	0.684	TGGACCAAAAAAAAAAACAATATAAACAAGAAAATGTGAAACAATGGAAG
1	XP_844486.1|Tb927.4.3360	463	512	-	-80.8202	8.35e-06	0.684	GAGGTCTTCGGGAAGGGTTCCAACCGCAGCTACCTTCATGACACCCCACA
1	XP_822309.1|Tb10.70.7770	1129	1178	+	-80.8652	8.4e-06	0.684	TGGGGCACATTACAAAAAAAGAGATGGAGGACTACCCGTTACACTCGAAG
1	XP_827551.1|Tb09.211.4090	186	235	+	-80.9101	8.46e-06	0.684	TGAGCGTCCCCCGGAGGCACCGCAAGTCCGCTTGGTACATCAAACCTCAG
1	XP_827097.1|Tb09.160.5450	985	1034	-	-81	8.57e-06	0.684	GGAGATTTAAAAAAAAAAAACGTGCGCCCACCATTTCCACATTGCTGCAG
1	XP_828492.1|Tb11.02.1620	501	550	-	-81.0112	8.58e-06	0.684	AGAGCGACTTCCAAGAGGAAACAATAAGGGACTCGTGCATAACCATTTAG
1	XP_822776.1|Tb10.70.1760	591	640	+	-81.0337	8.61e-06	0.684	ACAGGTAGTGGCAAGAGGAAGAAGTGGAGGTGGTGTCGACGCTACGGTAA
1	XP_828436.1|Tb11.02.1030	795	844	-	-81.0674	8.65e-06	0.684	TGATTGAGCTGTACTTTGTCCGTTAGCAGCCGTAGTCCTTACACTTGACG
1	XP_951753.1|Tb927.2.6270	262	311	+	-81.1011	8.69e-06	0.684	TGTTTGGGTAGCTGAAGTATCGACCACTGGGAAAGGTGAAGCGTTGGCAG
1	XP_951755.1|Tb927.2.6310	259	308	+	-81.1011	8.69e-06	0.684	TGTTTGGGTAGCTGAAGTATCGACCACTGGGAAAGGTGAAGCGTTGGCAG
1	XP_844330.1|Tb927.4.1800	648	697	+	-81.1124	8.7e-06	0.684	TGGGAGTATATGAAATACATAATGAGCCTCCCGTCTCGAAACACATGCAT
1	XP_847217.1|Tb927.8.3860	90	139	-	-81.1124	8.7e-06	0.684	CATTCTTTGACAAAAAAAAAACGATACAAGAATTTACCGGTTACCTTCCT
1	XP_822610.1|Tb10.70.3790	533	582	+	-81.1124	8.7e-06	0.684	ATATTTTGAGGGCAAAACACAGGACAAAAAAACAATGCAGAAACGTTTAA
1	XP_847457.1|Tb927.8.6270	440	489	-	-81.1798	8.79e-06	0.684	CGAGGTTTATGCAAAAATGAACGAAGAGTGAGTTGGCCAAACATCCTTCG
1	XP_829322.1|Tb11.01.4440	625	674	+	-81.2247	8.84e-06	0.684	CCAGCCACTTCTAATCATTGCTGGTGCAGGAAGTGGGAAAACACTCACAA
1	XP_828781.1|Tb11.02.4940	570	619	-	-81.2809	8.91e-06	0.684	TGACGTTCGACGACACATAAACGTGGAAAGAGTTTTTGTTACACTTTGAA
1	XP_827466.1|Tb09.211.3210	903	952	-	-81.3483	9e-06	0.684	CAATTCAGTCCTAAACACACCACAAACACGCACGTTCAATACACTGCCGA
1	XP_823292.1|Tb10.406.0170	585	634	-	-81.3933	9.05e-06	0.684	TAAAGAAGAACGAAAAGCACGAGGAACAGCAACAGTACACCCCACAGGAA
1	XP_827451.1|Tb09.211.3060	755	804	-	-81.5281	9.23e-06	0.684	CCTGTTTTGCGCAACCAAAAGAACTACAGAAATTTTTGAAACCATTGAAG
1	XP_823072.1|Tb10.6k15.2100	625	674	+	-81.5393	9.24e-06	0.684	GGAACACGGGGGAAAAGCAACGAATGCCATACTATTTGAGTTCCTTAACT
1	XP_844963.1|Tb927.5.2910	809	858	-	-81.6854	9.43e-06	0.684	TCAGCGAGTAGGCAAAACACAGGCCTTACAAACACTCTGAACATATTAAA
1	XP_847094.1|Tb927.8.2610	358	407	-	-81.764	9.54e-06	0.684	TGTTCGTGAAAAAAGAAAACGTGATAGAGAAGAATTTGAGAGGCTCACAA
1	XP_803694.1|Tb09.160.2500	150	199	+	-81.764	9.54e-06	0.684	CAGGTGTGTAGGGTCAACATAAAGAGAATGGAAAGTCCAGACATCTGAGA
1	XP_803695.1|Tb09.v1.0130	529	578	-	-81.764	9.54e-06	0.684	CAGGTGTGTAGGGTCAACATAAAGAGAATGGAAAGTCCAGACATCTGAGA
1	XP_803699.1|Tb09.160.2560	150	199	+	-81.764	9.54e-06	0.684	CAGGTGTGTAGGGTCAACATAAAGAGAATGGAAAGTCCAGACATCTGAGA
1	XP_803700.1|Tb09.v1.0150	529	578	-	-81.764	9.54e-06	0.684	CAGGTGTGTAGGGTCAACATAAAGAGAATGGAAAGTCCAGACATCTGAGA
1	XP_823453.1|Tb10.389.1220	657	706	-	-81.764	9.54e-06	0.684	TTGTTTACTACCCTCAAACAACAACACACGATTTTCTCAGAGTCCCTCAA
1	XP_822927.1|Tb10.6k15.3890	599	648	-	-81.7865	9.57e-06	0.684	GCCGTGACGCCGGAAAATACGAGGCGGAGGGTTGATTGTTTGACCTTACA
1	XP_951744.1|Tb927.2.6100	564	613	-	-81.8315	9.63e-06	0.684	GCGGCTCCTCGTAACAACAAGGACCGCAGCATCTTCGCCTACTCACTCCC
1	Tb927.3.4393|Tb927.3.4393	242	291	-	-81.8315	9.63e-06	0.684	GAGATTACGTCCAAGAGCACGGGCCCCACAGAGATTCCCGATTTCTTCAC
1	XP_827368.1|Tb09.211.2250	370	419	-	-81.8652	9.67e-06	0.684	GGAAGGAGACGGAAGAAGAAGAAGAAAAGACAGTGTCGTGGAATTCAGAA
1	XP_845602.1|Tb927.6.4850	52	101	-	-81.8876	9.7e-06	0.684	GTTGTTACCAACAGGAACCCACTCGGCGGGAAGCGAGCAGTTACTCGCAA
1	XP_845603.1|Tb927.6.4860	52	101	-	-81.8876	9.7e-06	0.684	GTTGTTACCAACAGGAACCCACTCGGCGGGAAGCGAGCAGTTACTCGCAA
1	XP_845604.1|Tb927.6.4870	52	101	-	-81.8876	9.7e-06	0.684	GTTGTTACCAACAGGAACCCACTCGGCGGGAAGCGAGCAGTTACTCGCAA
1	XP_845605.1|Tb927.6.4880	52	101	-	-81.8876	9.7e-06	0.684	GTTGTTACCAACAGGAACCCACTCGGCGGGAAGCGAGCAGTTACTCGCAA
1	XP_845606.1|Tb927.6.4890	52	101	-	-81.8876	9.7e-06	0.684	GTTGTTACCAACAGGAACCCACTCGGCGGGAAGCGAGCAGTTACTCGCAA
1	XP_845607.1|Tb927.6.4900	52	101	-	-81.8876	9.7e-06	0.684	GTTGTTACCAACAGGAACCCACTCGGCGGGAAGCGAGCAGTTACTCGCAA
1	XP_845608.1|Tb927.6.4910	52	101	-	-81.8876	9.7e-06	0.684	GTTGTTACCAACAGGAACCCACTCGGCGGGAAGCGAGCAGTTACTCGCAA
1	XP_845609.1|Tb927.6.4920	52	101	-	-81.8876	9.7e-06	0.684	GTTGTTACCAACAGGAACCCACTCGGCGGGAAGCGAGCAGTTACTCGCAA
1	XP_845610.1|Tb927.6.4930	52	101	-	-81.8876	9.7e-06	0.684	GTTGTTACCAACAGGAACCCACTCGGCGGGAAGCGAGCAGTTACTCGCAA
1	XP_822742.1|Tb10.70.2250	642	691	-	-81.8876	9.7e-06	0.684	TCCGGTCGCCTCACAAATGGCACGTAAGGGAATATCAGCTACACCTTCCA
1	XP_845397.1|Tb927.6.2760	112	161	-	-81.8989	9.72e-06	0.684	ATGCTGATGCGCACAAATAAAGAGTACAGGAAGAGTGCATCCGTTCAAAT
1	XP_846094.1|Tb927.7.4710	372	421	-	-81.9326	9.77e-06	0.684	GGGTTGACGATGAAGAAGATAAGCAACGCGCACCTTCGACTCACTTGCAG
1	XP_822376.1|Tb10.70.6910	866	915	-	-81.9326	9.77e-06	0.684	AGGGGTAACGTAAACAACACCCAAGGCAACAACAAACCAGAGGCTCTTCG
1	XP_847326.1|Tb927.8.4960	1073	1122	+	-81.9438	9.78e-06	0.684	GTAGCGAGTAGGAGAAAGACCGGCAACAGACAAAAGAAGGGCGTTTGCGA
1	XP_847637.1|Tb927.8.8140	455	504	-	-81.9775	9.83e-06	0.684	AAAAAAAGAAGCATCAGTAGCAGTAGTAGTAATTTTCCAGAAACCTTTGG
1	XP_847511.1|Tb927.8.6810	431	480	-	-82.0449	9.92e-06	0.684	GAAGGGAGCGCCACAGTGATCACACACGGGAGGTTTCCCTAACGTTGCAG
1	XP_847216.1|Tb927.8.3850	457	506	+	-82.0899	9.98e-06	0.684	GGGGTTTCCGGGTGTGCGAAGCGATTAATGAAAAGGACATACACTCACAA
1	XP_823143.1|Tb10.6k15.1220	103	152	-	-82.1236	1e-05	0.684	GGGGGGAGGGGGAAGGACATGGTGTTAACTCCTATTCCACCTCCTCTCGG
1	XP_845276.1|Tb927.6.1540	236	285	+	-82.191	1.01e-05	0.684	GAAGTTAATCGTAAAAGTAACGTATAAAAAAAAGGAACCAACAAACGGAA
1	XP_822967.1|Tb10.6k15.3360	525	574	+	-82.2247	1.02e-05	0.684	TTGTTTAGGATCATATCAACCTGCCATTGGAGGTTTAGAGATGCCCGCAG
1	XP_846127.1|Tb927.7.5040	394	443	+	-82.2921	1.03e-05	0.684	TAGCCGTGAGGGAAACTGGAGAAACGCAGGAGGAGGTGTCGTACCTTTCG
1	XP_845990.1|Tb927.7.3670	107	156	-	-82.3708	1.04e-05	0.684	CGAACCCTCGTGCACAACAACGGAGAAAGGAAGTTGCCATCCACCGACGG
1	XP_846073.1|Tb927.7.4500	685	734	+	-82.4607	1.05e-05	0.684	ACCCCTTCCAGGAGTCGCAGCAGATGCATGAACAGTTGGTACACCAACCT
1	XP_845717.1|Tb927.7.930	452	501	-	-82.5506	1.06e-05	0.684	CAAACGAAGCGGAACAGCACTGTATATTAGCATTTTCCGCACCTCCTTTA
1	XP_827510.1|Tb09.211.3690	10	59	-	-82.5393	1.06e-05	0.684	AGAATTAACAAAAAAAACACAATAAAAAGGAAGCACTCCGATATCCTCCT
1	XP_844608.1|Tb927.4.4590	159	208	-	-82.573	1.07e-05	0.684	GAGGAGTGCCCAACATACGACTGGGGTAGCAGCAGTTGAGACCTCAGTAG
1	XP_845287.1|Tb927.6.1650	682	731	+	-82.618	1.07e-05	0.684	AGGGATAGCACCGAGAGTACATGGCGGAATGATGGTTCACACTCCGTCTT
1	XP_828404.1|Tb11.02.0730	226	275	-	-82.6854	1.08e-05	0.684	GCAATTGGCGCTTAATGCACGAGCCAGAGCAGTTGCACATTCATTTGCAA
1	XP_829601.1|Tb11.01.7080	533	582	+	-82.6629	1.08e-05	0.684	GGGAGCGGTACAGAAAGTAACAGAGGCAGTGATGGTAGCGACTCTGTAGA
1	XP_844863.1|Tb927.5.1890	845	894	+	-82.7528	1.1e-05	0.684	CGAGTGGCCTGTCAAAACTTGCGGCGTATGCGGAGTTCCGACTCACATGG
1	XP_847344.1|Tb927.8.5140	753	802	-	-82.8315	1.11e-05	0.684	AGTGTTATTTGCAACAACGTTAGATAACGACATTTTCCTTACGCGTACAG
1	XP_829742.1|Tb11.01.8610	656	705	-	-82.8652	1.11e-05	0.684	TGCGCAACTCGCAGCGGTCACCTGCCGAAGCATATCCTCCACATTCTCCG
1	XP_826982.1|Tb09.160.4390	175	224	-	-82.9326	1.12e-05	0.684	AGGTTGGGTCGAAAAAAAAAACAACGAAGAAGAAACCCACACACTCACAC
1	XP_803572.1|Tb09.160.1280	655	704	-	-82.9663	1.13e-05	0.684	GGATGCACCTTCAAAAAAAAGGAATGAAGGGCCTTCTTGTACATTTTCCG
1	XP_845071.1|Tb927.5.4010	816	865	-	-83.0562	1.14e-05	0.684	GGCGAGAGTACTGCACACAAAAGACATATGAATATACACCACGCCCACAA
1	XP_845840.1|Tb927.7.2170	576	625	-	-83.0337	1.14e-05	0.684	CCAGCGTGGCCGAATAGGAAGTTGTTAAGACAGAGATGTAATAACTTAAG
1	XP_847634.1|Tb927.8.8110	575	624	+	-83.0674	1.14e-05	0.684	GGAGCGTTCGTGCGTAACAGGAAGCAACGGAAGATTTTATGCTCGCTAAA
1	XP_827082.1|Tb09.160.5330	390	439	-	-83.0337	1.14e-05	0.684	GAAGTTTTGCACAAACACAACATGCACTGCATTAAGACATATGGTCGCAA
1	XP_001219039.1|Tb927.1.3410	511	560	-	-83.0562	1.14e-05	0.684	AAAAACAGCAACAACAACAACAACGGGAGGGGGAGTCCAAACACACATAC
1	XP_828360.1|Tb11.02.0352	640	689	-	-83.0225	1.14e-05	0.684	TTACGGCGCCGAGAAAACATGACCTTCAACTAGTTTTCTTATACCTGTAA
1	Tb927.3.4399|Tb927.3.4399	322	371	-	-83.0112	1.14e-05	0.684	CGGGCCTCTCGGAACAGTAACGTGCCTGCGGATTGTGGAGAAAAAGTGGA
1	XP_844419.1|Tb927.4.2690	421	470	-	-83.0787	1.15e-05	0.684	TGAGCTAGAACGGTTGCTATGTTATCCCTTCTCTGTTCAAACACTCTCCT
1	XP_844610.1|Tb927.4.4610	8	57	+	-83.1124	1.15e-05	0.684	GGTCCGAGCCGGTAAAACGCCAATGGTAGGGTTAGGAAAGATGCACGTAG
1	Tb927.4.3199|Tb927.4.3199	3	52	+	-83.0787	1.15e-05	0.684	GATATGAATCTCAATCGCATGGAATGCAACAGGATTTGTGAAACATTACA
1	XP_828626.1|Tb11.02.3200	216	265	-	-83.1573	1.16e-05	0.684	AAGGGGTCCCGCCATCACAGTCGGTTAAGGCTGATTACACATACTCGCAA
1	XP_829503.1|Tb11.01.6070	270	319	+	-83.1573	1.16e-05	0.684	GGGGTATACGAAAAAAAAAAGCGGTAAAGGGTGTTCCCGGTTAGCTTGAG
1	XP_844433.1|Tb927.4.2830	730	779	-	-83.2472	1.17e-05	0.684	AGGGGCAGCACATACAACATCGTATATGGTCCCTTTACGTACATATGCAA
1	XP_845212.1|Tb927.6.890	2	51	+	-83.3034	1.18e-05	0.684	TTGCATATAACGAAAGGTGAGAAGTGCTGCAAGGTTGGAGGCAGTTGACG
1	XP_828756.1|Tb11.02.4660	631	680	+	-83.427	1.2e-05	0.684	TGCGTGTGTGGGTTATGTTCCGTAAGAAGGCCCACTCGACGCTCGTTTCA
1	XP_951488.1|Tb927.2.680	264	313	+	-83.4494	1.21e-05	0.684	TAAATCTGTCGGACAAACAAAAGGCTGAGAAATTCGTCACATAAACTTAT
1	XP_845706.1|Tb927.7.820	952	1001	-	-83.5955	1.23e-05	0.684	GGCGGCTGTAGCAGCATTAACCGCTGCAGCCGTGATCGGCTCATCGTCAC
1	XP_847312.1|Tb927.8.4820	721	770	+	-83.5955	1.23e-05	0.684	GGTGCGTGGACCCAACGCATGGGCCGCGCGTGGATCGGCAAAAACCACAG
1	XP_822582.1|Tb10.70.4130	1107	1156	+	-83.5955	1.23e-05	0.684	TGGAGTTGCAAAAGGAACTAGCGATGGAGCCACATTTGCGACCACTGCGT
1	XP_001219085.1|Tb927.1.3910	95	144	+	-83.573	1.23e-05	0.684	GGGGGGGGGACGAAAAGTGCAAGAAACAAACAGACGTGTGACAGCCATGC
1	XP_951491.1|Tb927.2.940	199	248	+	-83.6742	1.24e-05	0.684	TAAATCTGTCGGACAAACAAAAGGCTAAGAAATTCGTCACATAAACTTAT
1	XP_951499.1|Tb927.2.1290	864	913	+	-83.6742	1.24e-05	0.684	TAAATCTGTCGGACAAACAAAAGGCTAAGAAATTCGTCACATAAACTTAT
1	XP_844170.1|Tb927.4.140	864	913	+	-83.6742	1.24e-05	0.684	TAAATCTGTCGGACAAACAAAAGGCTAAGAAATTCGTCACATAAACTTAT
1	XP_828486.1|Tb11.02.1565	354	403	+	-83.6404	1.24e-05	0.684	TGGGTGTTGGAAAAAAACATGAACGTCGGGAAAGGATGATACATCGGTAA
1	XP_951534.1|Tb927.2.2240	1086	1135	+	-83.7079	1.25e-05	0.684	TAACGCAGCAGCAACGGCAAGAGGCAGAGCAGTATCTCATGGAACTGCGT
1	XP_844678.1|Tb927.4.5300	859	908	+	-83.7303	1.25e-05	0.684	AGGCCCTTTCGCAAAAATAAAGACTGCAGAAAATGGCGGAGCACTACAAT
1	XP_846211.1|Tb927.7.5880	65	114	-	-83.7191	1.25e-05	0.684	GACGACTTCAGGCAACGCAACGTAGAGAATCCGGGTCAATACGCCCGCAC
1	XP_803501.1|Tb09.160.0720	261	310	-	-83.7303	1.25e-05	0.684	AAAGGGACAACCAAAAGCAACCGCAACAAGCACGTACCAAATGCGTTAAA
1	XP_829454.1|Tb11.01.5550	78	127	-	-83.7191	1.25e-05	0.684	GGGGGAAGGAGGAAAAGCAGAAGGGGCAGAAAAGGAACAAAAATACTCCC
1	XP_827234.1|Tb09.211.0900	34	83	+	-83.764	1.26e-05	0.684	TGTGCGTGCACAAGTAATATGCGCATAGGTATTCGCCAAGACAGCCACAG
1	XP_828621.1|Tb11.02.3140	914	963	+	-83.7753	1.26e-05	0.684	TTTGAGTCTCCGCACAACCACATATCAAGAATTTGTTCTGTTACCTGTCG
1	XP_847312.1|Tb927.8.4820	258	307	-	-83.809	1.27e-05	0.684	GGGCGTAGGCGAATAAGCAAAGTTAACTCGAAGGGTGGAAACACACAAAG
1	XP_803597.1|Tb09.160.1560	210	259	-	-83.8427	1.27e-05	0.684	GGGGGGAAAGCGACAAAAAAAAAATACAAGAAGTGGTTCGACCGTATTCG
1	XP_822605.1|Tb10.70.3860	414	463	-	-83.7978	1.27e-05	0.684	TGATTGATTACAAAAAAAAAAAAAGAGATGCAAGTATGATACAGATTTCA
1	XP_843796.1|Tb927.3.2020	184	233	-	-83.8876	1.28e-05	0.684	AAAACAAAAAGGAAAAGGAAAAAGAGAAGGAACAGTGCAAGCAACTTCCA
1	XP_822636.1|Tb10.70.3450	469	518	+	-83.8989	1.28e-05	0.684	GGAGAGCGGAGGCACTGAAGTGGATTCAGTATTTGTTTTGATAGCTGCAA
1	XP_822826.1|Tb10.70.1120	531	580	+	-83.9326	1.29e-05	0.684	CGAGGGTCGTCGCGACACATGGCGGGAAGGAAGTTTCTGCACACTTTACG
1	XP_847176.1|Tb927.8.3450	267	316	-	-83.9888	1.3e-05	0.684	TGGACCAGAAGCAAGCATACGGTGTGCGTCCGTAGCTGTTAGCCATGACG
1	XP_823226.1|Tb10.6k15.0240	402	451	+	-83.9663	1.3e-05	0.684	GTGGACAGCAGCAACAGTTATAACAGCGGGCTGTGTCGACAGAACTAAAC
1	XP_845252.1|Tb927.6.1300	43	92	+	-84.0449	1.31e-05	0.684	ACTGTTTGCCGCAACGCTATCATACGCATCAATATTCTATAAACTAATGT
1	XP_845256.1|Tb927.6.1340	43	92	+	-84.0449	1.31e-05	0.684	ACTGTTTGCCGCAACGCTATCATACGCATCAATATTCTATAAACTAATGT
1	XP_845688.1|Tb927.7.640	947	996	+	-84.0562	1.31e-05	0.684	AGGTACTGCACGACAAACATGGGTTGGTGGAGGAGAGGCAGCAGCAGCAG
1	XP_846005.1|Tb927.7.3820	214	263	+	-84.0337	1.31e-05	0.684	TGGATTTATCGGAGAAGCGACGGCAACTGGAGGAGATTCGTGAGGCGCGG
1	XP_845149.1|Tb927.6.180	338	387	-	-84.1236	1.32e-05	0.684	TAGATGAGTCATAACTGTCTGTGGCGGAGGCATCCTACAGCGATCTGCAG
1	XP_845151.1|Tb927.6.200	334	383	-	-84.1236	1.32e-05	0.684	TAGATGAGTCATAACTGTCTGTGGCGGAGGCATCCTACAGCGATCTGCAG
1	XP_845157.1|Tb927.6.300	334	383	-	-84.1236	1.32e-05	0.684	TAGATGAGTCATAACTGTCTGTGGCGGAGGCATCCTACAGCGATCTGCAG
1	XP_845891.1|Tb927.7.2680	207	256	-	-84.1236	1.32e-05	0.684	GAAGAGGTTACGAAAAACAACAATTACAAGAAAATGCACAAATCGTGTAA
1	XP_828080.1|Tb10.61.0160	345	394	+	-84.1236	1.32e-05	0.684	TTTGTACCTCCGCACAATCATGTACAAAGGTATAGTTGATTATCTCTTAA
1	XP_828164.1|Tb11.50.0007	95	144	+	-84.1011	1.32e-05	0.684	TTTGTGAACGTGGGAGGAATTGTCTGCAGGTTTTGACCAGGCAACTGCAA
1	XP_828436.1|Tb11.02.1030	723	772	+	-84.1236	1.32e-05	0.684	TGCGCGTCCCCGACCAGAACGACGAACAGTCATCCGCAAAACATTTTCCT
1	XP_828453.1|Tb11.02.1200	423	472	+	-84.1011	1.32e-05	0.684	TGTTTCACTCCCAAATGGATCGATGGCAGCCCTTGTTCAAATTATTTGCA
1	XP_846189.1|Tb927.7.5660	810	859	-	-84.1573	1.33e-05	0.684	TGTTCCTGACGGGCACAATCCCGACGAAAACGGTCTTCACACTCCCGCAA
1	XP_847253.1|Tb927.8.4220	155	204	+	-84.1798	1.33e-05	0.684	GGGGAATGGAAAAGAAGAAAGGAGTGAATAAATGATTCACACCTCCTTCG
1	XP_847322.1|Tb927.8.4920	341	390	-	-84.1573	1.33e-05	0.684	GCCACATGCAGGCACACTCGCGCCTACAGGAAGTTCCGAACAACTTTCAT
1	XP_847336.1|Tb927.8.5060	689	738	+	-84.1461	1.33e-05	0.684	TGAGCGTACCGGTTGGGTGCAGGGGGAAGAGAGTTTCCGGCCGTTCGTAA
1	XP_844316.1|Tb927.4.1660	1032	1081	-	-84.236	1.34e-05	0.684	GTGGCCTACAGTCATAGCTTCCGATCCCGTGATATTTTGAGCACTTGCAC
1	XP_845144.1|Tb927.6.110	864	913	+	-84.2247	1.34e-05	0.684	TAAATCTGTCGGACAAACAAAAGGTTGAGAAATTCGTCACATAAACTTAT
1	XP_846093.1|Tb927.7.4700	710	759	+	-84.236	1.34e-05	0.684	TGAGGGGGGCCAGAATACGCCCAGTGCAGACATATTACAGCGATATAGCG
1	XP_846302.1|Tb927.7.6820	36	85	-	-84.2135	1.34e-05	0.684	GGGGCGGGCCCGTAAATCACCATCTGTCCGCTTTCCACGCACGCACGCAC
1	XP_846375.1|Tb927.7.7560	864	913	+	-84.2247	1.34e-05	0.684	TAAATCTGTCGGACAAACAAAAGGTTGAGAAATTCGTCACATAAACTTAT
1	XP_827443.1|Tb09.211.2990	1124	1173	+	-84.236	1.34e-05	0.684	GTTGTATGCAGCAAATGCTCCAGGTACAGAATTAACCTATCATCCCACGA
1	XP_843667.1|Tb927.3.710	655	704	-	-84.2584	1.35e-05	0.684	GGGAGTTTACGCAGAAGCCACAAAAAAAAAATTGTTTGATTCACCTCCAG
1	XP_845623.1|Tb927.6.5060	329	378	-	-84.3371	1.36e-05	0.689	GGGCTCAGAAGGCAAAAGAACCTGGAAAAGAGAAGAGGAGAAAATGTAAG
1	XP_803506.1|Tb09.160.0770	584	633	-	-84.382	1.37e-05	0.691	GGCTTCTCCACAAAAAACTCCAGGGTCGATCATACACAAGACCCCGTCCA
1	XP_829297.1|Tb11.01.4170	449	498	-	-84.4157	1.38e-05	0.691	GGAGCACTACAGAAGAATACATTCCACACGAAACCTTCTGCCACCGGTCA
1	XP_844134.1|Tb927.3.5440	882	931	-	-84.5169	1.4e-05	0.696	GAAGTGAAGCGCAGATATTTGATGTGCATGAAGAGCCCTTTCGAGTTCTG
1	XP_847378.1|Tb927.8.5480	352	401	-	-84.5169	1.4e-05	0.696	GGTACAAGAGAGAAAATAACCAAATACACGAATGATAGAAGCACCTCTCG
1	XP_844288.1|Tb927.4.1380	1122	1171	-	-84.573	1.41e-05	0.699	AACGTTTGCTGTAAGAATAACATCCACAGCATTTTTCAGTGCGTCTTCAC
1	XP_827916.1|Tb10.61.2410	522	571	+	-84.6517	1.42e-05	0.704	AGAGCCCGAAGGCAAAAACACTTTATGAGGCTGACTCTTGACACCATCAG
1	XP_844419.1|Tb927.4.2690	222	271	-	-84.6742	1.43e-05	0.704	AATAATAACAGGAAAAATGACGAACACAGTACTAATTAAAGCCTTCTCAA
1	XP_846959.1|Tb927.8.1230	120	169	-	-84.7079	1.43e-05	0.705	TAAGCGGACAGCAAAAGATCGAGCAGACGGGTTATGTCATATGTCTGTAG
1	XP_844394.1|Tb927.4.2440	354	403	+	-84.7528	1.44e-05	0.705	CTTTCTAAAAGAAACATATTGGAACACCGGCGGATGCCAAACACCTGCCG
1	XP_844108.1|Tb927.3.5180	193	242	+	-84.764	1.45e-05	0.705	TTATTGGTTACCTCAAACACCTGACGCTCGTGTCAATGTTACACCCTCAA
1	XP_844789.1|Tb927.5.1150	1042	1091	+	-84.7978	1.45e-05	0.705	GGGGTGCGGAGAGAAAAATCCGTACACAGGCCGAGTGCTGAGTTCCCGTT
1	XP_844811.1|Tb927.5.1370	340	389	-	-84.7865	1.45e-05	0.705	GGAGTTTGCAAAAAGAAACAGCTTCACCAGACCTGGCGATACCGCCACAT
1	XP_822664.1|Tb10.70.3100	26	75	-	-84.8315	1.46e-05	0.705	TAAGAGACCAGGAAAAGATGCAAATACAGCACACACCTCGACTCTTGCAG
1	XP_829000.1|Tb11.01.1130	323	372	+	-84.8764	1.47e-05	0.705	GAAGTGCGTAGGAAAGGCAAAACTAACAAGCATTTCTCAAGCGGCCCGCA
1	XP_829540.1|Tb11.01.6450	731	780	-	-84.9101	1.47e-05	0.705	TTGCTTTGAACGAACACTACGCAGAGCAGCCATTATTCGTACTTCAGTGC
1	XP_827036.1|Tb09.160.4930	722	771	-	-84.9551	1.48e-05	0.705	AGGGGGTGTGCCGAAACCCACCGGGGTGGGAACATGAAATTTACCTTCCA
1	XP_828271.1|Tb11.39.0004	228	277	-	-84.9551	1.48e-05	0.705	GCGCGCAGCGGCGCATGCAATGTTCGAATGCAGTGAAAAAACACCTGTAA
1	XP_828721.1|Tb11.02.4330	918	967	-	-84.9213	1.48e-05	0.705	TGTGTTTACAAGCAAACTTAGATATGCCCGCACACGTGACACACACACAC
1	XP_844534.1|Tb927.4.3840	374	423	-	-85.0112	1.49e-05	0.705	CGGTGGACCATGAGAAATATCGTACACTCGTAAGCTCGATAGACTAACAG
1	XP_845045.1|Tb927.5.3750	897	946	-	-85.0225	1.5e-05	0.705	AGAGCGAGAAGGAAAAGAACGTGAAGAGCATTTTGTCCAATCACCACTTA
1	XP_845150.1|Tb927.6.190	561	610	-	-85.0449	1.5e-05	0.705	TAGGCTTCTCGGACATGTAATCACCAGAGACATGTTTCTTCATTTTGTAA
1	XP_823293.1|Tb10.406.0160	447	496	-	-85.0337	1.5e-05	0.705	CGACTGAGTGTGGAAAGACGCATACGAAGACATTCTTGCTATAACTGTCA
1	XP_828811.1|Tb11.02.5230	588	637	-	-85.1011	1.51e-05	0.705	GGGGAAAACACTAAAAAAATAGAACAACGTTAAAGGCGAGCCTACCGCCA
1	XP_844567.1|Tb927.4.4170	1074	1123	+	-85.1348	1.52e-05	0.705	TGGCACTGCAGCGCATGACAGCTGCGGAGGATGTGACGTCACGACCTCCC
1	XP_844804.1|Tb927.5.1300	330	379	-	-85.1461	1.52e-05	0.705	TGCGCGGGCACCAAATGAATAGGTTAAACAAATAATCAATGCACATAAAA
1	XP_827957.1|Tb10.61.1870	629	678	-	-85.2022	1.53e-05	0.705	GAAAGTTGCAAGGAAAGTGCAGCAGATAGGGTGGGGCCAGACCCTCTGCA
1	XP_828023.1|Tb10.61.0850	72	121	-	-85.1685	1.53e-05	0.705	GGTGCGAGTAGCAAAAGGAGGATCCGCACCATACCATGCGACCTTCCCTA
1	XP_844939.1|Tb927.5.2670	539	588	-	-85.2472	1.54e-05	0.705	GGAGATACGCCAACGGTTACGGGGCTCAGGAAGCTGCTCGACAACTCCAC
1	XP_846989.1|Tb927.8.1550	938	987	+	-85.2135	1.54e-05	0.705	TGACTTAGGGGACAAAGTACGTCAGCCAGAAACTTTTCCTGCCTTTGCCG
1	XP_828363.1|Tb11.02.0355	723	772	+	-85.236	1.54e-05	0.705	AGGTATTGTCCGTATTGTTAGCGCCGTGTGAACAGCCGAGATCACTGCAG
1	XP_843852.1|Tb927.3.2590	289	338	-	-85.3371	1.56e-05	0.705	TCTGCTTCCCGCTACAACGCCGGCTGTAGCAATAAACCGGCCTCCTCTTA
1	XP_844853.1|Tb927.5.1790	134	183	+	-85.3146	1.56e-05	0.705	GGGGTGAGGCTGCATAGTAATAAGTATAACATTGGTTTCTAAACTCTGAA
1	XP_846140.1|Tb927.7.5170	481	530	-	-85.3146	1.56e-05	0.705	GGACAGTGTAGCAGAGACGAAGTAAAGAGAAAGATGCGACAAATTCAGAA
1	XP_829761.1|Tb11.57.0035	927	976	-	-85.3371	1.56e-05	0.705	TGAGTTAGCAAAAAGAGAAAAGACTGTAGTGATATCTTCGACTGTAGCTG
1	XP_844159.1|Tb927.3.5690	679	728	+	-85.3933	1.57e-05	0.705	GAAGCCAAAAGTACAAACCCGGAGAAGAGTAAATGTTCCCACACACTACC
1	XP_846935.1|Tb927.8.980	144	193	-	-85.3933	1.57e-05	0.705	GAGGAGAACAACAACAACAACAGCAGCAGCAGAAGCGGAAGCAGCAGCAG
1	XP_829241.1|Tb11.01.3650	898	947	-	-85.3596	1.57e-05	0.705	TTCGTGTCTCCTGCAAGTAAGGAGCAAAGAAATATATATCCCACTATTCG
1	XP_823392.1|Tb10.389.1920	788	837	+	-85.4045	1.58e-05	0.705	GGCAGCAGTCCCACAACCACCATCAGCAGCAGTCCCACAACCACCATCAG
1	XP_828550.1|Tb11.02.2350	99	148	+	-85.4607	1.59e-05	0.706	TGAGTTGGTGGGAAATGCCGCGAGTGTATCACGTTTTATGAAAGCCTTTT
1	XP_827556.1|Tb09.211.4150	474	523	+	-85.5281	1.6e-05	0.706	ATAGTTAGCCGATATAGTCAGAGGAAGAAACCCATTCGCGACAACATCCG
1	XP_828225.1|Tb11.47.0015	349	398	-	-85.5281	1.6e-05	0.706	TGAAACAACAAGAAGAGGAAACAAAATAGGATGCGGTGCCACACATTCAG
1	XP_828576.1|Tb11.02.2650	635	684	-	-85.5281	1.6e-05	0.706	GCAGTCGGCAGAAAGCGAAATGAATGAATGAATTTATGGGGGACCCTACC
1	XP_829053.1|Tb11.01.1650	73	122	-	-85.4944	1.6e-05	0.706	GGAGTTCCCTCTACTTCCACCCGGTCCAAGCATTGGCTCCCCACTGTCAG
1	XP_847072.1|Tb927.8.2390	102	151	-	-85.5506	1.61e-05	0.706	TGTGTTTCCACGCTCGACACGCACTGCTACACTAGATTATACACCCCACA
1	XP_828182.1|Tb11.03.0240	967	1016	+	-85.5843	1.62e-05	0.707	AGAGGGTGTAACAACTTCACCGGGAACGGGCAATATGAAGAAACTCAGAT
1	XP_845991.1|Tb927.7.3680	1131	1180	+	-85.6292	1.63e-05	0.708	TTTGCTTGCGGGAGGAGTCGGCTACGCTGGCGGAATGCGGCCTTCAGCAG
1	XP_829479.1|Tb11.01.5840	150	199	-	-85.6517	1.63e-05	0.708	TAGACGTGCAGGAAACACACAAGACACATGAAAAACAAACAAAATGGAAA
1	XP_845271.1|Tb927.6.1490	484	533	-	-85.6742	1.64e-05	0.708	TGAAGGTGCGGGAAACACAAACGGAGTTGTGATAATAAAGACAACGTAAG
1	XP_846305.1|Tb927.7.6850	590	639	+	-85.6854	1.64e-05	0.708	AGAACTTGTACCACTACCTCGCGATATAAGTGTTGAGCAGTCAGGTGTCA
1	XP_844511.1|Tb927.4.3610	953	1002	+	-85.7303	1.65e-05	0.709	GGAGACCTCACGATCAGCACCGTTCTCCGACTTGTTCGGCCCATCCTCAT
1	XP_827996.1|Tb10.61.1280	420	469	-	-85.7528	1.65e-05	0.709	GCAGGGAGAAAGCAAAACAAGCAGAAAAAGCAGTGTACAGTTGAACGCGA
1	XP_828847.1|Tb11.02.5590	612	661	+	-85.7528	1.65e-05	0.709	TGAGTGAGTGGAATAATCACTTGACAATGTCATTTACTTTATGCTCTTTG
1	XP_803808.1|Tb09.160.3590	405	454	-	-85.8427	1.67e-05	0.713	TGCTCGGGGAGAAAAGGTAACAAATGCCGAGAGTTTAAAGAATTCAGCAG
1	XP_827387.1|Tb09.211.2430	174	223	-	-85.8539	1.68e-05	0.713	TGAGCGCTTGGGGCAAACAACAGCACGTGCAATTACGCAGACACTTACAC
1	XP_822836.1|Tb10.70.0980	789	838	-	-85.8876	1.68e-05	0.713	CATGACAATAACAAAAGCAAATGCCAAAGGCAATAATGAGACAGCTGGTG
1	XP_828117.1|Tb11.03.0890	152	201	+	-85.8989	1.69e-05	0.713	AGGGCTGAAAACAAAAGAAAGTTGGAAAGGAAGCATGCATATATCATTCA
1	XP_829096.1|Tb11.01.2090	680	729	-	-85.9551	1.7e-05	0.713	GGGGTGAGTACCACATATAACAGCCCGCTTGATACCACATACAAACGGCA
1	XP_844542.1|Tb927.4.3920	156	205	-	-86.0112	1.71e-05	0.713	GGTAGCACTAGCCGAAAAATGGGAAGGAGGACGTGCAGAGACAAAGGCCA
1	XP_844698.1|Tb927.5.120	81	130	+	-85.9888	1.71e-05	0.713	GTGCTCAGCGGAGATGGTGGCGACAACAGGAATCCTCATGACATTTTCAG
1	XP_846183.1|Tb927.7.5600	696	745	+	-86.0112	1.71e-05	0.713	GCGGCTTAAGGTGAAGGTAGGGGAAACTGGTGGTGTTCATTCATCTTTCC
1	XP_846070.1|Tb927.7.4470	408	457	-	-86.0674	1.72e-05	0.713	GGAGGGAAAACAAAAAAAAACAAAAAAACAAAAAGAAAACACACCCACAA
1	XP_951679.1|Tb927.2.5030	317	366	+	-86.0899	1.73e-05	0.713	GAAGTATGTCCGACGAACTAGGTGTAAAGGAACTCGCTGATCTCCTTGCA
1	XP_827368.1|Tb09.211.2250	843	892	-	-86.0899	1.73e-05	0.713	AGAACTCGCAGCAAAAGCGTGAAACGCAGGGGTCTCTTGATTCCCTTCGG
1	XP_844700.1|Tb927.5.140	458	507	+	-86.1461	1.74e-05	0.713	AGCGTGTGCCACCACAGTATAATCTTAAGTAATTCCACAAGCACTTTTAG
1	XP_803705.1|Tb09.160.2620	1137	1186	-	-86.1461	1.74e-05	0.713	TGACCGTTGTCGAGAAGCACCAGATTCCTCAAGATCACGAAGAACCTTAA
1	XP_829489.1|Tb11.01.5930	45	94	-	-86.1348	1.74e-05	0.713	GGAACCAAAACGGAAAAAAAACTAATGAACCATAGATCTGTCACCCGTTA
1	XP_847270.1|Tb927.8.4390	727	776	+	-86.1573	1.75e-05	0.713	GGATTCTTCCTCTACGGTATCCGACGCAAGCGTTTTTAATCCGCAGCTCA
1	XP_823337.1|Tb10.26.0700	349	398	-	-86.1573	1.75e-05	0.713	TGGTCTTTCAGGGACCACGTCAGAGGCACGAAGCCTTTCCATACCTTCGA
1	XP_827234.1|Tb09.211.0900	514	563	+	-86.236	1.76e-05	0.713	GCAGGGAGCTTTACAATCGCGCGGCACAGGAAGGTTTTAGGATTTTACTG
1	XP_822480.1|Tb10.70.5470	832	881	-	-86.2247	1.76e-05	0.713	GGTGTGAGCGAGAAAATAAAGAAGAAAAGGGAGATTACCAAAAATAACAG
1	XP_822757.1|Tb10.70.2100	257	306	-	-86.2247	1.76e-05	0.713	GGAAGGATCAGAAAATGAAAAAAACACCGAAAGGGTAGAGGGAGTGGCAA
1	XP_823168.1|Tb10.6k15.0940	1020	1069	-	-86.236	1.76e-05	0.713	TAAGCAAGCAGCGGTTACAACGAATACCGCTAATATTATGACACCATTTA
1	XP_847361.1|Tb927.8.5310	700	749	-	-86.2472	1.77e-05	0.713	TGCGTGTATGTGGCAAAAAGGGAAAAGAGGAAGTAATCTGACGCCTTCCT
1	XP_829194.1|Tb11.01.3080	694	743	-	-86.2697	1.77e-05	0.713	GTAGCAAGGATAAAAAGCAGGAGGATATTGAAATATACAGGCACTGGCCG
1	XP_001219171.1|Tb927.1.4780	176	225	-	-86.2921	1.78e-05	0.713	GCCGTGTCGAGCAGTAGCAACCCGTACGTAAAGGTGCCATTTTCCTTCCG
1	XP_829552.1|Tb11.01.6580	74	123	-	-86.3146	1.78e-05	0.713	GGAGGGAGCAACTATCAAAAGGAACAAATTCATCATGCACACACATGTAC
1	XP_843922.1|Tb927.3.3290	116	165	+	-86.4045	1.8e-05	0.713	GAGATATGTAGCTGAAGGAATGGAAATATGTATATTTCATGCACATGATA
1	XP_847355.1|Tb927.8.5250	900	949	+	-86.3708	1.8e-05	0.713	TATCCATACAAAAAAAATACGGAAAAGGGGAAAATTTGACGCACTAACCG
1	XP_001219089.1|Tb927.1.3950	43	92	+	-86.4045	1.8e-05	0.713	TGATATGGCTCACCATGAACCCCGTGCATGCATACTCGAAACATGTGCCT
1	XP_827530.1|Tb09.211.3890	391	440	-	-86.4382	1.81e-05	0.713	CGTATGCGTGCGTATAAAACCATGTGCACACAGCTTTGTTACGCTCTTGA
1	XP_847650.1|Tb927.8.8270	894	943	-	-86.4719	1.82e-05	0.713	GAAGGGAGGAACAAAAGTAAGACAAACGGGACTAATATGTATCCCTTACG
1	XP_823033.1|Tb10.6k15.2550	1082	1131	-	-86.4719	1.82e-05	0.713	CCAGAGGGTCCGTACAATAACAGGTGTGGGAGGTCTTGCGACTCGGCCAA
1	XP_823389.1|Tb10.26.0050	30	79	-	-86.4607	1.82e-05	0.713	CAGGCCAATCGCATATGCAGCTTCTTCGGGAATTCACGACTTACATGCAA
1	XP_843920.1|Tb927.3.3270	1108	1157	+	-86.4944	1.83e-05	0.713	CGAACCCGTCCAAAAAATATTCGTCGCGCACAGAGTTCCGTGACAAGACG
1	XP_829430.1|Tb11.01.5310	169	218	-	-86.5281	1.83e-05	0.713	GGAATCAGCCCCATGACTACCGAGCGAAAGGATAGCTACCACCTCATGAA
1	XP_847386.1|Tb927.8.5560	644	693	-	-86.5393	1.84e-05	0.713	TGAACATTAAGCAAACATTTGAGCGGCAGTGTCAGTAAAGACACACACAG
1	XP_001218872.1|Tb927.1.1700	87	136	-	-86.5393	1.84e-05	0.713	GTGGTTAGCTGCAGACTTACCGGGACCTACAAGTGAGAATTCACTCATCA
1	XP_845122.1|Tb927.5.4520	228	277	+	-86.5955	1.85e-05	0.713	TGTTTCAGTCGATGGAGTCTCCTGCGAAAGGTGATTCCAGACAGGGGCTA
1	XP_823105.1|Tb10.6k15.1730	504	553	-	-86.573	1.85e-05	0.713	CAGGCGCACAACAAAAATAATGAAGGTAGACAGACACCACTTTCTTGCAA
1	XP_829660.1|Tb11.01.7690	410	459	-	-86.573	1.85e-05	0.713	CGATTGTGCAGCGTCAACAATGCATACAATAAGATGCGAAACCTGCATCA
1	XP_847552.1|Tb927.8.7230	974	1023	+	-86.618	1.86e-05	0.713	ACAGACTGCAAACAAAGGACCCGACGTATGGAGCTTTCGTTCCCCTTTCT
1	XP_822954.1|Tb10.6k15.3500	867	916	-	-86.6517	1.86e-05	0.713	ACGCCCAACACTACCAACAACCTCCTCACCAACCGTTACGGCACCCTCCA
1	XP_847089.1|Tb927.8.2560	1104	1153	+	-86.6629	1.87e-05	0.713	CGACGGAGCAGGAAGAAGACATGGCACACACACTTTCCACACGCCAAATA
1	XP_844248.1|Tb927.4.980	554	603	-	-86.6966	1.88e-05	0.713	GCATCTTGTGTCACCAACATAACCAGCCCGCACATTCCATCCAATCTCCA
1	XP_845716.1|Tb927.7.920	1148	1197	-	-86.7303	1.88e-05	0.713	GGAACACCTCCGTGACGCAAGTTATAACGGAAGTTTTCCGGCTTTTGAAA
1	XP_844475.1|Tb927.4.3250	66	115	-	-86.7528	1.89e-05	0.713	ATGGTTATTTGCAAGAGGAGGGTGCAGTGAAAGTGTTAATACTGCTGATG
1	XP_844947.1|Tb927.5.2750	212	261	+	-86.7528	1.89e-05	0.713	CAAAACAGTAAGTGACATTCGGAACGTAAGCAACGTTGAGCCACCTGCGG
1	XP_847127.1|Tb927.8.2960	869	918	+	-86.7416	1.89e-05	0.713	TCAGCTGTGCGGAAGGGTAACGTCTACGCGTTTTTGTGAGTCGCTTGCGC
1	XP_827372.1|Tb09.211.2290	293	342	-	-86.7416	1.89e-05	0.713	GTTGTGTGCACCAACCCAATCGCAGGAAGGGCTTGTGCAAACACACACAC
1	XP_845318.1|Tb927.6.1970	411	460	-	-86.7753	1.9e-05	0.713	AGAGAGAACATCGCACCAAACAGATACAAGCATTTCTGAAGCAACGGCAA
1	XP_847103.1|Tb927.8.2700	253	302	+	-86.7865	1.9e-05	0.713	CGGGTCCCTCGGTAGTGCATTCGTCACAGGCATGTGTGGGTGCCTTTAAG
1	XP_845734.1|Tb927.7.1100	1135	1184	+	-86.8876	1.92e-05	0.713	TAATGTTTCCGTAATAACAACCGTCACAACCGCTGTTCTTCCCGCCTCAA
1	XP_827399.1|Tb09.211.2550	103	152	-	-86.8876	1.92e-05	0.713	TGAGGTGGTACCAAAACGAACATAAACAATACGATTCTTAATTCTTTATA
1	XP_829535.1|Tb11.01.6400	631	680	-	-86.8876	1.92e-05	0.713	TGTGTGAGAAATAATAGTACCAGAAGAAGGAAGCGTTGGTTATGTTTCTC
1	XP_803828.1|Tb09.160.3740	348	397	-	-86.9551	1.94e-05	0.713	GGTTTATTGCCCCCAAGAGCCGTCCGAAGCAACTGTACATAATCCTTCCG
1	XP_827309.1|Tb09.211.1640	398	447	-	-86.9438	1.94e-05	0.713	TCGCAGCGCACCCAACGCATGTGGTGCCGGGAATGTCCATGACTTCACCG
1	XP_822892.1|Tb10.70.0300	409	458	-	-86.9438	1.94e-05	0.713	AGCTGCACCCCGTAAAGAAAAGGAGTAAAGAAGATTTGATACGTGTGCAA
1	XP_001218877.1|Tb927.1.1750	36	85	-	-86.9663	1.94e-05	0.713	CCGTTCTGTTGCAAAATCAAAAGAAACAAAAAGACTTCAAACACAGAACG
1	XP_829664.1|Tb11.01.7730	383	432	-	-86.9326	1.94e-05	0.713	AGCCCTTTGTCCAAAAAAAAAAAACTCACGATGTTTTTAATCACCCCCAG
1	Tb927.8.2663|Tb927.8.2663	1143	1192	+	-86.9775	1.95e-05	0.713	TGTGTTGGGGGAAAAAGTGAGGACTGCAGGGATTGAACCTGCGACCCCTG
1	Tb927.8.2666|Tb927.8.2666	944	993	-	-86.9775	1.95e-05	0.713	TGTGTTGGGGGAAAAAGTGAGGACTGCAGGGATTGAACCTGCGACCCCTG
1	XP_829537.1|Tb11.01.6420	307	356	-	-87.0225	1.96e-05	0.716	TTGTGTGGTGGCCTAAGCCTGCGGCAGTGACGGTGTGCAGTCCCCCTTAA
1	XP_845250.1|Tb927.6.1280	82	131	-	-87.0787	1.97e-05	0.716	GAAGGTAGCGAGTAAAGAAGGGTAAACCAGCAGTTATCAGGCACTGAGAT
1	XP_827796.1|Tb10.389.0350	138	187	+	-87.0787	1.97e-05	0.716	TCTGAATGTCGCCCTCGCAACCAACTCACAAATTTTGGAGTGTCTCGCAA
1	XP_828980.1|Tb11.01.0890	306	355	-	-87.0674	1.97e-05	0.716	TCCGCAAGCACCACAAGTTCCCCCAACCGGCAGTTTGCAGTGGTTCCTCT
1	XP_846939.1|Tb927.8.1020	91	140	-	-87.191	2e-05	0.716	CGAGCGATAAGGAAAAAAAAAAGACTCAAACACAATCCATGCATATATAT
1	XP_803446.1|Tb09.160.0500	345	394	+	-87.2135	2.01e-05	0.716	GATGCCTGTGAGAACCGCCTGTGCCGCAAGAAGTTTTCACTACTCGTCAG
1	XP_951480.1|Tb927.2.370	1095	1144	-	-87.2584	2.02e-05	0.716	CTGAGCAGCAGCAGCAGCAGCAGGAGGAGGAGGCGGCGGTACATTTTCAT
1	XP_844993.1|Tb927.5.3210	546	595	-	-87.236	2.02e-05	0.716	GTGGATATGAGGGAAATTAAACCAAAGAAGAATATATCACACACCATGAT
1	XP_847291.1|Tb927.8.4600	549	598	-	-87.2584	2.02e-05	0.716	GGAAAAGGGAAGAGAGGTATCGGACAATGAAAGGGTGGACACACTGTAAG
1	XP_822645.1|Tb10.70.3320	213	262	+	-87.236	2.02e-05	0.716	TGGTGTTGGAGTAAAGGACTCAAATGCCGTGAATGTCCAACAACACGCCG
1	XP_846389.1|Tb927.1.180	1095	1144	-	-87.2584	2.02e-05	0.716	CTGAGCAGCAGCAGCAGCAGCAGGAGGAGGAGGCGGCGGTACATTTTCAT
1	XP_846392.1|Tb927.1.220	1095	1144	-	-87.2584	2.02e-05	0.716	CTGAGCAGCAGCAGCAGCAGCAGGAGGAGGAGGCGGCGGTACATTTTCAT
1	XP_829438.1|Tb11.01.5380	517	566	+	-87.236	2.02e-05	0.716	GCAACCAGGGGGAAAACCAGGGGGCCCATGCGCATTCGTCAGAAGTTCAT
1	XP_829770.1|Tb11.17.0004	198	247	+	-87.2809	2.03e-05	0.716	ACCGTGTGTCAGCACAGTATAATCTGAAGTAATTCCACAAGCACTTTTAG
1	XP_845180.1|Tb927.6.570	19	68	+	-87.3146	2.04e-05	0.716	GGTTCCATAACCAAGAGTGGGGGGCGTGTGTACAGTGGATGCATCTGTCG
1	XP_827704.1|Tb09.244.2360	252	301	+	-87.3258	2.04e-05	0.716	GGTCTGTCCCGCTGCAGTTTGCCATCAAGGAGTCTGCGAGCAACTTTCAA
1	XP_822706.1|Tb10.70.2630	112	161	-	-87.3371	2.04e-05	0.716	GGATTTCGCCTGAAATGCAGGGAACGCAGAAAACACCCCAACAATGACGA
1	XP_828043.1|Tb10.61.0580	33	82	+	-87.3146	2.04e-05	0.716	GAGGGGAGAAGGAGTAATCCGGAGAACAAGCAAAGACGAAATAGTCATGG
1	XP_844593.1|Tb927.4.4440	626	675	-	-87.4045	2.06e-05	0.717	GATGCCAGTAATAAAAACAAAGCACACTAGCAGTCACAGTTAACATTCAA
1	XP_803385.1|Tb09.142.0350	503	552	-	-87.427	2.07e-05	0.717	CTAGCGTGTGCCACCAGTATAATCTGAAGTAATTCCACAAGCAATTTTAG
1	XP_803386.1|Tb09.142.0360	65	114	+	-87.427	2.07e-05	0.717	CTAGCGTGTGCCACCAGTATAATCTGAAGTAATTCCACAAGCAATTTTAG
1	XP_828947.1|Tb11.12.0017	355	404	-	-87.4382	2.07e-05	0.717	AGGGGAAGACGCAAACCCACTATATGGTCCAATAGTCCACAAACACTCTT
1	XP_828994.1|Tb11.01.1070	735	784	-	-87.427	2.07e-05	0.717	GCCGCGACAACAAAAAAAAAAGGGCGCACACAGCAGAAAGACAAACTCAA
1	XP_826967.1|Tb09.160.4230	489	538	+	-87.5393	2.1e-05	0.723	GGAACGAAAGCGAAAAATAAAGTTTGAATCCGTTTGAGATACAGACACAA
1	XP_828564.1|Tb11.02.2500	172	221	+	-87.5506	2.1e-05	0.723	TGTGCTCGTGGCTAAGAACCGGTTTGCAGGAGCAGTTTAGTTTCGTGCTA
1	XP_829181.1|Tb11.01.2950	187	236	+	-87.5393	2.1e-05	0.723	AGGATTTCTATGTAAATTACAAACGGCTGAAAAAGTTCATACACAGTTCC
1	XP_844853.1|Tb927.5.1790	678	727	-	-87.6854	2.14e-05	0.732	TGAGTGACCAACAACAGCGCCAAGAGAACGAAGTCTCACCACTAACACCA
1	XP_845434.1|Tb927.6.3130	758	807	-	-87.6966	2.14e-05	0.732	GGGGAAGTCACCTCAAGTAAGATCCGAAGGTTCTTTTCAACGACCCACTA
1	XP_845006.1|Tb927.5.3340	830	879	-	-87.7079	2.15e-05	0.732	TACGTCTGGAGGAAAAAAAAATCCCTAAGTGATTTTTGGCACGCCTTCCT
1	XP_845584.1|Tb927.6.4670	32	81	+	-87.7191	2.15e-05	0.732	TGGGTGAGCTAGAAAAGGGAGAGGGACAAGCGTATACAGGTTATTTTTTT
1	XP_829002.1|Tb11.01.1150	377	426	+	-87.7303	2.15e-05	0.732	GCGCTTGCGCGGAAAGTAAAGGGATGCGGGAAAAAGCGAGAAACGGTTTG
1	XP_844827.1|Tb927.5.1530	235	284	+	-87.8315	2.18e-05	0.732	CGGGTTAGGCGGATAAGCAGGCACCGTAGAAAAAAAAAATATAGTAACAG
1	XP_845575.1|Tb927.6.4580	874	923	-	-87.8315	2.18e-05	0.732	GAAGCCTACAGAAACGATATGCGAAACCTGCAGTATCTACACTTGAGCAA
1	XP_828180.1|Tb11.03.0260	319	368	+	-87.8202	2.18e-05	0.732	GGATTATTTTACAAAACAAAGAGAGACAGGAAGTGGTGTGCGAAGGTTAG
1	XP_828449.1|Tb11.02.1160	104	153	+	-87.8315	2.18e-05	0.732	TGTCTTTGTGCCTGTATCAAGGGGTGAACGCAGTGTGGTGTTTATCGTAG
1	XP_828740.1|Tb11.02.4500	817	866	-	-87.809	2.18e-05	0.732	GGAGCAGATCGATCAAACAAATGACACAGGGTGCTTTCCCTCAGCCGAAG
1	XP_827259.1|Tb09.211.1140	215	264	+	-87.8539	2.19e-05	0.732	CAAGCATTTCAGGTAAGAGCCGGGTAAAGGTATATTGCTGACTCCACTAG
1	XP_829318.1|Tb11.01.4400	881	930	-	-87.8539	2.19e-05	0.732	TGCCTCAGTGATTATAAACACCGATGCTTGTATTTATATGACACCTGTAG
1	XP_847151.1|Tb927.8.3200	590	639	-	-87.9438	2.22e-05	0.739	TTCGTGGGCACGTGAAATGCGAGAGACGGATTTTGTCGATTTACCCCCAC
1	XP_844559.1|Tb927.4.4090	177	226	-	-88.0562	2.25e-05	0.741	GGAAGGAGGAAGGAGAGAACTGAATAGAGGGAGTGTCTGCACTTCATCAA
1	XP_847345.1|Tb927.8.5150	885	934	-	-88.0674	2.25e-05	0.741	GGGCAGAGAAAGAAATAGAATCAAAAAAGGAGTATGTGACATACGTTTAT
1	XP_846339.1|Tb927.7.7190	141	190	-	-88.0787	2.26e-05	0.741	GTGGCGCGGGGGAATGATATCTGCTGCGTAAAGATTCTACATTCCTTTCC
1	XP_827381.1|Tb09.211.2380	547	596	+	-88.0787	2.26e-05	0.741	TGAAATATTAAAAAAAATCAGGTGAAGGGGAATTTTTGTGAAAGAAGAAA
1	XP_828025.1|Tb10.61.0810	1036	1085	+	-88.1011	2.26e-05	0.741	GGCGCTTGCGGAATCTTTCCCCTCCGCCGACACTTTTGATAGGCCCGACT
1	XP_827306.1|Tb09.211.1620	564	613	-	-88.1124	2.27e-05	0.741	TTCGCCGTTCCCAAATGTATAGTTTGTGGGAATAGGGCATATCACCTCAC
1	XP_829484.1|Tb11.01.5890	798	847	+	-88.1348	2.27e-05	0.741	TCCGCATTTCGCGCAAACGTTCTGCGAGAGCATTTTGGTGACAGGTTCCG
1	XP_844526.1|Tb927.4.3760	525	574	+	-88.1685	2.28e-05	0.741	TTATCAAAGGGAAAAAAAAACAAAGGTAGGCATTTTTCATCCCACTCTCA
1	XP_827401.1|Tb09.211.2570	408	457	+	-88.1573	2.28e-05	0.741	CAACTGATCAGTAATATTAACGCATGCATGAACGTTGTTGACACGGTTAA
1	XP_822304.1|Tb10.70.7890	338	387	+	-88.1461	2.28e-05	0.741	TGCCATTATTCCACCAGCGGCACCTTCAAGCAGAGATAAGAGACCTGCAG
1	Tb10_tRNA_Pro_2|Tb10_tRNA_Pro_2	765	814	+	-88.2022	2.29e-05	0.741	TGAAGATGCAGGTCAGACAACCTGTGGAGTGGGACTGGAGACGTGCTCAC
1	XP_847071.1|Tb927.8.2380	274	323	-	-88.2135	2.3e-05	0.741	GTGAGGATGTGGTAAAACAAAGGGAGCGGGAGGCGTCAAAACTGTTTCCA
1	XP_803631.1|Tb09.160.1920	64	113	+	-88.2247	2.3e-05	0.741	GGGGTCACGACGGCAAGTAACCAACATGATCACAGGCGTGACGGGTGGAG
1	XP_001219024.1|Tb927.1.3260	710	759	+	-88.2135	2.3e-05	0.741	TGGGACATCCCTAATAGGCGCATACGCACATATATACGCAAAACCCTTCC
1	XP_846242.1|Tb927.7.6190	942	991	+	-88.2584	2.31e-05	0.741	GCACCAAATCGGAGTAGCACCGGCGACTGGCGTTGCTGTTAAATTATACG
1	XP_847431.1|Tb927.8.6010	1037	1086	-	-88.2697	2.31e-05	0.741	ACGGCGGCTCCCACAAGGTACGAAATGAGGAATATTGTGTACACCGTTAC
1	XP_829698.1|Tb11.01.8100	634	683	+	-88.2584	2.31e-05	0.741	GAAACTTAAAAAGAAAGCAAGAGTGGGATGGGTAGTTGGGACATCCTCTG
1	XP_822449.1|Tb10.70.5890	985	1034	+	-88.2921	2.32e-05	0.741	GGGGGGTGTCGGCAGAAAAAGCCACGATGAAACTGTTCGAGAAATTTTCC
1	XP_822478.1|Tb10.70.5500	203	252	-	-88.2809	2.32e-05	0.741	TGAAATTGGTAAAATAAAATGGAACAGATGAAGAGCCGAAACATCGTTTG
1	XP_844259.1|Tb927.4.1090	11	60	-	-88.3596	2.34e-05	0.741	TGAGCAAAACCGATGTACAGCAGCTTCAGCACATTGCGGGACAGCTCCCA
1	XP_846292.1|Tb927.7.6720	404	453	+	-88.3483	2.34e-05	0.741	TGGGATTGCACTGGCAACATCCCCGACTTTAGTATTCGCGGCCTCCGCAA
1	XP_827292.1|Tb09.211.1470	193	242	+	-88.3596	2.34e-05	0.741	GAGTTAAGGGCCCGAAGTGCGGTGAACTGGCGCGGTCCAGAAACGCCCCA
1	XP_823261.1|Tb10.406.0510	74	123	-	-88.3483	2.34e-05	0.741	ACAGGCTTCCGCAAACTTCACATATACAGAAATTAACGACAGCCCCCCCT
1	XP_001218859.1|Tb927.1.1570	827	876	+	-88.3708	2.34e-05	0.741	TGAAATAGTAGCAAAAAGGTAAGAAGGGTGAAAAATCGTTACTCCCCCCC
1	XP_845863.1|Tb927.7.2400	374	423	-	-88.3933	2.35e-05	0.741	AGAAGGATAAGGAAACAAAGTGCCTGCGGGAAGTTAACGTACGCCCTTAA
1	XP_828336.1|Tb11.02.0130	675	724	+	-88.382	2.35e-05	0.741	AGGGAGGGCGCCAATAACTCCTGAAAAAATAAAAATTGTGGCTCCTGCCG
1	XP_844395.1|Tb927.4.2450	349	398	+	-88.427	2.36e-05	0.741	GGAGTATCGTCAATTCACAACGGTTGCATGGGTTTTTCTGGTAACCTCCG
1	XP_827581.1|Tb09.211.4420	825	874	-	-88.427	2.36e-05	0.741	TGGACGTGGCAAAAGAGAAGCAAATACTGGTATATTTGAAACAAAACGAA
1	XP_951596.1|Tb927.2.3480	590	639	-	-88.4494	2.37e-05	0.742	AGGGGGACAAACAAAACAACGTGCTATAGGGAGGGTGGAGATTTCCACCG
1	XP_828336.1|Tb11.02.0130	1082	1131	+	-88.4944	2.38e-05	0.744	TGGACGTGCCGTAACATAACCAGCCGTGGGCAGTTTAACCCTATTCACAA
1	XP_843953.1|Tb927.3.3610	362	411	-	-88.5169	2.39e-05	0.744	AGACTGTGTCCCGCAAATCCGGGGTGGAGAACAAATGAAGGCATGTTTCA
1	XP_845189.1|Tb927.6.660	170	219	-	-88.5281	2.39e-05	0.744	ATGGAGAGAAGCTAAAAAAAGATGTATACCACATTCTCTTACTCCCTTCA
1	XP_843775.1|Tb927.3.1810	683	732	+	-88.5618	2.4e-05	0.744	TGGGAGAGTAAGGAAAGAAGCAACGACGGTGATAGACGAAACAAATGCGT
1	XP_828477.1|Tb11.02.1480	1107	1156	-	-88.5506	2.4e-05	0.744	TGACTGCGCAGCAGAACCGGCTGCCGCGGGAGTTGAGCGGCCAGTCGGTG
1	XP_845178.1|Tb927.6.550	218	267	+	-88.573	2.41e-05	0.744	TGAGCCAGCAGCGGCTTTGCCCGACGGAGCACAACAGCAGTCATTTTCAT
1	XP_828417.1|Tb11.02.0850	204	253	-	-88.5955	2.41e-05	0.744	CCAGTGATCACCAACGGGAACAAATATATACAGCCCCTTGTCACCTGCAG
1	XP_828734.1|Tb11.02.4450	496	545	-	-88.5843	2.41e-05	0.744	TGGGTTTCTGGGATCCATACCTGTTGAAGGAAAGGTAGCAACTCTCTCTC
1	XP_845627.1|Tb927.6.5100	895	944	+	-88.6292	2.43e-05	0.745	GTGGTGGAAAACAAAACAAAAAAACACAAAAAGTATTGATTCTCCTGTTG
1	XP_845001.1|Tb927.5.3290	209	258	+	-88.6854	2.44e-05	0.748	TGTGCTGGGGCCCCAAATATCGTGAAAAGTAGTCGATGTTTAACCCGCAG
1	XP_829013.1|Tb11.01.1250	525	574	-	-88.6629	2.44e-05	0.747	TAAGCATCCACCGAACCTACAGAAAACAATAAGTTTAGAAACACATCACA
1	XP_846148.1|Tb927.7.5250	387	436	-	-88.7416	2.46e-05	0.752	CGCGTTTGAAAAAAAAAACAAATATAAAGAAGGAGTTGAGGCAACTGAGA
1	XP_844471.1|Tb927.4.3210	67	116	-	-88.809	2.48e-05	0.754	ATGGTTATTTGCAAGAGGAGGGTGCAGTGAGAGTGTTAATACTGCTGACA
1	XP_844661.1|Tb927.4.5130	312	361	-	-88.7865	2.48e-05	0.753	GCGGCATGCACGAAAAGCTCGAACCTTCGCCTCAGCCAAGAGGTTGTCAA
1	XP_829366.1|Tb11.01.4660	225	274	-	-88.7865	2.48e-05	0.753	ATAGTGAAAAGGAAAAACAAGGTAGTATCGCGCAGTGGTGGCTGCCTCAA
1	XP_845535.1|Tb927.6.4170	835	884	-	-88.8202	2.49e-05	0.754	GCTCTTTGAACACAAAACAACGTGCGCACAGAGTAATCATATACACATAT
1	XP_846265.1|Tb927.7.6420	300	349	+	-88.8989	2.51e-05	0.756	CATTTTAGTAGCGACATCGAGGGAGGGAAGAATACTACAGGCACATTTAT
1	XP_829090.1|Tb11.01.2020	219	268	-	-88.8876	2.51e-05	0.756	AGAAGAGCTAGAAGAAACAACCGATATCAGTGAAGTCCAAACAACTTCAA
1	XP_847455.1|Tb927.8.6250	78	127	-	-88.9326	2.52e-05	0.756	TCAGCATTCCCAGAAAACGAGGTTGGCGGGAAGTGCCCGAACACGAGATG
1	XP_822711.1|Tb10.70.2570	248	297	+	-88.9101	2.52e-05	0.756	GAACACTGCCGTGGACACAGGGGATATCAGCAGTTTTCACAACCTTTACG
1	XP_828174.1|Tb11.03.0330	38	87	+	-88.9438	2.53e-05	0.756	GGAGAGTTAACAGCGTACGTCTTGTACCCGCAGATGCCAGCCGCCCTTCA
1	XP_844904.1|Tb927.5.2300	1084	1133	+	-88.9663	2.54e-05	0.756	GGGCTCTTCACCGAAAACAAACAGTTCAGGTACTTTACAGGTTTGTCGAG
1	XP_846372.1|Tb927.7.7520	626	675	-	-88.9888	2.54e-05	0.756	GATTCCAGTAACAAAAACAAAGCACACTAGCAGTCACAGTTAACATTCAA
1	XP_846373.1|Tb927.7.7530	626	675	-	-88.9888	2.54e-05	0.756	GATTCCAGTAACAAAAACAAAGCACACTAGCAGTCACAGTTAACATTCAA
1	XP_803441.1|Tb09.160.0465	632	681	-	-88.9663	2.54e-05	0.756	TGGGCCTCTCGGAGGATCCACGTGCGAAGCGGAAGCCCATCCTCCTCTGG
1	XP_844794.1|Tb927.5.1200	592	641	+	-89.0112	2.55e-05	0.756	GGCTCTTGTAAGAAAGAAAGGGGGTAAACTATAAATATATACATTTGTCG
1	XP_803868.1|Tb09.160.4090	641	690	+	-89.0112	2.55e-05	0.756	TGTACTCACACGACCAGAGATGTACATTGGTAGTCTCGACACAACGGCAA
1	XP_828936.1|Tb11.12.0006	371	420	-	-89.0787	2.57e-05	0.759	GCAGGTTGTAAGAAAAACACTGGGCGATGGGGGTTTGTGAAAAACTTACC
1	XP_829226.1|Tb11.01.3500	418	467	-	-89.0787	2.57e-05	0.759	AGCTCCTACCTGCAAAGAAATGAATGCAGGGATGGCCCAAACACGAAACG
1	XP_846400.1|Tb927.1.340	493	542	+	-89.0899	2.58e-05	0.759	TTGTGGAGGCTGAGCAGCAGCAGCAGCAGCAGGAGGCGGTACATTTTCAT
1	XP_844122.1|Tb927.3.5320	854	903	+	-89.1124	2.59e-05	0.759	TGAGAAAGGAGGAAAGTTCTGCAAAGGGAGAAGTATATATACCCCTTCCT
1	XP_844529.1|Tb927.4.3790	372	421	-	-89.1236	2.59e-05	0.759	GTGTGCAACACGATAAAGTAGTGATAAATTCAGTTTTCACCCACTTTGTA
1	XP_847310.1|Tb927.8.4800	449	498	-	-89.1348	2.59e-05	0.759	TAGACTAGCACCAAAGGCGTCTCCTACACCTAGCGTTGTCATCACTGCCG
1	XP_803615.1|Tb09.160.1760	185	234	-	-89.1573	2.6e-05	0.76	GTAGCACGTCAGCAAAGCAAGAAGCTGAGTTATTTTGCAATGTCTCCTCG
1	XP_829406.1|Tb11.01.5100	593	642	+	-89.2809	2.64e-05	0.77	GCGGTTTGTGCTGGAAGCTTGGGAATGGGGCATTTTCCGTATATACTTAT
1	XP_844519.1|Tb927.4.3690	347	396	-	-89.3371	2.66e-05	0.77	GGATCGAGCAGCGGCAGCAGCGCCGGCAGCAACCGATGCAACTCCCGTGC
1	XP_001218778.1|Tb927.1.750	9	58	-	-89.3146	2.66e-05	0.77	AGAGCTCGCACGTAGCGGAGGTAGAACAGGTACATTTCACAATATCTCAC
1	XP_829633.1|Tb11.01.7400	697	746	+	-89.3258	2.66e-05	0.77	TGTGCAAGTAGCAAGATAAACGAACTCCGGTATTGGTGGTAACGACTTGA
1	XP_847260.1|Tb927.8.4290	1013	1062	+	-89.3933	2.68e-05	0.77	AGGGTGACACCTAAGGGGAAGGCGAAGAAAAATATTCCGATCACGCGCAG
1	XP_846120.1|Tb927.7.4970	347	396	-	-89.427	2.69e-05	0.77	GGATTCTAGTGGCAATGGTCGGTACGAATGTAGATTGGTGAACCCCTCCC
1	XP_846200.1|Tb927.7.5770	1100	1149	+	-89.4157	2.69e-05	0.77	AAGGCATTTCTGGAAAATCATTACCGTGGGATGTTGCGTGACACCCGAAG
1	XP_828089.1|Tb10.61.0030	990	1039	-	-89.4157	2.69e-05	0.77	GGGTCTGGCCGTAAAAAAAAGAAATGGAGGTACTTCCATTGTCGTTGTCA
1	XP_828649.1|Tb11.02.3470	516	565	-	-89.4045	2.69e-05	0.77	AACACTTCTCGGGAAAATACGAATGAAAGGAAACGTGCAAAAACTCACCA
1	XP_845471.1|Tb927.6.3530	846	895	-	-89.4494	2.7e-05	0.77	CCCTCCTTCATCAAAAGGAAGGGCCACTGCCCGTCCTGCCAAACCCGCCA
1	XP_823359.1|Tb10.26.0390	464	513	+	-89.4607	2.71e-05	0.77	GTGACGTGTGAGGAAAGGATGGGAGGGATGAAGATTGAAGGAAACATAAG
1	XP_847109.1|Tb927.8.2760	41	90	-	-89.4944	2.72e-05	0.77	TTAGCTTACCCCAAAACCCCCCTCTTCATCGCTGTTTTCTCCACTCAGAG
1	XP_822460.1|Tb10.70.5720	1115	1164	-	-89.5169	2.73e-05	0.77	TCGAACTGCAGCGAAAGCAAACGCCACCGAAGAAGCAGAGCGGCACGTAG
1	XP_822479.1|Tb10.70.5480	888	937	+	-89.5169	2.73e-05	0.77	GGGATAATCCTAACAGGTTGGTGGTTGATAACGTGTTCAAACACCCTCAA
1	XP_822688.1|Tb10.70.2830	712	761	-	-89.5169	2.73e-05	0.77	TGCCGGACTCCCAATAATATGATGAACAAATAAAGCCCATTCATCCTTTA
1	XP_001219196.1|Tb927.1.5050	583	632	+	-89.5281	2.73e-05	0.77	TGTGTGTGTGGTAAAGGAAACAAACACAGAAAAAAGGTATAGACGAGGAG
1	XP_829399.1|Tb11.01.5030	4	53	+	-89.5169	2.73e-05	0.77	TGGGTGAGTAGCACAAACAACGAGGAAGGGAATCTGTGGCAAGAAAAACG
1	XP_827726.1|Tb09.244.2090	146	195	-	-89.5506	2.74e-05	0.77	GGGTTGAGAGTGAAAAGTAATGGGTAACTGGATATATCTTCCTTTTTTAT
1	XP_822412.1|Tb10.70.6360	815	864	+	-89.5393	2.74e-05	0.77	TGAGTCTACACGTACAGCCAGATCGACATACAGGTACGATATAACATGAC
1	XP_843687.1|Tb927.3.910	400	449	+	-89.5955	2.76e-05	0.77	TTGGTCAGTGCGGCAACCAAGTTGGATCTGAATTTTGGAGGCAACTTTGC
1	XP_828919.1|Tb11.01.0110	660	709	+	-89.618	2.76e-05	0.77	GGTGTATGTACGTACATCTTTCTCCACGGGAATATTTGTAAGGGTTACCT
1	XP_845255.1|Tb927.6.1330	97	146	-	-89.6742	2.78e-05	0.77	TTGTTCTCCAATAAATATACGTTATACATGCCAATATCACAGACACTGCA
1	XP_845259.1|Tb927.6.1370	114	163	-	-89.6742	2.78e-05	0.77	TTGTTCTCCAATAAATATACGTTATACATGCCAATATCACAGACACTGCA
1	XP_845261.1|Tb927.6.1390	114	163	-	-89.6742	2.78e-05	0.77	TTGTTCTCCAATAAATATACGTTATACATGCCAATATCACAGACACTGCA
1	XP_803774.1|Tb09.160.3270	58	107	-	-89.6517	2.78e-05	0.77	TGAGTGAGTGCAAGAAAATGGGTCCGTAAGTATATTCCGATATGCCGTCA
1	XP_828328.1|Tb11.02.0050	147	196	+	-89.6629	2.78e-05	0.77	TGAATTAGCCGCAGTTGTACCGACCCCGGTGATATGTGGGCGATACTTTG
1	XP_829150.1|Tb11.01.2630	157	206	-	-89.6742	2.78e-05	0.77	ATGGTTACAACCAAAGTGATGTTTCTCAAACAATTTTCATTCGCCCGCCA
1	XP_951604.1|Tb927.2.3780	1018	1067	+	-89.7079	2.8e-05	0.77	AAAGGCAGCGCCAAAAGGCGCCCCCGCCCGCAAGGGCGGGCCTCCCGCCG
1	XP_845320.1|Tb927.6.1990	491	540	-	-89.7079	2.8e-05	0.77	GCGACAAGGAGGAAAAGTATGAGCAACAGGTCGTCAACCCCCACCTCGCA
1	XP_828288.1|Tb11.46.0003	45	94	-	-89.7303	2.8e-05	0.77	TTGTGCTTTTGCAAAGGCGAGCAATGCCAGTGGTGACCAGACCACGGCCA
1	XP_828440.1|Tb11.02.1085	265	314	-	-89.7079	2.8e-05	0.77	AGACGTTATCACCTAAGAACGGTTGACAGCAGTAGATTACACACTTACAG
1	XP_844429.1|Tb927.4.2790	561	610	+	-89.7528	2.81e-05	0.77	GTGTCTCCCCAGAAAGACGAGGTGCGCTCGACGTGTCAGGAGTTGCGCCG
1	XP_847356.1|Tb927.8.5260	590	639	-	-89.7416	2.81e-05	0.77	GAAGGGAATAGAAATAAAATATATAACACGAATATTTGGAATACCGGTAG
1	XP_827240.1|Tb09.211.0960	586	635	+	-89.7416	2.81e-05	0.77	GAAGCAAATACCAAAAAAAAACAACAAAGGAGTGGCAAAGCAAATCCTCA
1	XP_823446.1|Tb10.389.1320	413	462	-	-89.7865	2.83e-05	0.772	GTTGCGTACGAGAAACGCAGAAGGCACCAGCCCACTTGACTCACACGCAG
1	XP_846381.1|Tb927.1.80	117	166	+	-89.809	2.83e-05	0.772	TTATTATGGACATAAGGTATGCAATGCAGCAGCTTTACACTCAACTTCCC
1	XP_847460.1|Tb927.8.6300	91	140	-	-89.8202	2.84e-05	0.772	CAAGTGAGGAGGAAGCAACACGCACGCAAACACACTCCATCTTCCCCCAG
1	XP_828946.1|Tb11.12.0016	30	79	-	-89.8315	2.84e-05	0.772	TGAGGGTTCAAAAAAAAAAAAGGGGGATGTAAATGTTTAGGCGCCCGTTT
1	XP_803748.1|Tb09.v1.0180	297	346	+	-89.8876	2.86e-05	0.775	GTTGCTTGTGCGATGGGAAACTCCTGCAGCCATCATCGACACCACATCAA
1	XP_845253.1|Tb927.6.1310	85	134	-	-89.8989	2.87e-05	0.775	TTGTTCTCCAATAAATATACGTTATACATGCCAATATCACAAACACTGCA
1	XP_845257.1|Tb927.6.1350	155	204	-	-89.8989	2.87e-05	0.775	TTGTTCTCCAATAAATATACGTTATACATGCCAATATCACAAACACTGCA
1	XP_843669.1|Tb927.3.730	695	744	+	-89.9438	2.88e-05	0.777	TTCACTACTACGAAAAGCACCGATTTATTGATCCTGCGACACACGCTCCC
1	XP_828786.1|Tb11.02.4990	231	280	-	-89.9326	2.88e-05	0.777	TGAAACGGTAAGAAAAGCGTAAAACGCATCGATACACCAAACAAATGGAG
1	XP_951712.1|Tb927.2.5500	1140	1189	+	-90	2.91e-05	0.779	GGAGGTCGTTCTGCGGACCCCAGACGGAGGAAGAGTGGGAAGACCTGATG
1	XP_951717.1|Tb927.2.5630	1140	1189	+	-90	2.91e-05	0.779	GGAGGTCGTTCTGCGGACCCCAGACGGAGGAAGAGTGGGAAGACCTGATG
1	XP_845169.1|Tb927.6.460	908	957	-	-90.0337	2.92e-05	0.779	AATACCGCCCCGAAGAATATGGGAGACAAACACTGCTCTGACACGCGTCC
1	XP_845172.1|Tb927.6.490	908	957	-	-90.0337	2.92e-05	0.779	AATACCGCCCCGAAGAATATGGGAGACAAACACTGCTCTGACACGCGTCC
1	XP_823483.1|Tb10.389.0730	1048	1097	+	-90.0337	2.92e-05	0.779	GGAGCGGGACCGCGTCGCACATGCAGATACAAGTGTTGAGACGCGTCCCG
1	XP_843704.1|Tb927.3.1100	584	633	+	-90.1011	2.95e-05	0.784	GGGGCTTACTCCATGTGTTCCTGGTGCAGTTTCTGTTGCGTAACGTTGCA
1	XP_828325.1|Tb11.02.0020	1021	1070	-	-90.1348	2.96e-05	0.786	TTGACCAACTTTTCAAATAACGACCGCTGCAAGTGCTGAGGCACGCTGTG
1	XP_844954.1|Tb927.5.2820	274	323	-	-90.1685	2.97e-05	0.787	AGTGCGTGCACGACGAAGTACCGCTACAGTGGTTTGTCGTATCCTCGCGC
1	XP_844170.1|Tb927.4.140	1145	1194	+	-90.1798	2.98e-05	0.787	GGTTTCACTCCCAGAAGTCGCGTGTACACCACTTGTGGAGGAAATATTAC
1	XP_822612.1|Tb10.70.3760	333	382	-	-90.1798	2.98e-05	0.787	GTGATAAGGCAAAAATATACGGGACACCGCCATTTTTGTTAGACACATTC
1	XP_829111.1|Tb11.01.2240	586	635	-	-90.2247	2.99e-05	0.788	ACAACTGATACCTCAAGAATCACACGTCCGAAGGTTCCATATACCTTCCC
1	XP_951486.1|Tb927.2.560	1095	1144	-	-90.236	3e-05	0.788	TATTTGTGGAGGCTGAGCAGCAGCAGCAGCAGGAGGCGGTACATTTTCAT
1	XP_846290.1|Tb927.7.6700	317	366	-	-90.2472	3e-05	0.788	GGCACTTGAACCAAAAACATCGTGTGGAATATATTAATATTCAAATACAA
1	XP_844098.1|Tb927.3.5080	667	716	+	-90.2584	3.01e-05	0.788	GCAACGGGAAGGAGGGGGAAAAAAAAGAAGAAGAGTTGATACAACTACTG
1	XP_844983.1|Tb927.5.3110	938	987	-	-90.2697	3.01e-05	0.788	TCAGCATTTGTACCTAAGACGCTAAAAAGGATTAGTTCAGAGCCTCTCTG
1	XP_846940.1|Tb927.8.1030	882	931	+	-90.2697	3.01e-05	0.788	TCATTTGGTAGAGGAAATTAGACAGGCGCTACGAGTCCTTTCACTCTCCG
1	XP_829205.1|Tb11.01.3220	736	785	+	-90.3483	3.04e-05	0.794	CAAGGATGCCAGAATCATGAAGAACGCAGGCATCGTACAAACGGTATCGG
1	XP_951608.1|Tb927.2.3920	952	1001	-	-90.3708	3.05e-05	0.795	TGAGGTGGGTGCTGATAAATCAGTTTCAGTAAGTCGCGATACAAATGCAA
1	XP_951574.1|Tb927.2.3000	146	195	-	-90.382	3.06e-05	0.795	TAAGTCAAGAGCCGAAGTTTGTAGCGCCGGCAGTGTTTAGAAAAACAAGG
1	XP_845208.1|Tb927.6.850	1137	1186	+	-90.4045	3.06e-05	0.796	TGGTAGCGCAGCAACAACAACAACTTCAGCAACAGCAGCAGCAACAACAG
1	XP_829106.1|Tb11.01.2190	147	196	+	-90.4382	3.08e-05	0.798	GTGGTGACTTGGTGTCGTTAGCGTCACATGGATATGCTTCACAGCCTCCA
1	XP_829404.1|Tb11.01.5080	339	388	+	-90.4607	3.09e-05	0.799	CGCATCTTTCCCTCAAATCTGCCTTGCAGAACTACTTCAGACTGCGTCCA
1	XP_828496.1|Tb11.02.1680	70	119	-	-90.4831	3.1e-05	0.8	TAAGGATGAAAAAAAAACAATAGTAGTAACAATAGACGTGAGACCTTCAT
1	XP_844971.1|Tb927.5.2990	523	572	-	-90.5281	3.11e-05	0.802	TCAGCGTGCGAGCTCATCGCCGATCACATGCGCATCTCATACTCTCATAA
1	XP_845512.1|Tb927.6.3940	417	466	-	-90.5281	3.11e-05	0.802	TATTCCTACATGGCAAAACCCAGATGCAGGCAGCTTCAAAAGAACATTCA
1	XP_844526.1|Tb927.4.3760	909	958	+	-90.5506	3.12e-05	0.802	GGATTGAGCAGCAGAATTTTGAAAAAGAAGAAAATAAAAGAAAGGAGCAG
1	XP_846895.1|Tb927.8.580	644	693	+	-90.573	3.13e-05	0.802	GGGGCTATTTTGAAAATTAACAATCACTGCATATATGTTTAGAGCTGCCG
1	XP_823103.1|Tb10.6k15.1750	540	589	-	-90.5955	3.14e-05	0.802	GGAAGCAGCGCCATCACCAACCTCAACGGGACGTGGTGGGAACCCACTAA
1	XP_803502.1|Tb09.160.0730	432	481	+	-90.6067	3.15e-05	0.802	GGAGCTTGTAGGAACACCCTCACGGAGAAAGATATCGGATAAGCGTTCCT
1	XP_843826.1|Tb927.3.2320	423	472	-	-90.6292	3.16e-05	0.802	GGAGCGACCAACTTACGTAACCAAAGGAGGCGTAATAAAAGGAACGGCAG
1	XP_822926.1|Tb10.6k15.3900	281	330	+	-90.6404	3.16e-05	0.802	TCATTCTTATGCAAAAATTCCCTCGACAGGGGCTGTAGTAACATTCGCGA
1	XP_001218873.1|Tb927.1.1710	336	385	-	-90.6517	3.17e-05	0.802	TTTCTTTTTTTACAAAACCAAGGAAACAGGAATTTGTCAAACACACACAC
1	XP_951508.1|Tb927.2.1730	321	370	+	-90.6966	3.18e-05	0.802	GGTGGGAGTTCCAGACTACAGTTACACCGAAGTTGTTCTGAGAGCTGGAG
1	XP_844397.1|Tb927.4.2470	1125	1174	-	-90.6966	3.18e-05	0.802	GAATGGTTGCTGTACAAAAACGGGTGCAGGAAGTGTGGCGCGGTTTACAG
1	XP_844921.1|Tb927.5.2480	519	568	-	-90.6966	3.18e-05	0.802	AAAGCGAAAAGCAACAGTAGAGGATTCAGGCCTGGAAGATGCATACACCA
1	XP_847338.1|Tb927.8.5080	815	864	-	-90.6854	3.18e-05	0.802	GGAGCTGACACATATGATAGCCAGAGTAAGCATTTCCGCCACCCGTGTCA
1	XP_827504.1|Tb09.211.3630	556	605	+	-90.6966	3.18e-05	0.802	AAATGCGGTACGAAAAATTTTATCTACACAAGTTGTCACGACGACCGTCA
1	XP_823488.1|Tb10.389.0670	1115	1164	-	-90.6854	3.18e-05	0.802	CGGGTTTCGGGGTCTTCCATGGACTTCATGTATTCTTGAAACAGCTTCAA
1	XP_823204.1|Tb10.6k15.0490	14	63	+	-90.7416	3.2e-05	0.802	TGGTCAGCGACGAAAGGGATGAGAACCAGAAAATGTCTTTACAGCTATCG
1	XP_844642.1|Tb927.4.4930	1105	1154	+	-90.764	3.21e-05	0.802	TGGTGAAGCACTAAGAGAAACCATCACAACATTAGTCGACACGTACAGCG
1	XP_847578.1|Tb927.8.7490	1105	1154	+	-90.764	3.21e-05	0.802	TGGTGAAGCACTAAGAGAAACCATCACAACATTAGTCGACACGTACAGCG
1	XP_827216.1|Tb09.211.0730	377	426	+	-90.7528	3.21e-05	0.802	GTGGGGGATAGGAAAAAACCGGTGACGAGTAACGTTCCGGCCGACTGCCA
1	XP_844613.1|Tb927.4.4640	71	120	+	-90.7753	3.22e-05	0.802	GGGTTGTGTAGTTAAACTGCGAAGTCCAATCAGGTTTCAGCTAACGTAAT
1	XP_845231.1|Tb927.6.1090	1064	1113	-	-90.7865	3.22e-05	0.802	AGGTTTTGTATGCTTCGCACCAGCCGCTCATGTTCTTCATACAAACTCAA
1	XP_844031.1|Tb927.3.4390	43	92	-	-90.809	3.23e-05	0.802	CAAACGAGGAGGAAAACAAAGGAAGACCGGCACCATGCGGCCCCTCGAAA
1	XP_845590.1|Tb927.6.4730	452	501	-	-90.809	3.23e-05	0.802	ATGTCATACACCCGAAGCGCCGGCAGTGGGAAGAGTTGAGGGAGGCACAA
1	XP_827034.1|Tb09.160.4910	632	681	-	-90.8202	3.24e-05	0.802	GTTGTAGGTCCAAATCACTGGGAATGTTGGACGAGTCGAGACGCCGCCCC
1	XP_845576.1|Tb927.6.4590	66	115	-	-90.8539	3.25e-05	0.803	TAAGCATACCATTGAAATATGAAACGCAGCGAAAGTAGCAACACAATCAA
1	XP_847385.1|Tb927.8.5550	14	63	-	-90.8427	3.25e-05	0.803	GGGCCAACACGCAAAAACACGGTAACAAGGAGAGGGTGAGAAAAGTAACA
1	XP_844275.1|Tb927.4.1250	591	640	-	-90.8764	3.26e-05	0.804	GCGGCCGGTGCGCCAAGCAACCGACGTACGTGTTCTTATGACCGTCCGAA
1	XP_951596.1|Tb927.2.3480	1037	1086	-	-90.8989	3.27e-05	0.805	TCGGGGTCCATGACAAAACCCGGCCACCAGGGGAATCGATCCTGTTTCAA
1	XP_844617.1|Tb927.4.4680	582	631	-	-90.9438	3.29e-05	0.809	TTGGCGAAAAGCCACTGCTGCCCACAGGGGAAGAGTTGCGGTACTTCCGA
1	XP_828188.1|Tb11.03.0170	345	394	-	-90.9663	3.3e-05	0.81	GGTATTGCTATCACACTTACCCTGTGCTGGAATTGTGCAAAGAGTAGGTA
1	XP_845363.1|Tb927.6.2420	404	453	-	-90.9888	3.31e-05	0.81	TGAGTTAGCAGCAAAAGCTGTGAATACAAGTGCACGACGCATACTTCACC
1	XP_845514.1|Tb927.6.3960	381	430	+	-91.0225	3.32e-05	0.81	CTTGTTTTTAACAAGAGCAAAGGGTAGAGGAGTCTCTCAGGGACCTCGCC
1	XP_847538.1|Tb927.8.7080	886	935	+	-91.0337	3.33e-05	0.81	GGGCACAGTCCGCTGTGCTCCATGCGCAGTACGACTTGATCCAACTCCGC
1	XP_827915.1|Tb10.61.2420	569	618	-	-91.0449	3.33e-05	0.81	GGTTCCTGCAGCACAAAGAAGCTGCGGAGAAATGCGCCACATGTGTTCGC
1	XP_844252.1|Tb927.4.1020	615	664	+	-91.0674	3.34e-05	0.81	GGAACAAGAAGGAAAAAAGAAAACAATGGTGGGATTTAAGACTCTTTCAT
1	XP_847003.1|Tb927.8.1700	751	800	-	-91.0787	3.35e-05	0.81	TTTTTTCTTCGGCAAAATCACGCTCGTACGAATATCTCCTACATTCTTCC
1	XP_827258.1|Tb09.211.1130	78	127	-	-91.0899	3.35e-05	0.81	ATGATGTACCCCAAGTGCACCGCCCACGGGCGAAGTGCCGACATACGCGC
1	XP_823490.1|Tb10.389.0650	486	535	+	-91.0787	3.35e-05	0.81	GTAGTGAAGACGAGAGAGGCTACGTGGAGTCAGTGCTAAAACTCTTGTCG
1	XP_828730.1|Tb11.02.4410	1053	1102	-	-91.0899	3.35e-05	0.81	ATAATCTTCAGTAATCGCAACCGCCTCAGTGAGTGTCTGTGAAGTTGCCG
1	XP_823175.1|Tb10.6k15.0870	816	865	-	-91.1348	3.37e-05	0.81	GGGGTGAGCGGGCGAGGCACGTGCCACCTGAAGATATGCGATAAGACAGG
1	XP_843703.1|Tb927.3.1090	3	52	-	-91.2135	3.41e-05	0.81	GGTGATGTGAAGAGAGGTAACCGCCCAAGAAATTTAAGAAACACAAGCAA
1	XP_828631.1|Tb11.02.3260	816	865	-	-91.2584	3.43e-05	0.81	GGGGCCGGTCCCATTACCACCGGCGAGGGGGGTGGGCCGAATACTGGCAT
1	XP_844120.1|Tb927.3.5300	132	181	-	-91.2809	3.44e-05	0.81	TGCGTGTGCACGGATTTCCACGCACACGTGAAAATACCAGCGTGCGTTCG
1	XP_846165.1|Tb927.7.5420	73	122	-	-91.3371	3.46e-05	0.81	CAAGCGTGAAGAAACATTATCATATCCAGGACAGTTTCATGTTACAGCAA
1	XP_846167.1|Tb927.7.5440	99	148	-	-91.3371	3.46e-05	0.81	CAAGCGTGAAGAAACATTATCATATCCAGGACAGTTTCATGTTACAGCAA
1	XP_846199.1|Tb927.7.5760	446	495	-	-91.3371	3.46e-05	0.81	GAGGTGAAGGGGAAAGAGAAGGGGGGGGGGCGGTGTAGGGACATATCAAA
1	XP_846984.1|Tb927.8.1500	469	518	+	-91.3483	3.47e-05	0.81	GGGGGGGGGGAGAAGAGGATCGTCCGCACACTTCTTTAAGCATCTCTCTG
1	XP_845059.1|Tb927.5.3890	584	633	-	-91.382	3.48e-05	0.81	GAGGTGAGAAGGTACGACCCGTTACGCATAGAGTTTCCACGACTCCCCCA
1	XP_828364.1|Tb11.02.0356	359	408	+	-91.4045	3.49e-05	0.81	GAAATTAGCAAGGAAAAAAAAAGTCAAACTATTTAATCACCCACTTTTCA
1	XP_829154.1|Tb11.01.2670	1	50	-	-91.3933	3.49e-05	0.81	TGGGCTTGTACGTACACGACGAAGAACAGCCACATCTGAGCGCAGCAACG
1	XP_803837.1|Tb09.160.3810	204	253	-	-91.4157	3.5e-05	0.81	GGGCGGCGACGGAGTGCAATGGTAAGCAGGGAGGTTTCAGGTACATGAAA
1	XP_827552.1|Tb09.211.4100	528	577	+	-91.427	3.5e-05	0.81	GGAGTTAGCAGATAGAGAGGCAGATTGCCGCAACCTCCAGGCAGTCGTGA
1	XP_846088.1|Tb927.7.4650	637	686	-	-91.5281	3.55e-05	0.81	GGAATTTATCAGCATTGAGCCCTACACACGTGGATGGAAGACGCTTTCCT
1	XP_951733.1|Tb927.2.5900	475	524	+	-91.5506	3.56e-05	0.81	TGTCTGAGTCCGCGCGGAAAACAGCGGACGAACGGTTCATGCAGTTGCAC
1	XP_844555.1|Tb927.4.4050	695	744	+	-91.5393	3.56e-05	0.81	GTGCGCAACAACAACTTCAACGCCAACAGCAATAGACGGGAGACAGTCAG
1	XP_846076.1|Tb927.7.4530	246	295	+	-91.5393	3.56e-05	0.81	TGATTTAAAGGAACATTGACACTTTGCAGGCATATTTGGAACGCCCCTTA
1	XP_827750.1|Tb09.244.1410	192	241	+	-91.5393	3.56e-05	0.81	TAAGTCAATCGCTTCGGGAAGGCAAACGGCAATTTTCGAGGCTGATGTAA
1	XP_822787.1|Tb10.70.1600	197	246	-	-91.5506	3.56e-05	0.81	GGTGTATTTATCACAAAGAGGGACAATAGTCCTAGTTTGAACAGTTGCAA
1	XP_803517.1|Tb09.160.0830	888	937	+	-91.573	3.57e-05	0.81	GGTGCTTGCGGGTCTGGTAAGACGTCAACGATAATTCGGGCCATGCGCCG
1	XP_822341.1|Tb10.70.7330	456	505	-	-91.5618	3.57e-05	0.81	GAGAACAGTAGCAACAACAACAATAATAATAATAATCGCGAAAGCTTCGT
1	XP_844157.1|Tb927.3.5670	300	349	+	-91.5955	3.58e-05	0.81	AGCTTTGAGAAGAAAGGGAAACGGCGCATTTAATTTTCACACACTTTTCT
1	XP_845776.1|Tb927.7.1520	357	406	-	-91.5843	3.58e-05	0.81	TGAGTGTGCCGGCGAAACGGCCGACACGTTTGCACGTGGGACAATTTAGG
1	XP_827493.1|Tb09.211.3500	493	542	-	-91.5843	3.58e-05	0.81	GGAGTGTACAAACAGAGGAACCTATTATTGCGTATTCGCTCCGTTCTTCA
1	XP_823368.1|Tb10.26.0300	868	917	+	-91.5955	3.58e-05	0.81	AAGCGGAGTGGAACATGTAAGCAATTCCGACATTTTTGAGGGTCTCGTGG
1	XP_001219018.1|Tb927.1.3200	147	196	-	-91.5843	3.58e-05	0.81	GGGTTTTGTTGTAGCGGCACTGGATGCGTCCATCTTTTAGATATTTTTGT
1	XP_845649.1|Tb927.7.250	1062	1111	+	-91.6067	3.59e-05	0.81	TTTGTGAGGCGCAGAGGGATCGTGCGAAGTCTGTGGAGCGAGCCCGTCAT
1	XP_822954.1|Tb10.6k15.3500	507	556	-	-91.6404	3.6e-05	0.81	CACCGGTGACGGAAAAGCAATTTCCCCACGCAAGTTTCAGACCAGCTGCA
1	XP_846922.1|Tb927.8.850	535	584	+	-91.6629	3.61e-05	0.81	TGCGCGTTAAGAAAAGTGAAAGGTTGTGGAAATTGCGGCGACAGTTTTCG
1	XP_828277.1|Tb11.46.0014	1136	1185	+	-91.6517	3.61e-05	0.81	GAAGCTCAGAGGGAATGCAAGGGAGGCAAGTATGATCTTTCCTTCTTTCA
1	XP_844535.1|Tb927.4.3850	489	538	-	-91.6742	3.62e-05	0.81	GGCAAATGGAAGAAAAGTATGAGGTGTTGACATATGCGGGATCGTAGTAA
1	XP_844536.1|Tb927.4.3860	199	248	-	-91.6742	3.62e-05	0.81	GGCAAATGGAAGAAAAGTATGAGGTGTTGACATATGCGGGATCGTAGTAA
1	XP_844537.1|Tb927.4.3870	199	248	-	-91.6742	3.62e-05	0.81	GGCAAATGGAAGAAAAGTATGAGGTGTTGACATATGCGGGATCGTAGTAA
1	XP_828021.1|Tb10.61.0870	238	287	+	-91.6854	3.62e-05	0.81	AGAAGTAGCACCAAACGAACAATAAAAAGGGACTATCGGCACACGCCTTG
1	XP_951619.1|Tb927.2.4130	151	200	-	-91.6966	3.63e-05	0.81	CGCGTGACGGAGAGAAATAGGTTGAACTGGAAGATTTAGGACAGCCTTTT
1	XP_845439.1|Tb927.6.3180	77	126	-	-91.7303	3.65e-05	0.81	CCAGGGAACAGTAACTACAAGGAATGCGTTAAATGCTCTAACACCCGCGC
1	XP_845710.1|Tb927.7.860	241	290	-	-91.7303	3.65e-05	0.81	GGGGATACAGGAAGAAGGATGGAAAGAAGAAAAACTGCAGTAACCTTGCA
1	XP_822755.1|Tb10.70.2130	275	324	-	-91.7416	3.65e-05	0.81	CCAGTTAGTACGCAAAACAGCGTCCAACTGAACAAATGATTGTTTTTCAC
1	XP_829006.1|Tb11.01.1190	759	808	-	-91.7416	3.65e-05	0.81	AAGGTTCACAGGAAAAAAAAAGGACGCGTAAAGGTGACAAAACACTGCCA
1	XP_829337.1|Tb11.01.4600	293	342	-	-91.7303	3.65e-05	0.81	TGAAGGAAGAAACAATGCACAGTCCACGCGCACTGTCCACTCAACAGCAA
1	XP_847065.1|Tb927.8.2320	480	529	+	-91.764	3.66e-05	0.81	GGGGCTGGGCGTGTAATCGTGCCGCAGTGGCCTTCTCCTGAAACCAGTAT
1	XP_828063.1|Tb10.61.0360	1095	1144	-	-91.764	3.66e-05	0.81	TGAGAATGGCCCTGACGTATCAAATGTGTGAAGAACGAAGAAACTCTGAA
1	XP_829780.1|Tb11.16.0003	745	794	-	-91.764	3.66e-05	0.81	TGCTTGTCTCTTAGTATGAAGCAGCGCTGTTTTATTTCATACACTTTGAT
1	XP_847262.1|Tb927.8.4310	369	418	-	-91.7865	3.67e-05	0.81	TTGGAGGGTAGGAAACAGGACGGAAACCCCCATAAATGTGGAACACTCAA
1	XP_828105.1|Tb11.57.0052	604	653	+	-91.7865	3.67e-05	0.81	GCAATCAGCTGAAAATGTAAGGTAAACACGTTTACTGCAAAGCTTTTCAC
1	XP_829368.1|Tb11.01.4690	1028	1077	+	-91.7753	3.67e-05	0.81	CAACAGGGCGGTAAAAATAACCACAACAGAAAGCATCCATCCGCTCAGAA
1	XP_844266.1|Tb927.4.1160	27	76	-	-91.809	3.68e-05	0.81	TGACGCAGCAGTTAAATCAAGCAATAAAAAAGTGTTTCAACCATTGGTAC
1	XP_846096.1|Tb927.7.4730	367	416	+	-91.809	3.68e-05	0.81	GTTATTATTATGAAACTCTCCGTGTACAGGTTGTTTTCGGTCTTGTTGCA
1	XP_827419.1|Tb09.211.2730	268	317	-	-91.809	3.68e-05	0.81	AGTCCTTGCAGGACCCTCAAGGGCCATGGGAAGAAACTGGACGATGGCCA
1	XP_827420.1|Tb09.211.2740	1056	1105	-	-91.809	3.68e-05	0.81	AGTCCTTGCAGGACCCTCAAGGGCCATGGGAAGAAACTGGACGATGGCCA
1	XP_844919.1|Tb927.5.2460	1095	1144	-	-91.8315	3.69e-05	0.81	GAGCCGCTCACAAACAGTTCGCTGAGCAAAACGAATCACATCACTTGCAG
1	XP_846949.1|Tb927.8.1120	507	556	-	-91.8202	3.69e-05	0.81	ATAGCAAAACGCAAACATGCGCAGCACAGTCGCAATTGATACATATTAAC
1	XP_847107.1|Tb927.8.2740	516	565	+	-91.8202	3.69e-05	0.81	GCGTGCTGCAGTTCGCCCAACAACCAGGTGCTCTTTCCAGACACCGTCAG
1	XP_826996.1|Tb09.160.4540	879	928	-	-91.8202	3.69e-05	0.81	GGACACGGTTGGAACAACACCAAAAGCAGGGTTGGGTGATGAAAGTTCCC
1	XP_823127.1|Tb10.6k15.1400	650	699	+	-91.8315	3.69e-05	0.81	AAAATGATGAAAAAAAATAATAAGAGAAGGAGAAATTCAGACACTGCTAA
1	XP_829557.1|Tb11.01.6630	498	547	+	-91.8315	3.69e-05	0.81	GGAGCGAGCCGCCGAAATAAACACTGAAGAAGTTTCACAAAGCACAGACC
1	XP_829372.1|Tb11.01.4703	213	262	+	-91.8427	3.7e-05	0.81	ACACCGTCCAGGCAGTGCACGGGCCGCTGATACCTTTGTGGCAGCCGGCA
1	XP_829506.1|Tb11.01.6100	73	122	-	-91.8652	3.71e-05	0.81	AGTTTCCGTTGCAAAACCAACTCACGTTGGTTAAATCGGTACAACTTCCG
1	XP_803537.1|Tb09.160.1000	875	924	+	-91.9326	3.74e-05	0.81	GGTGTGAGGAAAAAGAGCAGGCTTCACAACCGTACTAAAGAAAAATTTCA
1	XP_951640.1|Tb927.2.4480	1123	1172	+	-91.9551	3.75e-05	0.81	GGACAGTGCCGCATACATAAGCGAACCATACCGCCTTCATCCCGCCCTCA
1	XP_845436.1|Tb927.6.3150	907	956	+	-91.9438	3.75e-05	0.81	AGAGGTAGAAGGAAAGGCGACAGCGACAGCGAAAGCGGAGGGAAGTGAAG
1	XP_847381.1|Tb927.8.5510	879	928	-	-91.9438	3.75e-05	0.81	GAGGCGAGTAAAAAAAAAAAAATATGGAAGCCTAACAAAAACACCGTCTT
1	XP_823192.1|Tb10.6k15.0650	157	206	-	-91.9438	3.75e-05	0.81	TGGTACCACAGTAGAACAACCAGGAACAGGAATTATAGAGTAGCCAGCGG
1	XP_827863.1|Tb10.61.3120	252	301	-	-91.9663	3.76e-05	0.81	ATAATGAGAAAAAGAAAAAGGCTACGCGGGCAGATTAGACAACAATTCAG
1	XP_843682.1|Tb927.3.860	1101	1150	-	-91.9775	3.77e-05	0.81	AGAGTGAAACCGAACAGGAAGGTACATCGGAATAGTAACAGCTTGAGTAG
1	XP_828452.1|Tb11.02.1190	443	492	-	-91.9775	3.77e-05	0.81	GGAACGTGATGCATAACACACGCACACACATATATACCCTTCACTTTCTT
1	XP_847651.1|Tb927.8.8280	1012	1061	+	-92.0112	3.78e-05	0.81	GGGGTGTGCATCGGAAGTAATAAACCATTCAGCTGTTGAAGAAACCGCCA
1	XP_847203.1|Tb927.8.3720	728	777	+	-92.0225	3.79e-05	0.81	TGGCGCCGCAGGAAAACAGTCAGCTGCAGGAAAACGCCATTACAGGGCAG
1	XP_828252.1|Tb11.55.0016	441	490	-	-92.0449	3.8e-05	0.81	AACAACAGCAGTAAATGCAACAGCAACAGCAACAGCTCGTACATATTGAA
1	Tb11_tRNA_Gly_1|Tb11_tRNA_Gly_1	738	787	-	-92.0449	3.8e-05	0.81	GGGGCCAGGCAACAAAGTCCGTTAGGGAAGTATATCCCACTTTCCTTTAT
1	XP_951736.1|Tb927.2.5950	393	442	+	-92.0674	3.81e-05	0.81	TTAGAAAAGAGAAACAATAAGAGGTGTTTGCTTTGGTGAGAGAGTGGTCG
1	XP_844127.1|Tb927.3.5370	358	407	+	-92.0674	3.81e-05	0.81	GGAGGGAAAGGAAGAAGATCCCGCGGAAGGGAGGGTGGATCAACTTGCTG
1	XP_828709.1|Tb11.02.4210	237	286	-	-92.0899	3.82e-05	0.81	TCAGAAACTAGGGATTTCAGCGGATACACCCTTTTTCCCGATACCACTCA
1	XP_828497.1|Tb11.02.1690	155	204	-	-92.1124	3.83e-05	0.81	GGAGGAAAAAAAAAAAGAAACTTCCCCATAAATTGTCAACACTACTTTTA
1	XP_844344.1|Tb927.4.1940	134	183	-	-92.1236	3.84e-05	0.81	GGACAAGCTACCAAACCCACAGGGAAAAGGAAAGTTGGATACGCTGACAA
1	XP_951713.1|Tb927.2.5530	17	66	+	-92.1573	3.85e-05	0.81	TGGGCGGAAGGTCATAGTAGCGACCCGAGGAAGTACCGACACAGCCTCTT
1	XP_951716.1|Tb927.2.5610	17	66	+	-92.1573	3.85e-05	0.81	TGGGCGGAAGGTCATAGTAGCGACCCGAGGAAGTACCGACACAGCCTCTT
1	XP_844630.1|Tb927.4.4810	310	359	+	-92.1573	3.85e-05	0.81	GCAACAAGTCACGCAGATGTGGTGTACGGGCATTCGGCATATATTCCCCG
1	XP_827660.1|Tb09.244.2750	641	690	+	-92.1461	3.85e-05	0.81	AGGGCGGAAACGCAGCTCACGCAACTGAACCATCTTTCACACGCCCTGCG
1	XP_001218878.1|Tb927.1.1760	366	415	+	-92.1461	3.85e-05	0.81	GTGGTGATGATGATAAGGTACCGAGGGAGCAAACAGGCAAACACACTCAG
1	XP_001218943.1|Tb927.1.2440	525	574	-	-92.1461	3.85e-05	0.81	TAACTGTGTCACAACAGCCCCCTAAACTTGTCTCTTCCCCAACCGCGCAG
1	XP_001218945.1|Tb927.1.2460	525	574	-	-92.1461	3.85e-05	0.81	TAACTGTGTCACAACAGCCCCCTAAACTTGTCTCTTCCCCAACCGCGCAG
1	XP_001218947.1|Tb927.1.2480	533	582	-	-92.1461	3.85e-05	0.81	TAACTGTGTCACAACAGCCCCCTAAACTTGTCTCTTCCCCAACCGCGCAG
1	XP_001218949.1|Tb927.1.2500	527	576	-	-92.1461	3.85e-05	0.81	TAACTGTGTCACAACAGCCCCCTAAACTTGTCTCTTCCCCAACCGCGCAG
1	XP_001218951.1|Tb927.1.2520	527	576	-	-92.1461	3.85e-05	0.81	TAACTGTGTCACAACAGCCCCCTAAACTTGTCTCTTCCCCAACCGCGCAG
1	XP_001218953.1|Tb927.1.2540	525	574	-	-92.1461	3.85e-05	0.81	TAACTGTGTCACAACAGCCCCCTAAACTTGTCTCTTCCCCAACCGCGCAG
1	XP_001218955.1|Tb927.1.2560	525	574	-	-92.1461	3.85e-05	0.81	TAACTGTGTCACAACAGCCCCCTAAACTTGTCTCTTCCCCAACCGCGCAG
1	XP_828659.1|Tb11.02.3595	489	538	+	-92.1461	3.85e-05	0.81	GGACTGTGCAGAATGCCCTTGAGGCGCAGAAGGTTCACATTCGTGTGCAG
1	XP_803466.1|Tb09.160.0650	866	915	+	-92.2135	3.88e-05	0.81	TCAGGTGGATGAGGAAACAGCAGGGGAAGACACTGTTGAAACTCTCTACG
1	XP_828739.1|Tb11.02.4490	1026	1075	-	-92.2472	3.9e-05	0.81	GAAGCCGGCCCCAACCCCATCCACGGGTTCCGGATTTCCGCCTCCCACCG
1	XP_951589.1|Tb927.2.3340	245	294	+	-92.2584	3.91e-05	0.81	TTGGTGTTGAGGAAAAGAAAAAAAAGAAGGGAATATTGCCATTTCCGTCG
1	XP_844374.1|Tb927.4.2240	132	181	-	-92.2584	3.91e-05	0.81	GGAGAGACACGCAACATATCACAGCACAAGAAGGGATAACAGTCCATCAA
1	XP_844380.1|Tb927.4.2300	95	144	-	-92.2584	3.91e-05	0.81	GGAGAGACACGCAACATATCACAGCACAAGAAGGGATAACAGTCCATCAA
1	XP_844833.1|Tb927.5.1590	513	562	+	-92.2584	3.91e-05	0.81	TGAGTTTTATCGAAAAGAAGCGAATGAAGTCTTTTCCCTTTTCATCGTTG
1	XP_827474.1|Tb09.211.3300	572	621	+	-92.2697	3.91e-05	0.81	GGAGCGTATACACGAAGAAAAGGCTCAGGAACGAGCGGCAACACGCGCAG
1	XP_823468.1|Tb10.389.1030	738	787	+	-92.2584	3.91e-05	0.81	GTTGTTAACACCACGAAAAGGCCCCAAAGGGAGGCCCGAGCCACCTTCGC
1	XP_827996.1|Tb10.61.1280	74	123	-	-92.2809	3.92e-05	0.81	TGAAACTGCACGAAAGTGACGGCGCGCCGGAAGGAACCTTCTACCCCGCC
1	XP_829594.1|Tb11.01.7005	296	345	+	-92.2809	3.92e-05	0.81	GGGGATGGAAGAAAATATAATTAAAACAAGGAGTGTTGAAAAGGACTCGG
1	XP_845337.1|Tb927.6.2160	1066	1115	+	-92.3146	3.93e-05	0.81	TGGCCCGAACGGAAGCGTACCGGAGGCCGGGTGTGTACCCACCTTTGAAA
1	XP_822572.1|Tb10.70.4300	779	828	+	-92.3146	3.93e-05	0.81	GGGGCCTGTCGGCATGGGGACGGCTGCACGAAGGTTCATGTCCGGCCAAC
1	XP_828826.1|Tb11.02.5380	391	440	+	-92.3034	3.93e-05	0.81	CAGGTCCGCAGCTCTGCCACGCGGCGCACTGCGAGTGGCATCACTCGCAA
1	XP_828565.1|Tb11.02.2510	246	295	-	-92.3258	3.94e-05	0.81	GCTTTTCCAGCCGATACTAACCTCCACAGGTATTTGTGAGCCATTTTTTA
1	XP_828609.1|Tb11.02.3010	737	786	+	-92.3258	3.94e-05	0.81	AGAGGGGTGAACAAAAGGAGGTGGTGAAGGGAGAATAGATATAGTTTGCA
1	XP_823137.1|Tb10.6k15.1290	717	766	-	-92.3371	3.95e-05	0.81	TGAATATCCACCCTTTGCAAGGTGCACATTATGTGACAAGACACAAAGCG
1	XP_827999.1|Tb10.61.1230	45	94	-	-92.3483	3.95e-05	0.81	GGGGCCGAACCGAGAGAAAAGGAATGAAAGGAGCTCTCAGAAAATAGTTG
1	XP_828564.1|Tb11.02.2500	235	284	-	-92.3371	3.95e-05	0.81	GGAGATGGCGCTAAAAGAAAAAGAAAGAGGAATCTGGAATAGACTGGGGG
1	XP_829200.1|Tb11.01.3160	743	792	+	-92.3371	3.95e-05	0.81	AGGGTTATGAATGCAATCAACGTCTGCAGGTAGCGACTTCGCACTTGGCA
1	XP_829596.1|Tb11.01.7030	491	540	-	-92.3371	3.95e-05	0.81	GGAGTCACCAACAACAACACCAACGGCACCGAATTACCACCTACACACCC
1	XP_829657.1|Tb11.01.7650	983	1032	+	-92.3483	3.95e-05	0.81	ACGGACATTCCGAAAAGAGCTCCACAGAGGCAATGGATAGTGACTTGCCT
1	XP_828841.1|Tb11.02.5530	771	820	-	-92.3708	3.96e-05	0.81	GCGGTGTAACGAAACATCAGGGGAAAATGTTGATCTCCAAACACCTTTAA
1	XP_844685.1|Tb927.4.5390	31	80	+	-92.3933	3.97e-05	0.81	GTGACATTTCCCCCAAGTACGTACGCCACACAGAGCGCTGGCACCTGTAG
1	XP_828733.1|Tb11.02.4440	517	566	-	-92.382	3.97e-05	0.81	GAAGCGTAGAAACAGAGAAAGGGACAAAGAAACATTAAAAACAGCAGTAA
1	XP_822836.1|Tb10.70.0980	376	425	-	-92.4157	3.99e-05	0.81	TTAGAGAACAGGAAATGCAACGACCGCGATAATGGCGCCGCTGACAGCAG
1	XP_827402.1|Tb09.211.2580	404	453	+	-92.4382	4e-05	0.81	CACACCACTTTGGAAAACAAGCGGTGGAGGTAGTGTACAGAGAGGTGAGG
1	XP_844357.1|Tb927.4.2070	906	955	+	-92.4719	4.01e-05	0.81	GGGCAGAGCACAACCGGAACCAGGTGCGGGGTGTACTGAGATCTCCGCTA
1	XP_844682.1|Tb927.4.5340	1023	1072	-	-92.4719	4.01e-05	0.81	AGAGCTATCTGGAGAAACATTCAGCTCAACTACCGTTGAAGGACTAACAG
1	XP_828939.1|Tb11.12.0009	394	443	+	-92.4719	4.01e-05	0.81	TGGCCGCGCTGCAATAAGAAGGAACATACAAAGGGTAACAAAACCCTCGT
1	XP_844385.1|Tb927.4.2350	222	271	+	-92.5056	4.03e-05	0.81	TGATGTTGTTGCTGGCGTACGGGACCGAGGAATTTCCCCTTCACACAAAC
1	XP_844459.1|Tb927.4.3090	840	889	+	-92.4944	4.03e-05	0.81	GAATCCCGCACGGCAAATTCGCGCTCCAGTAGTTTCCCCTTCGGTGGCAG
1	XP_844589.1|Tb927.4.4390	544	593	+	-92.5056	4.03e-05	0.81	AGGCCGTACCTGACGTTTTCTCTGCCCTGGCATACGTGAGAGCCTTTCAA
1	XP_845974.1|Tb927.7.3510	518	567	-	-92.5169	4.04e-05	0.81	GCCGCTTGAAGGACACGTAACGGAGGGACGAATGCCACATGTACGTTTCC
1	XP_827334.1|Tb09.211.1880	449	498	-	-92.5281	4.04e-05	0.81	TAGTTCTTTACTGGCTGATGTGGTTAAAGGAAGATTGCACACACCCGCAG
1	XP_823414.1|Tb10.389.1650	732	781	+	-92.5281	4.04e-05	0.81	GGATTGATTCGATAAATCTTTCTGTTGTGGTCTTTTCCACACCCCTGCGT
1	XP_844832.1|Tb927.5.1580	745	794	-	-92.5393	4.05e-05	0.81	GCAGTAAGAAGGTAAGGCAGGGAACACAGTTGTATTCGGTACCCCAAATC
1	XP_827825.1|Tb10.05.0130	374	423	-	-92.5393	4.05e-05	0.81	AAGGACAGGATGAAAGGTAATAAAAAAAAGAAAATTGAAGAAACGTGTCG
1	XP_846052.1|Tb927.7.4290	533	582	-	-92.5618	4.06e-05	0.81	TGGGCGATAGCCAAAAGCATCGTGTCGAATCGTTCGTCCGTCGCCATGAC
1	XP_843852.1|Tb927.3.2590	917	966	-	-92.573	4.07e-05	0.81	TCACTGAAAAAGGGATGTACTCGGTAAACACAGGGTCCACACAAACGCAA
1	XP_001218895.1|Tb927.1.1930	859	908	+	-92.5955	4.08e-05	0.81	GGCGCGGGAAGGAAAAGCAAAGGGGAGAGAAAGTATATTTATTTATATAG
1	XP_827386.1|Tb09.211.2420	36	85	-	-92.618	4.09e-05	0.81	GGAGCGAGCCGGCAAAAAACGATAAAAACAAAAATAGCGAAGATGATCAC
1	XP_847020.1|Tb927.8.1870	682	731	+	-92.6292	4.1e-05	0.81	TGGGCTTCCAGGCAAAGAGTGGGTGGTGCAAAGGTTTGACAAACCTGGGC
1	XP_827188.1|Tb09.211.0470	343	392	-	-92.6404	4.1e-05	0.81	GGAGCGTGAAGGAAACGAATTGCCAAACGCACTTTTCATAGCATCCTCCT
1	XP_843952.1|Tb927.3.3600	1126	1175	-	-92.6517	4.11e-05	0.81	GGCGTGTCCACGTCACGCACAATAAGGAAGCAGTGAAAAGATAGCATGCG
1	XP_847323.1|Tb927.8.4930	446	495	-	-92.6742	4.12e-05	0.81	CGCACCGGAAGGGTGAGCATGCGACGTTGGCAGTGCTGTCACACGCGACC
1	XP_844783.1|Tb927.5.1090	947	996	+	-92.6854	4.13e-05	0.81	TTGTTGGGAAGAAAAAGGGAGGTGCAACTGTCGATCTCAAACAGCTACAG
1	XP_829394.1|Tb11.01.4950	670	719	-	-92.6966	4.13e-05	0.81	TGTGGGTTCGGGAAGCCCACTGCACACCCCCAAATGCCAGACACCGTCGC
1	XP_844954.1|Tb927.5.2820	4	53	+	-92.7191	4.15e-05	0.81	TCGGTCACCACTAAAAGTCACCTGAACATGCATATATTGATACCTATTTA
1	XP_827261.1|Tb09.211.1160	335	384	+	-92.7303	4.15e-05	0.81	TGATTTTGTATGAAGTAAGGGGAAGGAAGGTGAATTCAAAACTCCCTAAA
1	XP_844730.1|Tb927.5.560	966	1015	+	-92.7416	4.16e-05	0.81	TGGGGGTGAGTGAGAAGCACGCGCAACGGCCACAAATGAGGAAATATCAT
1	XP_827911.1|Tb10.61.2470	818	867	+	-92.7416	4.16e-05	0.81	TGCTATTTAAGGAAACGGAACCGCAGAAACAACATTTGGGTCACTCCGCG
1	XP_844224.1|Tb927.4.740	241	290	+	-92.7753	4.18e-05	0.81	AGTTTAAGTACCTAATGTTTACTGCAGCGGAATAAACTATACGTTCTTAA
1	XP_823394.1|Tb10.389.1900	425	474	-	-92.7753	4.18e-05	0.81	CGAGCCGGCACCCTAAGTGTGTCACGCAACGAGTGACGAAACAGAAGGAG
1	XP_845677.1|Tb927.7.530	980	1029	+	-92.809	4.19e-05	0.81	GGAACGAGTACCCCACACCTGCTCCGCCAGCTTTTTTTAACGCCTCCCCT
1	XP_827152.1|Tb09.211.0130	721	770	+	-92.809	4.19e-05	0.81	GGTGTTTGTCCTGCAAACGCAATCTACGGCATGATCCCACAAACGAGACA
1	XP_828158.1|Tb11.03.0435	314	363	-	-92.8202	4.2e-05	0.81	GGGGTAAACCCAATAAAGAAAAACGGCAGAAACGTGTCGGTCATTGTCCA
1	XP_844698.1|Tb927.5.120	1017	1066	-	-92.8652	4.22e-05	0.81	GAAATCATCACTAAAAACACGTAAGAGATTCATTATCCCTACTGTACCAA
1	XP_847000.1|Tb927.8.1670	189	238	+	-92.8652	4.22e-05	0.81	TGAGAGTGTATTAAAGGTAAGCAACAGAGGGAAGGGAAGGGTTCCTTCCC
1	XP_822475.1|Tb10.70.5540	40	89	+	-92.8652	4.22e-05	0.81	GCATTTTGAAGGAAGTGTAGTGGCTGTAGTAAGGTTCTTGAAAATAGAAA
1	XP_829724.1|Tb11.01.8400	122	171	+	-92.8764	4.23e-05	0.81	GGAGGCCGCCTAAAACAAAAGAGACGCTGTGTGTGTACAGTTCCTTTCTT
1	XP_827349.1|Tb09.211.2060	534	583	+	-92.8989	4.24e-05	0.81	TTAGAGTGTAGGTAACAACAACAACAACAATAGTGTTGAGAAATACGTAG
1	XP_822843.1|Tb10.70.0890	516	565	+	-92.8989	4.24e-05	0.81	GAGGCAAGTTGCAATAATGGCCTGCGCACGCATATGCTCACCCTTTTACT
1	XP_846946.1|Tb927.8.1090	906	955	-	-92.9101	4.25e-05	0.81	TGGGCGAGCACAAAAAAATATGCCTGCGAACTTTCGCTTCGCGCCTTCAG
1	XP_827572.1|Tb09.211.4330	259	308	+	-92.9101	4.25e-05	0.81	GGGGCTTGGAGGAAAATAAACATCGGCACGAACGTATATATTATCATCAT
1	XP_828235.1|Tb11.47.0005	245	294	+	-92.9326	4.26e-05	0.81	TCATCTTTCCACATACAAAAGCGATGCAAAAGCGCTCCCAACGCCTTCCA
1	XP_829687.1|Tb11.01.7980	1069	1118	-	-92.9326	4.26e-05	0.81	AACGCGTGTCCCAGAGAGTCACGGCGCCTACGGTGTCGAGCGACCCAAAA
1	XP_822670.1|Tb10.70.3030	502	551	+	-92.9551	4.27e-05	0.81	GGCAGCTGCAGCTCATGTGCAATGCCGAGGCCATGTCGTTACCTTTTCAA
1	XP_829522.1|Tb11.01.6270	197	246	+	-92.9663	4.28e-05	0.81	AAAATGAAAAAGAAAAAAAACGGAAACAGGTATTGTACTTTCTCTTAGTG
1	XP_951634.1|Tb927.2.4410	31	80	+	-92.9775	4.29e-05	0.81	AGAAACAACAACAATAACAACAACAACAGAAATGGCTCATATTTGTGTAG
1	XP_846191.1|Tb927.7.5680	468	517	-	-92.9888	4.29e-05	0.81	ACAGGTTACAGGGAAAATAACAGAGAAAAACAGATAAAATATGACTTCAA
1	XP_803839.1|Tb09.160.3830	302	351	+	-92.9888	4.29e-05	0.81	TATGGTACGAAGAAAAGAAACCAGTGCATTCGGAGGTGGGCAACGTACAG
1	XP_822991.1|Tb10.6k15.3080	959	1008	+	-92.9775	4.29e-05	0.81	CTAGTCGGAAGTAAGAAGAAGCGGTTGAAGAAATTAACACACATGTTCCG
1	XP_827026.1|Tb09.160.4830	173	222	+	-93.0225	4.31e-05	0.81	AGAGAGACGCCAAGACGCGTGCGGGAGAGGGAGTTGAGTAACACCCGCTA
1	XP_822388.1|Tb10.70.6760	366	415	+	-93.0112	4.31e-05	0.81	TGAGCCCATAGCAACCGATCCGTGTGTTCGCATGTTTCCCAAACAGTACG
1	XP_829171.1|Tb11.01.2860	242	291	-	-93.0225	4.31e-05	0.81	GCATGGTGCCGCATATGGCGGTGACGGAGGCAGGGATAATAAACATCCCA
1	XP_843973.1|Tb927.3.3810	63	112	-	-93.0337	4.32e-05	0.81	GTAAAGTGTTCGGAAGAAGAGAGAAGTAATCATAGTGCGGATGCCCTCCG
1	XP_845360.1|Tb927.6.2390	486	535	-	-93.0449	4.32e-05	0.81	GGTGCTTGCAACGAATGCAAGTTGCGCACGATCGCTAAAGACCGTCACTC
1	XP_845601.1|Tb927.6.4840	418	467	+	-93.0337	4.32e-05	0.81	TCAGTTATAAGGAAAAAACTAATCCACATGCAAATCTGTGGCGCACCGCG
1	XP_844681.1|Tb927.4.5330	402	451	+	-93.0562	4.33e-05	0.81	GCAGAGCATGGGAGCGGCAAGGGGTGCGCACAAGTCTCTTACACCTTCTG
1	XP_847525.1|Tb927.8.6950	51	100	+	-93.0562	4.33e-05	0.81	GGTGTTATTCGGACAAGTGGCAGAAGGAAGTATTATGTAGCAAGTTGGAA
1	XP_846184.1|Tb927.7.5610	1146	1195	-	-93.0674	4.34e-05	0.81	GCGAAGTGATCCAGAAGTGCCCGCAGCACGAGCAGGTGCGATAGCTGCTG
1	XP_847262.1|Tb927.8.4310	661	710	+	-93.0674	4.34e-05	0.81	GCTGTCCGAACCGGCAGCAACCGCATCAAGAGGAGACAAGGGACCTTCCC
1	XP_827895.1|Tb10.61.2670	175	224	-	-93.0674	4.34e-05	0.81	TGGAGGTGGCGGAAACATAACGAACATGTTCCGTCCCCTTCCACACCCCA
1	XP_844288.1|Tb927.4.1380	627	676	-	-93.1124	4.36e-05	0.81	ATAGCGAAAAGAAAACGCACCGCAATCATGCAGTTCCCCCTCTCCCGCTT
1	XP_847362.1|Tb927.8.5320	449	498	-	-93.1011	4.36e-05	0.81	TCAATTATTACCTTAAGGAACAAACGTTGTCATCATCCCTCGACCCTACG
1	XP_823166.1|Tb10.6k15.0970	383	432	+	-93.1124	4.36e-05	0.81	AGAGGGAGGAGGAAAAGAAGGCAACACCGTAATGTCTTCTTCAACGTGTG
1	XP_847358.1|Tb927.8.5280	315	364	-	-93.1685	4.39e-05	0.81	GAAGAAGGGGGGAAAAACACGGCATCGACGAGAAGTCCAGACGACTAACC
1	XP_827607.1|Tb09.211.4670	91	140	-	-93.1573	4.39e-05	0.81	GGAATTAAGAGGAGGAAAAAAAAACAGAGTGAAATTGCACAAAATTTTCG
1	XP_827820.1|Tb10.389.0080	594	643	-	-93.1573	4.39e-05	0.81	ATAGTGTTCAAAAAAAGAAAACGAAAAAGTAAAATCTGTGACGCTCCTAC
1	XP_844722.1|Tb927.5.480	523	572	-	-93.2022	4.41e-05	0.81	TGACCTGGAAAGAAGCGCCCGCAATGGAAGTGTCTTCATGACGCCCATCA
1	XP_846252.1|Tb927.7.6290	487	536	-	-93.191	4.41e-05	0.81	ATAATGTCCCCCAAAAAAAAAATGCATTGGCAAATCTGAGAAATGGGGCA
1	XP_847473.1|Tb927.8.6430	32	81	+	-93.2022	4.41e-05	0.81	TGGTGGTGAAGGTAAAGTTCAGTGTGTATGATTGTTTCACATGTTATTTG
1	XP_828696.1|Tb11.02.4090	685	734	-	-93.191	4.41e-05	0.81	GCGTGTAGTCGAATCAGCGCTCGGGTCAAAAGGAGTTGATATTACTTCAG
1	XP_828754.1|Tb11.02.4640	459	508	-	-93.2022	4.41e-05	0.81	TGAGAGGGGAGCGTCCGCACGCAGTACACCAACTTTCGACCCCCCATCTT
1	XP_823416.1|Tb10.389.1630	98	147	+	-93.2135	4.42e-05	0.81	CGGGCGTGGGCGGAAAATACTGAAGGCAGCCCGCGCCACCAAACTTGGGG
1	XP_828867.1|Tb11.02.5790	137	186	-	-93.2135	4.42e-05	0.81	TAAGCGAAGATGAAAAAGAAAGTATGAGGGAATATAGGGGGTCAGCTTCG
1	XP_844949.1|Tb927.5.2770	652	701	-	-93.2247	4.43e-05	0.81	GAGATGAGCAGGAAAGAAAAAAAACGATTGGTGTTCCCCGCCTCTCTTGA
1	XP_828707.1|Tb11.02.4200	572	621	-	-93.2247	4.43e-05	0.81	GGAACCACCCGCAAGGGCGATGGACAAAGGCCATTGTTGGCTCCCTGAAG
1	XP_846142.1|Tb927.7.5190	821	870	-	-93.2584	4.44e-05	0.81	GCGAGGTGTCACAGAGGGCACTTCTGCTAGGAAAGTAGAGTCACTCTCGA
1	XP_844683.1|Tb927.4.5370	51	100	+	-93.2697	4.45e-05	0.81	GGCGTTATTCGGACAAGTGGCAGAAGGAAGTATTATGTAGCAAGTTGGAA
1	XP_822397.1|Tb10.70.6660	5	54	+	-93.2921	4.46e-05	0.81	TGAATGAATGGGAAAAGGATGCGAAGAATAGCTAATAAAGAAACCGGTAT
1	XP_822404.1|Tb10.70.6550	208	257	+	-93.2921	4.46e-05	0.81	TGAATGAATGGGAAAAGGATGCGAAGAATAGCTAATAAAGAAACCGGTAT
1	XP_822912.1|Tb10.70.0060	976	1025	-	-93.2921	4.46e-05	0.81	AGGAATCTCCGCTGCTACATCACGTACACGAAGGGGGCAGACACCGTCAT
1	XP_845070.1|Tb927.5.4000	624	673	+	-93.3034	4.47e-05	0.81	GGTCTTTTCAGCATGATGGCCTTCTCAGCGCAGTGGTGACACAACCTCAG
1	XP_843852.1|Tb927.3.2590	686	735	-	-93.3146	4.48e-05	0.81	GAAGTTTTTGGGTAAGGCTACCTGCGCCTGAAGTTTTAGAGACCCCGGGA
1	XP_827767.1|Tb09.244.0260	1138	1187	+	-93.3146	4.48e-05	0.81	AGAAAATGGATTAGAAAAAACAAACACTGGCGTTTTAGATAGACGTTGCG
1	XP_829756.1|Tb11.01.8770	809	858	-	-93.3146	4.48e-05	0.81	ACTGAAACTAGGAAAAAAAAAGCAACAGGGAAGATTTGATGCAGTGTCAG
1	XP_845928.1|Tb927.7.3050	839	888	+	-93.3371	4.49e-05	0.81	CCCTCCTGCACTCAAAAAAAAAAAAACAGCAACTTTTGTTTCACTTTTGA
1	XP_951688.1|Tb927.2.5150	548	597	+	-93.3596	4.5e-05	0.81	TAGGTGAATTTGAGAATCGTGGTCCCTGGCCATACTCCGTCGACTCTCCA
1	XP_843798.1|Tb927.3.2040	387	436	+	-93.3483	4.5e-05	0.81	CGAGAGAGGGGGAAAAAAATTAGCCAAACAAAGACAAGAAAGACTCGTGA
1	XP_845447.1|Tb927.6.3260	512	561	+	-93.3596	4.5e-05	0.81	GCAGCTTTGGGTAAGAAGAACAAAAACAGGAAGGTTTGCGTTCTATTTCA
1	XP_847635.1|Tb927.8.8120	855	904	+	-93.3933	4.52e-05	0.81	TCGCTGAGCAACTAAAGAAACAGTGACAATAACATCAGCGTCATCGGCAG
1	XP_829340.1|Tb11.v4.0004	204	253	+	-93.3933	4.52e-05	0.81	TGCATGCAAACACATAGAATCGTACATAGGCATACACGAGAACCTGTGCG
1	XP_844466.1|Tb927.4.3160	717	766	+	-93.4157	4.54e-05	0.81	AGTGCATTTCGGATAATCATCATGCTTTCGTGTTAACCACTCACCCTCCA
1	XP_847017.1|Tb927.8.1840	181	230	-	-93.427	4.54e-05	0.81	GCTTTCATCCGAAGAAGCAAAGGATAGATAAAGATCGCACTCACCTAACA
1	XP_828003.1|Tb10.61.1180	1101	1150	+	-93.4157	4.54e-05	0.81	GGGGAAAGGATAGAAAACACCATCCGCCTGCAGAGGGACACCGCTCACCG
1	XP_843812.1|Tb927.3.2180	101	150	+	-93.4382	4.55e-05	0.81	GGAGCGGATACCAGATGCAAGCGCAAAAATCTGTGACGCTACTCGCCTCT
1	XP_844078.1|Tb927.3.4860	225	274	-	-93.4382	4.55e-05	0.81	GTTGGGCGCGCCAAGAGCAATCAACAGAGGGTTATTTTTACGACCTTACA
1	XP_843737.1|Tb927.3.1430	733	782	-	-93.4494	4.56e-05	0.81	GCAGCGCATCCCCAAAGCAACTAAAATACACGTATACCAGTTATACCCAG
1	XP_828171.1|Tb11.03.0350	20	69	-	-93.4607	4.56e-05	0.81	TATGTTCCCGCCACCAACCCGCTCCGCAGGGAGACTTTGAAGAGCCCCAG
1	XP_829218.1|Tb11.01.3380	1139	1188	-	-93.4494	4.56e-05	0.81	GTGCCGTTACCACTTAGCAACCTGGGCAGCCAGAGGTATCGCACTTCCAA
1	XP_829434.1|Tb11.01.5350	650	699	-	-93.4494	4.56e-05	0.81	TGGTTACACCGGAACTTTGTACGAGCGAGAAATTCTCCAGACACTTGAGA
1	XP_844141.1|Tb927.3.5510	342	391	+	-93.4831	4.57e-05	0.81	ACCGGCTCTACCAACAATTCGCCACCCAAGTGGTCTCCAGAAACCTCCAC
1	XP_823261.1|Tb10.406.0510	421	470	+	-93.4831	4.57e-05	0.81	TGCTTTTGAAACCACAACAAGGCGGCCAACAGTATTTCAACCATTTTCTG
1	XP_001219194.1|Tb927.1.5030	160	209	+	-93.4719	4.57e-05	0.81	GCATTTAGTCCCTAAAGTTCCACGGCAGCGAAGGATTGTGTCTCCCTCCT
1	XP_844505.1|Tb927.4.3550	866	915	-	-93.5056	4.59e-05	0.81	GGGATTTTTTTAAAAAAAATCAAGCGAAGAGAACGTTGAAAGAATGTCAA
1	XP_844549.1|Tb927.4.3990	945	994	-	-93.5169	4.59e-05	0.81	GTGATGTGCAAGGAAAGTTAGATATGCACAAGTTGGTGCGTACCATGTCT
1	XP_844550.1|Tb927.4.4000	945	994	-	-93.5169	4.59e-05	0.81	GTGATGTGCAAGGAAAGTTAGATATGCACAAGTTGGTGCGTACCATGTCT
1	XP_844551.1|Tb927.4.4010	945	994	-	-93.5169	4.59e-05	0.81	GTGATGTGCAAGGAAAGTTAGATATGCACAAGTTGGTGCGTACCATGTCT
1	XP_846890.1|Tb927.8.520	1074	1123	-	-93.5056	4.59e-05	0.81	TGCAAGAGCCGCAAAAATGGTGGAAACAATTTGAGTGCCTACGCTTACAC
1	XP_827515.1|Tb09.211.3740	28	77	-	-93.5281	4.6e-05	0.81	TAGGTGTATAGTCAGTATCACAAAACAAAGAACATACCAGACAGTTACAG
1	XP_843904.1|Tb927.3.3110	504	553	-	-93.5506	4.61e-05	0.81	GCGGCATGTCCGACAACAAACGATATCTGGCGGTGTTTACAATGCTTGAG
1	XP_828839.1|Tb11.02.5510	1046	1095	-	-93.5506	4.61e-05	0.81	CGACTCTGCAGGAGTGTTACGGTGTCAAGAATTTCTCGTGCAAGCTTCAC
1	XP_845841.1|Tb927.7.2180	429	478	-	-93.5843	4.63e-05	0.81	TGTTTGATACACACGCACACGCAGCGCAGTAATGGTACAGTCGCGCAACA
1	XP_823473.1|Tb10.389.0910	449	498	+	-93.5843	4.63e-05	0.81	GTCTCGTGATGCAGAAGCGCGGTAAGCGGTCGCAGGGCCCACACACTCCG
1	XP_845232.1|Tb927.6.1100	699	748	-	-93.618	4.65e-05	0.81	GCGGCTTTTTGCAGATGGGCAAGAGAAGGGAAGGTAAAAGACCCTTTCAA
1	XP_846894.1|Tb927.8.570	530	579	+	-93.6067	4.65e-05	0.81	GAAAACATCAGCCAACGCTGAGAACACTGTGGGTTTCTTGACACTCGGAG
1	XP_828446.1|Tb11.02.1120	20	69	-	-93.6292	4.66e-05	0.81	GGAAGCATCACCAAACGTCCGCGCAGAAATGAGACTTCACACATACACAT
1	XP_822728.1|Tb10.70.2390	45	94	-	-93.6517	4.67e-05	0.81	TCCGCCCGCACAAATAGTGGGCTTTAAAGCAACATCCCACCCTCATTCAA
1	XP_827859.1|Tb10.61.3160	203	252	-	-93.6517	4.67e-05	0.81	GTAACAATGCGGAAAAACACCCGCCGCCGCCACAAACACCACAAATTTCC
1	XP_845347.1|Tb927.6.2260	189	238	-	-93.6629	4.68e-05	0.81	GGGTAGAGTCGAAAAAAGACTGGAGAGAGACATGTGTGAGGCCATGCTCT
1	XP_829569.1|Tb11.01.6760	1109	1158	-	-93.6742	4.69e-05	0.81	TGACGTATCCGCAACAATGTTGGGCCCACATAATGGTTAGACGCGTGACG
1	XP_843770.1|Tb927.3.1760	435	484	-	-93.6966	4.7e-05	0.81	TGAGGCAGATACATAAAGACAAAGAAGAGGGAAAGTGCAGACGCCATGTG
1	XP_844983.1|Tb927.5.3110	526	575	+	-93.6854	4.7e-05	0.81	GTAGTGCACTGCTAAAGCACGGGAGAAAGAGAAAGGCAATGCAGTATTCC
1	XP_828226.1|Tb11.47.0014	839	888	-	-93.6966	4.7e-05	0.81	TGCATGAGCAGAAGAGACAGCGGCCGTTAAGAGTGTTGAAATACTACAAG
1	XP_844182.1|Tb927.4.320	377	426	-	-93.7079	4.71e-05	0.81	TGACCAAACAGCACATACAACGGAAGCAACTTCAATGCCGACTTCCTCAT
1	XP_828495.1|Tb11.02.1660	574	623	+	-93.7079	4.71e-05	0.81	CGATCCAGTAAAAAAAGGACGAGGAACAGAACAATCACAGGCAAGCAACA
1	XP_828267.1|Tb11.55.0002	987	1036	+	-93.7191	4.72e-05	0.81	GTATTCTGACTTATATGCATGTGGTAAAGTTGTTGTTGAGACACAATGTG
1	XP_827710.1|Tb09.244.2270	355	404	-	-93.7416	4.73e-05	0.81	TTTGACAGTAGCAATATCATGAACTACAACAGTGGTTATAAGATCTGTAA
1	XP_001218918.1|Tb927.1.2180	353	402	+	-93.7416	4.73e-05	0.81	CGTGTGGGTTGGCAAGGTAAGAGAAAAAGGAAATTCTCTCCCTTCCACCG
1	XP_843816.1|Tb927.3.2220	763	812	-	-93.764	4.74e-05	0.81	TAAGTGGAATTCAAAAGTATCAAGTACAGCCACATACGCGTGCTTCACAG
1	XP_846101.1|Tb927.7.4780	835	884	+	-93.7528	4.74e-05	0.81	GGAGCGGTTTGGAGGTTTACCCGACGCGGCACCATTTCAGTCGGCGGCGT
1	XP_829584.1|Tb11.01.6910	301	350	+	-93.7753	4.75e-05	0.81	GCAAATATTCAAAAATGCAAGCGACGAAGCAATTTTCTGCAGGATTTACA
1	XP_822683.1|Tb10.70.2880	502	551	+	-93.7865	4.76e-05	0.81	GGGGCTCATGGGATCGCTATCGCCTGCCAACATTTCTGTTGCTCTCTCAA
1	XP_829386.1|Tb11.01.4870	221	270	-	-93.7865	4.76e-05	0.81	GGGGCCTCACCCAAAAGAAAAAAAAAATGATATTGATCACAAACCACTGG
1	Tb927.2.1550|Tb927.2.1550	470	519	-	-93.7978	4.76e-05	0.81	TGGGCGCATCGCGGCACGAAAGAGTGCACTAAAACCCCACACACGTACAA
1	XP_845882.1|Tb927.7.2590	314	363	-	-93.809	4.77e-05	0.81	GCATCAATCAAGAAAAAAAACGTACCGAGACAGGCTCCCTCCGAATTCCA
1	XP_845115.1|Tb927.5.4450	953	1002	+	-93.8315	4.78e-05	0.81	GGGGCGAGGGACCACAGCAGCGGTAACAGTCTTCGTAGCAGTACTGGCAG
1	XP_847044.1|Tb927.8.2110	258	307	+	-93.8315	4.78e-05	0.81	GGGAACAGCACCGAAAGAAGGGGGAAATGCATTACTTTTGACAGGTTTCC
1	XP_827552.1|Tb09.211.4100	518	567	+	-93.8315	4.78e-05	0.81	GAGTCACGCAGGAGTTAGCAGATAGAGAGGCAGATTGCCGCAACCTCCAG
1	XP_828198.1|Tb11.03.0050	451	500	-	-93.8202	4.78e-05	0.81	GTATTACGTGCCACAAATACGGAAGGGGGGATTACTTCAGAGTTTAGCGG
1	XP_827888.1|Tb10.61.2830	545	594	-	-93.8652	4.8e-05	0.81	CCTGCTTGCAGAGCTCAAATGGGTCACCGGAATTTTTTACACTTCTTGCA
1	XP_001218944.1|Tb927.1.2450	120	169	-	-93.8652	4.8e-05	0.81	GAAGAGTAACCACACATTCACAGATGCTGTCCTCTATCAGTCACCCTCAC
1	XP_001218946.1|Tb927.1.2470	120	169	-	-93.8652	4.8e-05	0.81	GAAGAGTAACCACACATTCACAGATGCTGTCCTCTATCAGTCACCCTCAC
1	XP_001218948.1|Tb927.1.2490	120	169	-	-93.8652	4.8e-05	0.81	GAAGAGTAACCACACATTCACAGATGCTGTCCTCTATCAGTCACCCTCAC
1	XP_001218950.1|Tb927.1.2510	120	169	-	-93.8652	4.8e-05	0.81	GAAGAGTAACCACACATTCACAGATGCTGTCCTCTATCAGTCACCCTCAC
1	XP_001218952.1|Tb927.1.2530	120	169	-	-93.8652	4.8e-05	0.81	GAAGAGTAACCACACATTCACAGATGCTGTCCTCTATCAGTCACCCTCAC
1	XP_001218954.1|Tb927.1.2550	120	169	-	-93.8652	4.8e-05	0.81	GAAGAGTAACCACACATTCACAGATGCTGTCCTCTATCAGTCACCCTCAC
1	XP_001218956.1|beta-coP	120	169	-	-93.8652	4.8e-05	0.81	GAAGAGTAACCACACATTCACAGATGCTGTCCTCTATCAGTCACCCTCAC
1	XP_827450.1|Tb09.211.3050	367	416	-	-93.8876	4.82e-05	0.81	GTAGGCAACAAGCAAGGTGAAAAGCAACGGAAGTTGCGTGTCACCATTCT
1	XP_845120.1|Tb927.5.4500	311	360	-	-93.9101	4.83e-05	0.81	CTGGTCAGTAGCAAGCTTTCCAAGTAGTGTCGTCTTCCCGGCATTATCAA
1	XP_827695.1|Tb09.244.2460	848	897	-	-93.9213	4.84e-05	0.81	ACAGGGAATAGCAACAACAATAGTATCAATATGAGTAGTGACACCATTAC
1	XP_846022.1|Tb927.7.3990	1033	1082	-	-93.9438	4.85e-05	0.81	GGAGAGGGCCCTCTATGGTCCCTGCACCAGTAGACTGCTGACACACCGCG
1	XP_846096.1|Tb927.7.4730	376	425	-	-93.9326	4.85e-05	0.81	GGGAGGAGCTGCAACAAGACCGAAAACAACCTGTACACGGAGAGTTTCAT
1	XP_845794.1|Tb927.7.1700	103	152	-	-93.9551	4.86e-05	0.81	GGAAAGAAAATAAAATTTAAGCATTACAGGCAGTTTCAACGGACACGCGC
1	XP_844586.1|Tb927.4.4360	1147	1196	+	-93.9775	4.87e-05	0.81	GCGGGATGTACCAAACGTACGCGGTGTACTTTTTGTCGTGAGTGGACTCG
1	XP_822411.1|Tb10.70.6380	149	198	+	-93.9663	4.87e-05	0.81	GCATTTAGGAAGAAAAATGTGTGATAAAGGGAAAGTTTGCTTCCTTTCCT
1	XP_845687.1|Tb927.7.630	857	906	-	-94.0112	4.89e-05	0.81	GAACAAAACAGGAGATGCACGCACGTGAAGCTGAGCAGACACACTCGCGG
1	XP_823392.1|Tb10.389.1920	764	813	+	-94	4.89e-05	0.81	GGCAGCAGTCCCACAACCACCAATGGCAGCAGTCCCACAACCACCATCAG
1	XP_829438.1|Tb11.01.5380	661	710	-	-94.0225	4.9e-05	0.81	CGAGTGAGGGGCACATCAATCGTCTCCCGTAATATGCCAGAGCACCGGTA
1	XP_846961.1|Tb927.8.1250	348	397	+	-94.0562	4.92e-05	0.81	TAACTTTGTTTGAATCACTCGCGGCTTTTGCAGCGTCTAGGCTCCTTTGA
1	XP_827558.1|Tb09.211.4170	8	57	+	-94.0562	4.92e-05	0.81	CGGAGGAAATGCAAAAACAACCGCAGCAGCAACTTCCAACTGACATGCTA
1	XP_803753.1|Tb09.160.3090	721	770	-	-94.0674	4.93e-05	0.81	GGTGCTGCCTCCAATCACACGTGTGGCACCCTTCGCCCAGTCAGCTCCAA
1	XP_829464.1|Tb11.01.5660	2	51	-	-94.0674	4.93e-05	0.81	AGAAGAAAGAAAAAGAAAAAGAGATGCAGGCAGACGGAAGACAACATTAA
1	XP_001219069.1|Tb927.1.3730	505	554	+	-94.0787	4.94e-05	0.81	TGGGCGCATCGCGGCACGAAAGAGTGCACAAAAACCCCACACACGTACAA
1	Tb927.2.1452|Tb927.2.1452	470	519	-	-94.0787	4.94e-05	0.81	TGGGCGCATCGCGGCACGAAAGAGTGCACAAAAACCCCACACACGTACAA
1	Tb927.2.2011|Tb927.2.2011	470	519	-	-94.0787	4.94e-05	0.81	TGGGCGCATCGCGGCACGAAAGAGTGCACAAAAACCCCACACACGTACAA
1	Tb927.3.3421|Tb927.3.3421	469	518	-	-94.0787	4.94e-05	0.81	TGGGCGCATCGCGGCACGAAAGAGTGCACAAAAACCCCACACACGTACAA
1	Tb927.3.3429|Tb927.3.3429	470	519	-	-94.0787	4.94e-05	0.81	TGGGCGCATCGCGGCACGAAAGAGTGCACAAAAACCCCACACACGTACAA
1	Tb927.3.3438|Tb927.3.3438	469	518	-	-94.0787	4.94e-05	0.81	TGGGCGCATCGCGGCACGAAAGAGTGCACAAAAACCCCACACACGTACAA
1	Tb927.3.3447|Tb927.3.3447	470	519	-	-94.0787	4.94e-05	0.81	TGGGCGCATCGCGGCACGAAAGAGTGCACAAAAACCCCACACACGTACAA
1	Tb01.rRNA.1|Tb01.rRNA.1	268	317	-	-94.0787	4.94e-05	0.81	TGGGCGCATCGCGGCACGAAAGAGTGCACAAAAACCCCACACACGTACAA
1	XP_843743.1|Tb927.3.1490	492	541	+	-94.1124	4.96e-05	0.81	TGGGCGACCAAAAAAAACAAAGTTGGCAGATATTTTTTGTACGTGGGGGA
1	XP_828379.1|Tb11.02.0470	135	184	-	-94.1124	4.96e-05	0.81	ACGGTCGGCGGGAGCAGAAAGATGAGCAAGCCCTCTCCAAGGAACCTCAG
1	XP_829571.1|Tb11.01.6780	1131	1180	+	-94.1124	4.96e-05	0.81	TGGAAAAGCAATTCAAACACGTTTCACAGGCATATGTCGTGCTCTCAAAC
1	XP_828874.1|Tb11.01.0540	684	733	+	-94.1348	4.97e-05	0.81	TGGATGTACATCAACAAAAAGAAATAGAGGTGATTACGAGACGTTGTGGG
1	XP_845327.1|Tb927.6.2060	631	680	+	-94.1461	4.98e-05	0.81	TGTGTCCACCGAAAAAAAAACAAACGCATCACTATTATGTTCACGTTATG
1	XP_829111.1|Tb11.01.2240	854	903	-	-94.1461	4.98e-05	0.81	TCACCGGGTTGTAAAGATAACCGCTCCAACAGTATACGATGCGCTGTTAC
1	XP_827342.1|Tb09.211.1960	363	412	+	-94.1573	4.99e-05	0.81	AGAGAGAGAGAGAGAGATACACAAGAAACTAATTTCTCACACACGCGCCC
1	XP_827343.1|Tb09.211.1970	483	532	-	-94.1573	4.99e-05	0.81	AGAGAGAGAGAGAGAGATACACAAGAAACTAATTTCTCACACACGCGCCC
1	XP_822611.1|Tb10.70.3780	421	470	-	-94.1685	4.99e-05	0.81	AGGGTGAATAAGGAAAAAAAGGAAAGGTGGGAGATGAAAGAGAGATACAG
1	XP_844775.1|Tb927.5.1010	670	719	-	-94.191	5.01e-05	0.81	AGATCGGCCCGCTCACATAACGTGGGGACACATATCCGCGCGAACTGCAG
1	Tb927.7.6845|Tb927.7.6845	1041	1090	-	-94.191	5.01e-05	0.81	GGACCGAACGGGAAAAGCACCCCCCGTGGGGCTCGAACCCACGACCACAC
1	XP_803744.1|Tb09.160.3000	209	258	-	-94.2022	5.02e-05	0.81	GGAAGGATGAGCGAATATTTTGTGTTTTGCCACAGCCGCGTCACTCTCCA
1	XP_847356.1|Tb927.8.5260	822	871	+	-94.2247	5.03e-05	0.81	CAAGAACCAACCAACAGCAAACAAAATGGGACGTTTCAAGCCACTCGCTA
1	XP_803415.1|Tb09.v1.0030	615	664	+	-94.2247	5.03e-05	0.81	TGCATATATACTAAAATTACCGTAGAAATGCATGGAAAAGATATGTGTAG
1	XP_829565.1|Tb11.01.6710	308	357	-	-94.2247	5.03e-05	0.81	AGAAGGGACGACGAAAATACCCCCGACAGGAATCACCCGCAGACCCTTCA
1	XP_845004.1|Tb927.5.3320	1114	1163	+	-94.2472	5.04e-05	0.81	GGAGTGTAATGGTAGAGAAACGGCACCGGAGATTGTCCGTAATACCGCGA
1	XP_845254.1|Tb927.6.1320	43	92	+	-94.2472	5.04e-05	0.81	ACTGTTTGCCGCAACGTTATCATACGCATCAATATTCTATAAATTAATGT
1	XP_845258.1|Tb927.6.1360	43	92	+	-94.2472	5.04e-05	0.81	ACTGTTTGCCGCAACGTTATCATACGCATCAATATTCTATAAATTAATGT
1	XP_845260.1|Tb927.6.1380	43	92	+	-94.2472	5.04e-05	0.81	ACTGTTTGCCGCAACGTTATCATACGCATCAATATTCTATAAATTAATGT
1	XP_847620.1|Tb927.8.7950	804	853	+	-94.2472	5.04e-05	0.81	TGTGGCAGCAACAGCAAAAATTAATATAGTCACTGTTGTTACATCCATAT
1	Tb10_tRNA_Leu_1|Tb10_tRNA_Leu_1	353	402	-	-94.2472	5.04e-05	0.81	GGACGTTGGATCGAAACCAACCGGTGCTAAGTTTTCACATCCACCCTTTT
1	Tb10_tRNA_Met_1|Tb10_tRNA_Met_1	116	165	+	-94.2472	5.04e-05	0.81	GGACGTTGGATCGAAACCAACCGGTGCTAAGTTTTCACATCCACCCTTTT
1	XP_847456.1|Tb927.8.6260	254	303	+	-94.2809	5.07e-05	0.81	AGAGCTATTAAAAAAAAAAACATGCGTAGCTGGTTGTGCTTTAGGTGCCA
1	XP_847205.1|Tb927.8.3740	379	428	-	-94.3146	5.09e-05	0.81	TGAACCCTCCCGTAAAGTCACCGCTTCCCCACCATCCGCTACTCATTCCA
1	XP_823280.1|Tb10.406.0320	574	623	+	-94.3146	5.09e-05	0.81	TCATTTACCAAGAAAAGCAAGTGGAAGAAAACATTTAAAGTGCCCCTTAA
1	XP_845328.1|Tb927.6.2070	365	414	-	-94.3371	5.1e-05	0.81	TGTACAACTAGGAAAAAGAGGGTGTATTGTCTATTATCAACAACCTACCG
1	XP_822937.1|Tb10.6k15.3720	398	447	-	-94.3371	5.1e-05	0.81	TGGGCTCTTCACAAATACACGGACACAAGACCTTCAGTATGCACCTGCCC
1	XP_823343.1|Tb10.26.0600	735	784	-	-94.3483	5.11e-05	0.81	TGGAGTAAACGGAGCAGAAGTCGGTTTAAAAAAAGTGCAGACACACGCAC
1	XP_845190.1|Tb927.6.670	383	432	+	-94.3708	5.12e-05	0.81	CCGATCAGCGCACCGCTCAACAGATGCGGGAAGTTTCGGTTGAGTTTCCG
1	XP_001218860.1|Tb927.1.1580	75	124	-	-94.3596	5.12e-05	0.81	GGAGCGATAAAAAAGAAACAACAACAAAGAAAGAAAGAAGGCACTCGAAA
1	XP_829373.1|Tb11.01.4710	311	360	-	-94.3708	5.12e-05	0.81	TGAGCAAACACAAAGAGCCTGGAGCTTTAGAAGCAGCCGCACATTCGCCC
1	XP_844231.1|Tb927.4.810	529	578	+	-94.382	5.13e-05	0.81	ATAGTGTGTCACAGAAGAAATTTACAGAAGCTTTGTTGCCACTGCACCCA
1	XP_844656.1|Tb927.4.5080	816	865	+	-94.382	5.13e-05	0.81	TGAATAATCAACAAAGCTATGCGATACCAAACATGTGCATACATGTGTTA
1	XP_827445.1|Tb09.211.3010	272	321	-	-94.382	5.13e-05	0.81	TTGGCGTCTAGTTATGGTATCCTCTTCTGTGATTGACGTTCTCCTCTCCG
1	XP_823146.1|Tb10.6k15.1190	600	649	-	-94.382	5.13e-05	0.81	TAATCCATTTTGAAGTGCTCCATGTGAAGGCAGGCTGGCAACACTGTCAT
1	XP_847376.1|Tb927.8.5460	685	734	+	-94.3933	5.14e-05	0.81	TGGTTCGCCCGTGACGTTGTTGGGCGGAGGCGCTTTCGATACACTTCTTG
1	XP_001219106.1|Tb927.1.4130	450	499	-	-94.3933	5.14e-05	0.81	AGGAAAAGAAAGAAAAGGAAAAGAAACAGACATATTTTTTCCCTCCTCAT
1	XP_827853.1|Tb10.389.0020	517	566	+	-94.4157	5.15e-05	0.81	CAAGGTATTAAGAGAAAAAACACATGCCGAGACCGTGCATTCTCCCGCAA
1	XP_843951.1|Tb927.3.3590	926	975	+	-94.427	5.16e-05	0.81	TGTGCGTTAAACTTGTGTAACGGAGTGGGGCGGTGTTGTTTCTCCTTCAG
1	XP_829006.1|Tb11.01.1190	532	581	-	-94.427	5.16e-05	0.81	CGGAGGAACCAGACGAAAAAGGGAAACGGTAAAAGAAGAAAAACCCGTCA
1	XP_844999.1|Tb927.5.3270	74	123	+	-94.4382	5.17e-05	0.81	TTGCCTTGAAGCAAAGTGCATGGATAGAGGAACCTTTTTTGCACTCTGCT
1	XP_843821.1|Tb927.3.2270	768	817	+	-94.4494	5.18e-05	0.81	TGAGTTTGCTGACATTGTAATGCATACACTTTTTTATTACACTATTTCCA
1	XP_828680.1|Tb11.02.3880	179	228	-	-94.4494	5.18e-05	0.81	GCAGTGTGTAAAAAAAAAAAAAGATGGCATCTTGTTCTACTCCCCCTCCT
1	XP_822937.1|Tb10.6k15.3720	337	386	+	-94.4719	5.19e-05	0.81	GGGTCGCCCACTAAAGTGACGGAACACTAAAAGAACTGGGGCTCCTTGCA
1	XP_844663.1|Tb927.4.5150	932	981	+	-94.4831	5.2e-05	0.81	GGGCCTAAGAGGATCAGGAACGGAGGGGGTGTGAGTCGCCATATCCCCCA
1	XP_001218818.1|Tb927.1.1150	189	238	-	-94.4831	5.2e-05	0.81	TTCGACCGCACGAAGATAACTTGGCACATAAAGAGTGCATTTACCGGTAC
1	XP_829756.1|Tb11.01.8770	212	261	+	-94.5056	5.21e-05	0.81	TGCGTGAGTCCATCAAGTGCCATGCATAGACACTGTTTGTATTTTCAAAA
1	XP_845257.1|Tb927.6.1350	52	101	-	-94.5281	5.23e-05	0.81	GGTCTTAGTACCATATCCATGCCTCACTGAAGGGTTCGTGCCCCTACCCA
1	XP_846176.1|Tb927.7.5530	24	73	-	-94.5281	5.23e-05	0.81	GAAATCATAAGCAGCAGAACCACACATACAAAAAGGCCAGACATTTCAAG
1	XP_001218874.1|Tb927.1.1720	523	572	+	-94.5281	5.23e-05	0.81	AGAGCTGTTAGGAAAAGGGAGGTATTTAGCAAGCAGCGATATATTGATAT
1	XP_829482.1|Tb11.01.5870	272	321	+	-94.5281	5.23e-05	0.81	CGAGCTTTCAGGAATGGAGCGGGGAAGTGGATGCGGAGAGAAAGCTACTG
1	XP_803378.1|Tb09.142.0230	1050	1099	+	-94.5393	5.24e-05	0.81	TGACCCCGCAGGCACGGGCAGCGGCACCGGCAGATGGCGACAACTTAGCG
1	XP_822550.1|Tb10.70.4590	594	643	+	-94.5506	5.24e-05	0.81	GGGGCTGCAACGAGTGAAAACAAAGTGGGGAATAGGTGATACCCTTTTTT
1	XP_822829.1|Tb10.70.1090	759	808	-	-94.5506	5.24e-05	0.81	CAGGTTTACTCGCAGATTTAAAGCCAACGCCGTTTTTCAGACGTCTGCCA
1	XP_828496.1|Tb11.02.1680	234	283	-	-94.5506	5.24e-05	0.81	TGAATTTCAAAAAAAAACATCGGAAGGAGGAAGTAACAAACGAGATTAAA
1	XP_829267.1|Tb11.01.3870	772	821	+	-94.5393	5.24e-05	0.81	TTTTTTTTTGAGAGCAATAATGGATATAGGCAACTTTGACTCACGTCCCG
1	XP_829173.1|Tb11.01.2880	261	310	-	-94.5618	5.25e-05	0.81	AGGCTGTGCAGCGCATTTTTGTGCAGCAGTCGGTCTACTTACACTGTTAG
1	XP_846065.1|Tb927.7.4420	505	554	-	-94.5955	5.27e-05	0.81	GAAAATAAAAGGAAAAGAGAAAAACAAAGTCAGCGTACACTCACTCGCTT
1	XP_822463.1|Tb10.70.5690	254	303	-	-94.5843	5.27e-05	0.81	GATCTTACATGGAAAAGTAAGCTTTATTAACATTTATAAAACTTCCGCCG
1	XP_847115.1|Tb927.8.2830	303	352	+	-94.6067	5.28e-05	0.81	TGCGCGTCGCGCGAAATTACGGGCCAGTGACGTTGCTCCCATGCCCTGAT
1	XP_803568.1|Tb09.160.1240	499	548	+	-94.6067	5.28e-05	0.81	GGAAAAAGGTGTTGAAACCCCCTGGGGCGGGATGGTTCGCACACCTGGAG
1	XP_829337.1|Tb11.01.4600	58	107	-	-94.618	5.29e-05	0.81	CCAGATAATAGCAGAAGCACCCTCTACAACCACTTAAACGATGCCGGAAG
1	XP_951650.1|Tb927.2.4620	543	592	-	-94.6404	5.3e-05	0.81	TGAATGCAGCGGAAAAGAAAAGGATGGACGAGAGAGAGAGACACACACAC
1	XP_822636.1|Tb10.70.3450	968	1017	+	-94.6292	5.3e-05	0.81	GCGAAGGACCCAATATGCAACGGGTGCACCAACTTTGGAACCAACTTTCC
1	XP_828363.1|Tb11.02.0355	870	919	-	-94.6404	5.3e-05	0.81	GGGGCTCATTCCCAAAAACACACACACACACACACACCAGAGTTTCTCCC
1	XP_828576.1|Tb11.02.2650	463	512	-	-94.6404	5.3e-05	0.81	GGAGCAAGGAGAGAAATTGCGGTATGAAAAAAGAAATGATTAAACCCACA
1	XP_828872.1|Tb11.01.0560	490	539	+	-94.6517	5.31e-05	0.81	GGAGTTACTGGGAGAAATAAAGGTCCACGGCTATTTTGAGCGGATTCGAA
1	XP_829470.1|Tb11.01.5730	854	903	+	-94.6517	5.31e-05	0.81	GCAGTGAAGAACAAAACAAAGCAAAAAAGGGATATATCAAAAACAGCGCG
1	XP_822952.1|Tb10.6k15.3520	1083	1132	-	-94.6629	5.32e-05	0.81	TGGGGTGGAAGCAATAGTGAGAGGCGATACCGGAAGTGCTAGGCCCTTAA
1	XP_823259.1|Tb10.406.0540	973	1022	+	-94.6629	5.32e-05	0.81	TGGGCGTGCACCAATGGTTATCGAAGCAGTGCGCTTACATGGCGCTACAC
1	XP_844806.1|Tb927.5.1320	443	492	-	-94.6854	5.33e-05	0.81	TCCACCATCACAGCCCGCATGACACGCAGGAAGCCAAATGACACCCTCCG
1	XP_845041.1|Tb927.5.3710	984	1033	-	-94.6966	5.34e-05	0.81	GTTAAAAGTTAGAACAGTTATCTCCGCAGCCATTTTTGAGTTTAATTCAG
1	XP_827689.1|Tb09.244.2520	848	897	-	-94.7303	5.36e-05	0.81	GCAAAGAATAGCAACAACAATAGTATCAATATGAGTAGTGACACCATTAC
1	XP_827694.1|Tb09.244.2470	848	897	-	-94.7303	5.36e-05	0.81	GCAAAGAATAGCAACAACAATAGTATCAATATGAGTAGTGACACCATTAC
1	XP_827700.1|Tb09.244.2410	848	897	-	-94.7303	5.36e-05	0.81	GCAAAGAATAGCAACAACAATAGTATCAATATGAGTAGTGACACCATTAC
1	XP_823349.1|Tb10.26.0540	16	65	-	-94.7191	5.36e-05	0.81	GCGAAGTGACAGCAAACCAACAGACATCCCAACTGGAGTGACACTTTCAC
1	XP_823474.1|Tb10.389.0900	76	125	+	-94.7303	5.36e-05	0.81	CGAGAAAGTGGGAAAAGATAACAGGAGATGAAAAGGTGATGTAACGTCAG
1	XP_822646.1|Tb10.70.3310	793	842	+	-94.7416	5.37e-05	0.81	ACGAAAAGAAGAAAAAAAAAGGAATAAAAGAAGAGGAGACATTCTATCAG
1	XP_001218844.1|Tb927.1.1420	127	176	+	-94.7416	5.37e-05	0.81	GTAAACAGCAGCGAAAGGATAGGAACAACTCAGAGATGGGTGCCTTTCCG
1	XP_843957.1|Tb927.3.3650	8	57	-	-94.7528	5.38e-05	0.81	TCCGTGGTCAACACACACACACGCCACACGATGACGCCAGCCACACATAC
1	XP_827828.1|Tb10.05.0160	31	80	-	-94.764	5.39e-05	0.81	TGAGGTAGTTGCATGATGAAGATGTGTACGCAGGGTTCAACATCAAACAA
1	XP_828352.1|Tb11.02.0290	307	356	-	-94.7753	5.39e-05	0.81	TGAGTGAGTAAAAAAAAAAATGTGATCTAGTGTCTAAGAGATAACGGTAA
1	XP_828432.1|Tb11.02.0990	91	140	+	-94.764	5.39e-05	0.81	GGGGGAAAGAGAAGAAGCAAGGTAAAAAGCAAATATTGTGAAGTTTATAA
1	XP_829600.1|Tb11.01.7070	1035	1084	+	-94.7753	5.39e-05	0.81	CGCTTCAGCAGGATAAGTATGATCTCCAACTGTTTCTCCGTTTCCTTAAG
1	XP_845684.1|Tb927.7.600	612	661	-	-94.809	5.42e-05	0.81	TCCGTTGGTAGGAAAAAAAAGATGAGCAGGAAGGTACAAATAATAAAAAG
1	XP_828064.1|Tb10.61.0340	719	768	+	-94.809	5.42e-05	0.81	GGTGCTCGTCATCTGAGCCACGGCCACAGCCATAGTCATGGTCATGGTCA
1	XP_844206.1|Tb927.4.560g	595	644	-	-94.8315	5.43e-05	0.81	TGTTTTTTTTCTTTTAGTTACCTACACAACTTGATTCCTCACACCCTTAT
1	XP_822509.1|Tb10.70.5110	91	140	-	-94.8202	5.43e-05	0.81	AGATCGCCAAGAACAAATAAGAGTTGCAATAACTTTTGCTCCCCTATTAG
1	XP_828299.1|Tb11.18.0011	141	190	-	-94.8202	5.43e-05	0.81	TTTCCGCCAAAGAAAAAAAAGTTACAAAAGAAGAGGCCAAATACTAATAA
1	XP_823400.1|Tb10.389.1840	423	472	+	-94.8427	5.44e-05	0.81	TGTGACACCCGTGAAAGAAGGCGATGCAACTCTGTGCGGGAAATTTGTAG
1	XP_845343.1|Tb927.6.2220	372	421	-	-94.8539	5.45e-05	0.81	GGAGATAGAACCGAAAGAAAAGTATACAACGAACCAAGGGACACACACAC
1	XP_845885.1|Tb927.7.2620	317	366	+	-94.8652	5.46e-05	0.81	TGAGTGAGTTAGTAAATAAACGAGGGAAACCAGTTTGAAGTACACTTCAT
1	XP_827761.1|Tb09.244.0440	514	563	+	-94.8652	5.46e-05	0.81	GGTATGCAGTGAACAAGCAACAGAAACAGAAAGAGGGGAGAGAATAATAA
1	XP_822874.1|Tb10.70.0510	141	190	-	-94.8764	5.46e-05	0.81	TAAACGTGCCGGCATTTCGACCGGTGCACCCATATCTCCAGAACCCATAC
1	XP_823359.1|Tb10.26.0390	945	994	-	-94.8652	5.46e-05	0.81	TCCCCAAGTAGGAAAGAGACCGCGTTTCGGTACTACCGCTACTCTTGCAA
1	XP_829503.1|Tb11.01.6070	684	733	-	-94.8652	5.46e-05	0.81	GTAGCAACCCCGAAAAAGAACCTATAATTATTTTGTTCTCCCCACTTGCA
1	XP_803570.1|Tb09.160.1260	492	541	-	-94.8876	5.47e-05	0.81	GTTGGGAGAAGTAAATGTGCGGATGATAAGCGGTTTTCCGTCACCGCTAA
1	XP_951714.1|Tb927.2.5540	172	221	-	-94.8989	5.48e-05	0.81	CCATGTTCCGCTCACAACATTCAGTGCCCAAATTTTCCATACATATGCAA
1	XP_951715.1|Tb927.2.5600	181	230	-	-94.8989	5.48e-05	0.81	CCATGTTCCGCTCACAACATTCAGTGCCCAAATTTTCCATACATATGCAA
1	XP_847195.1|Tb927.8.3640	965	1014	-	-94.8989	5.48e-05	0.81	CGAGCAGCCATCATTGGCACCCTGTACTTGAAGCACCAAAACACACACAA
1	XP_822401.1|Tb10.70.6610	365	414	-	-94.8989	5.48e-05	0.81	TGACGGGGAAGGTAAAGCACCGCAAGCACACACAGACGTGAGTATCAGAA
1	XP_823311.1|Tb10.26.1030	552	601	-	-94.8989	5.48e-05	0.81	GGAGGTGGCAACAAGAACATCGAAGATTCCCTCATTCCACATCTGTGCAG
1	XP_845308.1|Tb927.6.1870	958	1007	-	-94.9101	5.49e-05	0.81	AGCGCGAGCCGGTAGAGTAGTCGGTGTGGGTGCAGTTACAGCCACCGCCG
1	XP_845827.1|Tb927.7.2040	161	210	+	-94.9101	5.49e-05	0.81	GGATCCAGCTTCAGAATACCCATTTACATGCATCTGCCATGCTTCCCCTG
1	XP_843828.1|Tb927.3.2340	359	408	-	-94.9213	5.5e-05	0.81	GGGGAGAGCGGTAAACATGTTGGATGTGGGAAGAGCTCCCTGCTGCTTCA
1	XP_844011.1|Tb927.3.4190	514	563	+	-94.9213	5.5e-05	0.81	TTTGTTTCCCTCACTTACACCCAAAACAACAACATTAAAGAAACCTTCTC
1	XP_001219088.1|Tb927.1.3940	207	256	-	-94.9213	5.5e-05	0.81	GGACTGAGCAGGGGGAGAGACGTACTGAGCACGTTGAGGTTGACACGCAA
1	XP_827267.1|Tb09.211.1220	561	610	+	-94.9438	5.51e-05	0.81	AATACTTTCAGGAAAAATAACATACACACGTGCCTGCGAGATAACACAAA
1	XP_829312.1|Tb11.01.4340	1068	1117	-	-94.9438	5.51e-05	0.81	GCAGCGTACGGGAAATAGAACTGCGGCAAACAGGGTGGAAAATGCTGTTG
1	XP_829366.1|Tb11.01.4660	384	433	+	-94.9551	5.52e-05	0.81	TGTATTTGCGCGAAAAACCTCGCCGATGGGCGTTGACCTTTCTTTCGTGG
1	XP_843977.1|Tb927.3.3850	327	376	-	-94.9775	5.53e-05	0.81	CGGCAGTGGAGGAAGAAGAGGGAACGCCAGATGTGTTCGGCCGGTTTGTA
1	XP_846324.1|Tb927.7.7040	650	699	+	-94.9775	5.53e-05	0.81	AGATGTGGTAACGAAGCGCAGGAATAAACAAAGAGTTAAGACACATGCGA
1	XP_829467.1|Tb11.01.5700	546	595	-	-94.9775	5.53e-05	0.81	CGCATCTACAACAAAAATGTACGAGAAAATAATACGCCACACACACTCAT
1	XP_951673.1|Tb927.2.4970	516	565	-	-95	5.55e-05	0.81	GTACAGAGCAGGCAACACAAACTACGAAAACAAACAAGAGATAACTGTCC
1	XP_843785.1|Tb927.3.1910	452	501	+	-95	5.55e-05	0.81	AAGGTAAGAAGGAAGAAAAACGGCCAAGGGAATATTTTAACAGTCTGAAT
1	XP_828140.1|Tb11.03.0660	536	585	-	-95.0112	5.56e-05	0.81	GCTGCTGACATCAATCATAAAACCGGCAGAAATTGGTAACACACACGCAC
1	XP_803524.1|Tb09.160.0900	484	533	+	-95.0337	5.57e-05	0.81	TGAATGGGCGGGAATGTCACGCAATACAAAGGAATTTAACCAACTAGCAG
1	XP_828300.1|Tb11.57.0002	1051	1100	-	-95.0562	5.59e-05	0.81	GGGGTTGATAGCGATGGGATAAAATGCAGGTACATTACCGTCACCGTGTT
1	XP_829695.1|Tb11.01.8070	126	175	-	-95.0562	5.59e-05	0.81	CGCTGCCATACAAATAGCAGAAAACGCAGGAAGTGTCAACACAACGTGTA
1	XP_845339.1|Tb927.6.2180	214	263	-	-95.0899	5.61e-05	0.81	AAGGTTCGCACCAGCAGCATTAAACACAGTGGTTTAACACGCAGCTATAA
1	XP_803452.1|Tb09.160.0550	301	350	-	-95.1011	5.62e-05	0.81	GCGCTTATTCGAGCAAGTCCCATAGGCGGGCATCTCCTTGTCAATCCCCA
1	XP_822906.1|Tb10.70.0120	627	676	+	-95.1011	5.62e-05	0.81	CGCTACGTTAGCATATGAATACTATGCAGGGAATTATGAGAGATCTGCGG
1	XP_829260.1|Tb11.01.3805	205	254	+	-95.1011	5.62e-05	0.81	GTGTTTTGTTCGCCGTTTGCCATTCACACCTCTAGTCGTGACACGTGCCG
1	XP_828806.1|Tb11.02.5180	468	517	-	-95.1124	5.63e-05	0.81	AGAGGGGACAGGAACAACAAGTGATGAAGGAGGGGGCTCCACGTCTACAC
1	XP_846313.1|Tb927.7.6930	680	729	+	-95.1236	5.64e-05	0.81	GCACAGTGCAGGACAAAAAAGGAAAGGAGGGCAACACGAAACGGTTTAAA
1	XP_829705.1|Tb11.01.8200	450	499	-	-95.1461	5.65e-05	0.81	ACAGCAAGTCGGAAATGCGCTGTACTCACAAAACATTCCCTCACATTACG
1	XP_847370.1|Tb927.8.5400	184	233	+	-95.1685	5.67e-05	0.81	CGTACGTGCGGTGAAATTTTCCGCCTCATGAAGAGCTGTGACTCTATTTT
1	XP_828000.1|Tb10.61.1210	644	693	+	-95.1685	5.67e-05	0.81	GAAGTTAGCAGGGAACTGGAAGGGAAAAGGTAGAAAGCAAACAACAACAA
1	XP_822827.1|Tb10.70.1110	875	924	+	-95.2022	5.69e-05	0.81	TGAATCACCTCCAAAAAAAAACATTTAAGGAAGGGGTGATGTATTTACAT
1	XP_829183.1|Tb11.01.2970	186	235	-	-95.191	5.69e-05	0.81	GAAGAAACCACTGAAAGGACAATACAAATGCAAATTACATAGTGACTCCG
1	XP_951531.1|Tb927.2.2210	710	759	+	-95.2135	5.7e-05	0.81	ACAGGCACCAGCATAACTATCCCAAACAAGCACTCTTCAAGCAACTCCTA
1	XP_822550.1|Tb10.70.4590	1093	1142	+	-95.2135	5.7e-05	0.81	GGAGTTCGACGAAAAACTTCGGTCTCCAGAAGAACGATATGCACTCGAAC
1	XP_828247.1|Tb11.55.0022	46	95	-	-95.2247	5.71e-05	0.81	GGCATGTCCAGCAGTAAAACGGACAAAAGCCCTAGTCGATGTCCATACCG
1	XP_828554.1|Tb11.02.2400	86	135	-	-95.2472	5.73e-05	0.81	TGAATGCTAACGAAAATCGAGCGATAGTTAACAAGTTCAGAAAAAAGTAG
1	XP_951719.1|Tb927.2.5660	360	409	+	-95.2697	5.74e-05	0.81	GGTGTTTCTACGAAAGGAATGTGTTAAAACAATTTTACAATTAATTTCTC
1	XP_846062.1|Tb927.7.4390	789	838	+	-95.2697	5.74e-05	0.81	GGGGCATCCAGCAACGGCTTTCCACACACGATGTTTTTACAGTATTAACG
1	XP_827962.1|Tb10.61.1810	775	824	-	-95.2697	5.74e-05	0.81	AGAAATTTAAGCAGTTATAATTGACTCATGTTGATTCCATATACCCTTCT
1	XP_822821.1|Tb10.70.1190	269	318	-	-95.2921	5.76e-05	0.81	TGCGGCGGCAGGAAAAACAACAACAGTAATAATAATGGAGTGCACAATCA
1	XP_829496.1|Tb11.01.6000	743	792	+	-95.2921	5.76e-05	0.81	TTGGTTACCGCTAAAAAGAAGATAAACACGGTGAGCTGGTGAAGTGTCCA
1	XP_822976.1|Tb10.6k15.3250	150	199	-	-95.3034	5.77e-05	0.81	ACAAAGCACGGCAAAACGCAGGTGTACGGACAGAGTTGATTCTCAGTCAG
1	XP_829205.1|Tb11.01.3220	725	774	+	-95.3034	5.77e-05	0.81	ACAGTTTCTACCAAGGATGCCAGAATCATGAAGAACGCAGGCATCGTACA
1	XP_846377.1|Tb927.1.30	702	751	-	-95.3258	5.78e-05	0.81	TGTACTAACACGAAATTGGTGGAGTGTTGGCAGTGACCCTCCCTACTTCA
1	XP_843655.1|Tb927.3.590	298	347	-	-95.3371	5.79e-05	0.81	TATTGGATGCTGACACGCATCGGCCGCAGCAAGTTTCGGACCAGTTTCTT
1	XP_844384.1|Tb927.4.2340	130	179	+	-95.3371	5.79e-05	0.81	AAGGGGAGCTGGAAAAGAAAGAGAGAGTCGAAGTATTCTCAGAGTCTTTT
1	XP_803727.1|Tb09.160.2850	197	246	-	-95.3371	5.79e-05	0.81	GCATCAAGGCGGAAGGAGTAGAAGCCCTTTCATTGAACAGACACGCTGCG
1	XP_803728.1|Tb09.160.2860	524	573	+	-95.3371	5.79e-05	0.81	GCATCAAGGCGGAAGGAGTAGAAGCCCTTTCATTGAACAGACACGCTGCG
1	XP_823484.1|Tb10.389.0720	457	506	+	-95.3371	5.79e-05	0.81	GCATCTTTTCCGCGAAGCACCACCAGAAAACAGCTTTGTTACAATGGGAG
1	XP_827669.1|Tb09.244.2670	649	698	-	-95.3596	5.81e-05	0.81	GTGTCCAGTGCCCGCTGTATTGTGTGAAGGATGGGCCCCGAGTCTGTCCG
1	XP_951543.1|Tb927.2.2400	152	201	-	-95.3708	5.82e-05	0.81	GTGGTCAGAAGAAAAAGTGCGTGCTGCTATGATGATTTAAAACCACTTAG
1	XP_847419.1|Tb927.8.5890	1	50	+	-95.3708	5.82e-05	0.81	TGGAGGAGAGGGGATGAAGTTCGATACATGTGGATATCAGACGCTTGAAG
1	XP_822397.1|Tb10.70.6660	1042	1091	+	-95.382	5.82e-05	0.81	GGATGCTGACGGAAATGTTACGGTTGATGGCAGATCATATCCCATGGCGG
1	XP_829171.1|Tb11.01.2860	998	1047	-	-95.382	5.82e-05	0.81	GTGGAGAGTCGGAGAAGTTGAACGTGACAAAGGAGTGCAGCAACCATTCG
1	XP_829205.1|Tb11.01.3220	998	1047	-	-95.382	5.82e-05	0.81	GTGGAGAGTCGGAGAAGTTGAACGTGACAAAGGAGTGCAGCAACCATTCG
1	XP_829211.1|Tb11.01.3290	397	446	-	-95.382	5.82e-05	0.81	TCGTAGAGGCGCCACTGTAAGATGATCGTGTCGCGGTGTGACACCCGCAG
1	XP_846919.1|Tb927.8.820	90	139	+	-95.3933	5.83e-05	0.81	TGTGGCTCTCGCAACTGGGCGAGCAACTGGAAAATTTTCTTCACTCCCGA
1	XP_827234.1|Tb09.211.0900	540	589	-	-95.3933	5.83e-05	0.81	CGAACGAGAACCACATCCTCCGGGCTCAGTAAAATCCTAAAACCTTCCTG
1	XP_845168.1|Tb927.6.450	271	320	-	-95.4045	5.84e-05	0.81	GGGGCATGCAGGACAAACACCGCACTCAAATGTTGCACTCCCAACTCGTA
1	XP_845171.1|Tb927.6.480	271	320	-	-95.4045	5.84e-05	0.81	GGGGCATGCAGGACAAACACCGCACTCAAATGTTGCACTCCCAACTCGTA
1	XP_845174.1|Tb927.6.510	269	318	-	-95.4045	5.84e-05	0.81	GGGGCATGCAGGACAAACACCGCACTCAAATGTTGCACTCCCAACTCGTA
1	XP_846366.1|Tb927.7.7460	606	655	+	-95.4045	5.84e-05	0.81	TGAGTTTATCGAATTGGACACGACTGCAATTATTTTACCGTCCTTTGTCG
1	XP_803538.1|Tb09.160.1010	135	184	-	-95.4045	5.84e-05	0.81	ATAGTGAGGAGCAAAATCTACCAACCCTAAAATTGTTGAGCATGCAATGG
1	XP_822402.1|Tb10.70.6600	747	796	-	-95.4045	5.84e-05	0.81	TCTGTGAAAAAGAGAAAAAAAAACTACAACACTAATCCAGAGCCCCGTGG
1	XP_822761.1|Tb10.70.2020	744	793	-	-95.4157	5.85e-05	0.81	TGAGGGTGTGGGATATATATGGAAAAAAAAAGGCATCGAGAATTTATTCA
1	XP_951611.1|Tb927.2.3970	514	563	-	-95.427	5.86e-05	0.81	GAGATTAAAAGGAAAAACGATAGAACACGTCATATGCCAATGCCCTGCCG
1	XP_828486.1|Tb11.02.1565	758	807	+	-95.427	5.86e-05	0.81	CGAGTGTGTTGAAGAAGTAACAGAGAAATTCTCTATCGTGATGATCTCCC
1	XP_827829.1|Tb10.05.0170	813	862	+	-95.4382	5.87e-05	0.81	TGAGCTCGCGGATACTGTAAGGTATGCTGGTTTTGAGCAGAGTACCAGCC
1	XP_829023.1|Tb11.01.1350	204	253	-	-95.4382	5.87e-05	0.81	GAGGAAAGTCGTAAAACCACCGGCATCAGCTTGAATGCCGCGCCGCTCCG
1	XP_843795.1|Tb927.3.2010	495	544	-	-95.4607	5.88e-05	0.81	CGCGCCACTCGCATAGTGAAGTCAAATAGGGAGTATGCATACAACTACAA
1	XP_845391.1|Tb927.6.2700	325	374	+	-95.4607	5.88e-05	0.81	GAGATAACCGCGAGTCACATCGTGTGTGGAGATTGATGTGGCAATCTCAG
1	XP_845197.1|Tb927.6.740	30	79	-	-95.4831	5.9e-05	0.81	TGGCGGTGTCACAAGCAAACGCGGTAAAGAACTTATCACAACATCTACAC
1	XP_827253.1|Tb09.211.1090	550	599	+	-95.4831	5.9e-05	0.81	TGGAGGTGAAACTACAACAAAAACTAAAGTAATAGTAAAAATAAACGCAA
1	XP_827254.1|Tb09.211.1100	348	397	-	-95.4831	5.9e-05	0.81	TGGAGGTGAAACTACAACAAAAACTAAAGTAATAGTAAAAATAAACGCAA
1	XP_827560.1|Tb09.211.4190	99	148	-	-95.4831	5.9e-05	0.81	GCCACCAACCACAAAAGAACAAAATATAAGTAAACACCGGACACCAGCAT
1	XP_844924.1|Tb927.5.2520	145	194	+	-95.5056	5.91e-05	0.81	AAAGTGAATGTGTTGAGCAGCAAACGCGGGAACAGTTGAGTTGCTTAGCG
1	XP_845635.1|Tb927.6.5370	1001	1050	-	-95.4944	5.91e-05	0.81	AGCGTCATCACGAAAAGCACTAATGGCTGCAACCATTGCGAGCTCTGCAT
1	XP_846145.1|Tb927.7.5220	185	234	-	-95.5056	5.91e-05	0.81	GTGCCCCCAAAAAAAAAAATGAAAGGCGGGAATGTACCATCCGCCCGCTA
1	XP_803752.1|Tb09.160.3080	214	263	-	-95.4944	5.91e-05	0.81	TGTGGGAGCATTAAATGTAAGCACAGCTAAAAGGTTTTTGGCACATACAC
1	XP_822568.1|Tb10.70.4340	554	603	+	-95.4944	5.91e-05	0.81	TAATGGAGGAGCGAATGCGCCATGTAAATGCGGAGGCGCGAGCCCGTGCA
1	XP_822615.1|Tb10.70.3710	962	1011	-	-95.5056	5.91e-05	0.81	GCGGTAGGCACCAATAACGAGATCCGCCTTCGGTTCTGGGGCGGCCTTTG
1	XP_822767.1|Tb10.70.1890	274	323	-	-95.5056	5.91e-05	0.81	TCAAAAACGAGCAAACACACATGACAGACACATCTTCTTTACCCCTTCCA
1	XP_845543.1|Tb927.6.4250	697	746	-	-95.5169	5.92e-05	0.81	GCAGTTATTCGCTTCTGAAACCACTGCGGTGGTAGTGAAAACACACACAA
1	XP_822362.1|Tb10.70.7090	332	381	-	-95.5169	5.92e-05	0.81	TCTGGCAGCAGCAGAAGTGAGGTACCAGAAAGTAGAACATTCCCCCTCTA
1	XP_829121.1|Tb11.01.2340	270	319	+	-95.5169	5.92e-05	0.81	GTAGCGTGAAGGAAACAACTCAAATTGGTGATCATTTCATGCACATTGCC
1	XP_829017.1|Tb11.01.1290	659	708	-	-95.5281	5.93e-05	0.81	TTTCTTTGTTTCACTAGAACCTTCCGCAGACGGTGTGGAGTTAATCACCA
1	XP_829476.1|Tb11.01.5790	530	579	-	-95.5281	5.93e-05	0.81	TCGATCAACTACGAAAAAAAAAGGCACAACAATGTTTCCTTCTCCTTCAC
1	XP_845304.1|Tb927.6.1830	294	343	-	-95.5393	5.94e-05	0.81	TCGCCCAGATCGTGAACTACGAAATCAAGGAAGACGCGATTCCCTCCCCC
1	XP_845423.1|Tb927.6.3020	80	129	+	-95.5393	5.94e-05	0.81	GGCGCGCGCCGCTACTTTATGCAGTGATGGCCGTTTTCTCGTTTCTTTCA
1	XP_845162.1|Tb927.6.380	420	469	+	-95.5506	5.95e-05	0.81	GCAGCTTATACTAATTATAGTATTGTGAGGGAGTTTTGTAACACGTTCAC
1	XP_845759.1|Tb927.7.1350	500	549	-	-95.5506	5.95e-05	0.81	GCAACGATAGCGAAACATCTCCACCGCGGGCACATGCAACAAACGAGTCA
1	XP_827371.1|Tb09.211.2280	396	445	+	-95.5618	5.96e-05	0.81	GGATGGAAAGAGAAAAGCAAAAAGAAGAGGAATCGCTGTTAACCTTTTCT
1	XP_827735.1|Tb09.244.2000	82	131	-	-95.5618	5.96e-05	0.81	TAATTTTTTCCTCGTAATATCCGATGGAGGCAGTCACCGTAGACATGATA
1	XP_827736.1|Tb09.244.1990	276	325	+	-95.5618	5.96e-05	0.81	TAATTTTTTCCTCGTAATATCCGATGGAGGCAGTCACCGTAGACATGATA
1	XP_844394.1|Tb927.4.2440	1074	1123	+	-95.5843	5.97e-05	0.81	GAAGCGTGCGCGAAGCACTTCGGCATTAAGATGCATCAAGAGACATTTAT
1	XP_845628.1|Tb927.6.5110	540	589	-	-95.5843	5.97e-05	0.81	ACACTGCCTGCCACCACCCACCGCTGCAGGAAGTGTTGGTCAACATTTAT
1	XP_823227.1|Tb10.6k15.0230	433	482	-	-95.573	5.97e-05	0.81	CACGTGAGCGCAAACGCAAACGCACACATGCAATTTGCAAAGACCCTCGT
1	XP_001218891.1|Tb927.1.1890	147	196	+	-95.5843	5.97e-05	0.81	TTAGGAAAAGGAGAAAACAAGGGAAATAGGGGTTTTTTAGTTGCTTTTCA
1	XP_844432.1|Tb927.4.2820	551	600	-	-95.5955	5.98e-05	0.81	GGGGGCGCTCACCCAAACAACTACCAAAGACCGGTCTGGAGCACCTTCCG
1	XP_827236.1|Tb09.211.0920	801	850	+	-95.5955	5.98e-05	0.81	TCAGCCGACGCCCGAAGTGTCTGGTACAGGCGGTGATTTATTACGCTCAG
1	XP_822870.1|Tb10.70.0550	278	327	-	-95.5955	5.98e-05	0.81	AGTGACCGCCGCAAGAACAAATGGTGAAGACAGATACGAGCAAACTATGT
1	XP_828990.1|Tb11.01.1020	1077	1126	-	-95.6067	5.99e-05	0.81	TGAGTCTGTTGGAACAGTGGGAAGTGCCGTGTTGCTGGCATCCCCTGTAA
1	XP_843867.1|Tb927.3.2740	274	323	+	-95.618	6e-05	0.81	GGAGAGCAACACAAAAGTATCGAGTGCCGCTGGGTGCCACGTAATCGCAT
1	XP_827734.1|Tb09.v1.0860	857	906	-	-95.618	6e-05	0.81	TGTGTATGCAAAATAAGGATGGTGCACTGCCGGGGTTGGAAGAACGTTTG
1	XP_844979.1|Tb927.5.3070	647	696	-	-95.6404	6.02e-05	0.812	TGCGCGTTTCAAAACAGCAGGATCAACAGGAACTCTCCGAGTTGCCACAG
1	XP_829051.1|Tb11.01.1630	708	757	-	-95.6629	6.03e-05	0.813	TCAAACCGCAGGAAAAGCTATCGCTTCCCGGCTGGGTGAGAAATGTGCCA
1	XP_828270.1|Tb11.39.0005	441	490	-	-95.6854	6.05e-05	0.815	CAAACTTGCGGAAACGGCAACTGACACGAGGGTAGTAGCGTTAACTGCAG
1	XP_846890.1|Tb927.8.520	70	119	-	-95.6966	6.06e-05	0.815	GCGTGTAGCTGCACAAGACGGTGTTACACGTATTCGTCCGCCACGCGCAA
1	XP_846936.1|Tb927.8.990	524	573	+	-95.7079	6.07e-05	0.815	GGCAGTTTCAAGCAAAAGAAACAACGAAGGAAGTGAGGACGCGATTGAAG
1	XP_823405.1|Tb10.389.1790	54	103	-	-95.7079	6.07e-05	0.815	GTTACCAGCGGCAACCACAAAGAACGGAGGAAGTGAGGTGATGATAACAA
1	XP_843680.1|Tb927.3.840	702	751	-	-95.7191	6.08e-05	0.815	GGAGTGTGCTGTTACAGCTCCAGCCACTTTCCTACACCCGCCATTATACA
1	XP_844785.1|Tb927.5.1110	317	366	-	-95.7191	6.08e-05	0.815	GGAGCTTCCATCAAAGGGAAAGTGAGGGGGAGATGGCAAGAGTCAAGACG
1	XP_829427.1|Tb11.01.5280	616	665	-	-95.7303	6.08e-05	0.815	ACAGCATCCCAATAAAGTGAGGGGAAAACGGGGTGATGATGCACCCGCAC
1	XP_951624.1|Tb927.2.4210	1062	1111	-	-95.7416	6.09e-05	0.815	TGAGCGTACGCTCAGGGCGCCACGAGCCGTCAGTTGGGAGTCCTTTTCAA
1	XP_845518.1|Tb927.6.4000	135	184	-	-95.7528	6.1e-05	0.815	GAAAATAAAAGGAAAAAAAAAGTGTGGCTGCATTTGTCACTCAACATTGA
1	XP_828515.1|Tb11.02.1940	29	78	-	-95.7528	6.1e-05	0.815	CGCATCAACCCTAAAGATAGGCTACAGCGCAGGAGGAAAGTAACCCTCCA
1	XP_847281.1|Tb927.8.4500	1039	1088	+	-95.7753	6.12e-05	0.815	AGGGTCTGCACCATTAACGCAAGGGCCCTCCTCGTTTCAGCGACCCACAG
1	XP_845443.1|Tb927.6.3220	127	176	-	-95.809	6.14e-05	0.815	TTTTTTTTTAAAAAAAAGAAAGTATCGAAAAATCCTTGAGACACACATAA
1	XP_951674.1|Tb927.2.4980	532	581	+	-95.8202	6.15e-05	0.815	TGGACTATCCACAAGAGGATCGGGAGCTTCCGCTGTTAGTTGCCCCTCCG
1	XP_846303.1|Tb927.7.6830	590	639	+	-95.8202	6.15e-05	0.815	AGAACTTGTACCACTGCCTCGCGATATAAGTGTTGAGCAGTCAGGTGTCA
1	XP_845807.1|Tb927.7.1830	598	647	+	-95.8315	6.16e-05	0.815	AAGGGGAGTGGGGGAACGAACCCACAGCGGATTAGACGAGACAACGGATG
1	XP_845811.1|Tb927.7.1870	598	647	+	-95.8315	6.16e-05	0.815	AAGGGGAGTGGGGGAACGAACCCACAGCGGATTAGACGAGACAACGGATG
1	XP_844094.1|Tb927.3.5040	375	424	-	-95.8539	6.18e-05	0.815	CGCTCCTGCACATAAAACAAGAGGTGGCGGCAAACGTCGCACTGACACCG
1	XP_827660.1|Tb09.244.2750	183	232	-	-95.8539	6.18e-05	0.815	GGAGTATACATGTAAATAAACATATATATTAATATTTGCGTTTTGTGCAC
1	XP_828485.1|Tb11.02.1564	1123	1172	-	-95.8539	6.18e-05	0.815	TGAGGCATTCCAAAGTGGCACTGCGGCTCAAATTGCCCACATCCTCTCCA
1	XP_844917.1|Tb927.5.2430	788	837	+	-95.8652	6.19e-05	0.815	AGGGCCACGGAAAGAGACAGGAATACAAGGACGAATGCAGACACTTTCAG
1	XP_826969.1|Tb09.160.4250	801	850	-	-95.8652	6.19e-05	0.815	AGAAGTTCAAGGAGAAATACGGGACACAGAATGTAACTGTGGACATGGCG
1	XP_826972.1|Tb09.160.4280	314	363	-	-95.8652	6.19e-05	0.815	AGAAGTTCAAGGAGAAATACGGGACACAGAATGTAACTGTGGACATGGCG
1	XP_823449.1|Tb10.389.1270	630	679	-	-95.8764	6.2e-05	0.815	CTGGTCCACGCGAAAAATATGAGGGATAGATATCGCATATATACCCGACA
1	XP_829326.1|Tb11.01.4480	407	456	-	-95.8764	6.2e-05	0.815	GGTGAGTGCTGAAACCGCAGAGCTCATAGGAAGTGTTCGCCTCTCTGCCG
1	XP_951733.1|Tb927.2.5900	479	528	+	-95.8989	6.21e-05	0.815	TGAGTCCGCGCGGAAAACAGCGGACGAACGGTTCATGCAGTTGCACAACG
1	XP_843943.1|Tb927.3.3510	490	539	-	-95.8876	6.21e-05	0.815	CGACATCGCAGCTCCCGAATCCTCTGAATGATGATGTTCGGCACCCGCAA
1	XP_847621.1|Tb927.8.7960	1014	1063	+	-95.8989	6.21e-05	0.815	CATCTGAAGCAGCGACAGCGCCGACACCGGCAGATTTGAGGCACATTTCG
1	XP_951505.1|Tb927.2.1680	463	512	-	-95.9101	6.22e-05	0.815	GCTGTTAGCAAATAAATGAACGAGTGCGCGTGTGTTCGTTACATTTGGTG
1	XP_827065.1|Tb09.160.5160	244	293	+	-95.9101	6.22e-05	0.815	TGAAACAAACCCAGTAGTGAGAGGTGCCGTTGGTGTACATGAACTTGCAC
1	XP_822427.1|Tb10.70.6190	366	415	-	-95.9213	6.23e-05	0.815	TGCAAGCACACAAAAACAAAGAACGAAAGGCACCGTTCATCCACACGCTA
1	XP_823130.1|Tb10.6k15.1370	130	179	-	-95.9213	6.23e-05	0.815	CAGGAGACGATGTAAAGAAACCGACGAAGGGTGCTTACAGCACCTCGCAC
1	XP_844020.1|Tb927.3.4280	151	200	+	-95.9438	6.25e-05	0.815	TGGAAGTGTAGAAAATGCTTCTTGTTCACTTCTTTCTGATGTATTTTTAG
1	XP_828811.1|Tb11.02.5230	454	503	-	-95.9438	6.25e-05	0.815	TAGATAAATAAGAAAAAAAACGTGCGCAGGGGAAATCCTTCACTCTTAAG
1	XP_822343.1|Tb10.70.7300	1138	1187	+	-95.9551	6.26e-05	0.815	TGTGGGCGACCGATGTGTATGGGCTGCAGCAGTTGATGGTCGCGTCTTAG
1	XP_827496.1|Tb09.211.3530	986	1035	-	-95.9663	6.27e-05	0.815	GAAGAGAGGAGAACAGCCACGCGGCACTTAAACATTATATGAATCTTTCG
1	XP_828298.1|Tb11.18.0012	895	944	+	-95.9663	6.27e-05	0.815	GTCGCTCTCGGGTAATCTTCCGGATAAATGCATGTCTGTTTCATTTGCCA
1	XP_827578.1|Tb09.211.4390	73	122	-	-95.9888	6.28e-05	0.815	ACAGCCAACAGGGAAAGAAGAAAGCGTCCGATATTTCGAGAAAACACCAG
1	XP_828892.1|Tb11.01.0370	1110	1159	-	-95.9775	6.28e-05	0.815	GAATGTTTCGCTAAGGGCAACGTATAGAGTAAGAGTGCATCCATGAGTTA
1	XP_828773.1|Tb11.02.4860	356	405	+	-96.0112	6.3e-05	0.815	TGTTTTGGCCACCACGACACCGGAGGCTGGAAGAGTAAAGGCGGTGTACT
1	XP_847338.1|Tb927.8.5080	765	814	+	-96.0337	6.32e-05	0.815	GTGGCGAAAAGGAAGTTCAAGAAACGAAGCGTCAGTAGCGATAATTGCGG
1	XP_845144.1|Tb927.6.110	853	902	+	-96.0449	6.33e-05	0.815	ATATCAAACAGTAAATCTGTCGGACAAACAAAAGGTTGAGAAATTCGTCA
1	XP_846375.1|Tb927.7.7560	853	902	+	-96.0449	6.33e-05	0.815	ATATCAAACAGTAAATCTGTCGGACAAACAAAAGGTTGAGAAATTCGTCA
1	XP_823205.1|Tb10.6k15.0480	601	650	+	-96.0449	6.33e-05	0.815	TGAGCTTCAAGAACAAGGCACCAGTAAAGGACTGCAACATTGTCCATCAG
1	XP_829658.1|Tb11.01.7670	3	52	+	-96.0449	6.33e-05	0.815	GTACTTTGGTGTACCAAGATGGGGTGCAGGTCGTGTCCTTTATCCGTGAA
1	XP_828140.1|Tb11.03.0660	124	173	+	-96.0562	6.34e-05	0.815	GTATTTAGTTGCATATTTACTGCTAATTGGAATAGTTGGTACAATGGTAT
1	XP_829738.1|Tb11.01.8570	1092	1141	-	-96.0562	6.34e-05	0.815	TGAATCGGCGGGAGCCACATCTGCTGCTGGTGGAGGTTTGCCATCTGCTG
1	XP_843785.1|Tb927.3.1910	164	213	+	-96.0674	6.35e-05	0.815	GGAAGGTGGGGGAAATATATAAACCACAGACGTGTGTCATTGCCGTGTAA
1	XP_844773.1|Tb927.5.990	120	169	+	-96.0787	6.35e-05	0.815	GGAGACGGCATTAAAACGAACAGACAGACAAACTTGTTCCCCTCCCGTAG
1	XP_845292.1|Tb927.6.1710	622	671	+	-96.0787	6.35e-05	0.815	TAGGCCACTGCGGGCAGTAGGGAATTCAGTATTTGCTGTTCCTCTTGGCG
1	Tb11_rRNA_1|Tb11_rRNA_1	593	642	+	-96.0787	6.35e-05	0.815	TGGCAACCCACTTAAACCACCATCTTCCGCAAGTTCCCATATATGTTTCG
1	XP_844700.1|Tb927.5.140	196	245	-	-96.1011	6.37e-05	0.815	TGGAACTAACGGAAAAATATAGGTTGCAATAATGGCACCACTACATGCAG
1	XP_846017.1|Tb927.7.3940	283	332	+	-96.1236	6.39e-05	0.815	GCAACGGGTGGGTAGCGTTACCAACATGGGAATGGGCGAGGCTTTTTTAT
1	XP_828595.1|Tb11.02.2860	1137	1186	-	-96.1236	6.39e-05	0.815	TGCGGGTGTAACAAAAGAGCCATCCCCAGCGCCACTGGTACCACTTCCCG
1	XP_845472.1|Tb927.6.3540	503	552	-	-96.1348	6.4e-05	0.815	TGAATCTGCACTAATCCACCCATGTGGAGAAACATTTCATAATATGTGCA
1	XP_822742.1|Tb10.70.2250	230	279	+	-96.1348	6.4e-05	0.815	GAAGTGTGTCTGTAAACAGGCTTATGGAGCAGTTTTTCTTTATTCTTCAG
1	XP_827465.1|Tb09.211.3200	186	235	-	-96.1461	6.41e-05	0.815	GGAGGCACCAAGGAGACCCGCCGCCGCATGAATCGATGGTTTTGTCTCCG
1	XP_844334.1|Tb927.4.1840	76	125	+	-96.1573	6.42e-05	0.815	TGGGTTAATTTAAAAAAAAAAAACAACTGAGGTTTATGTGATACCCGCGA
1	XP_822880.1|Tb10.70.0450	462	511	-	-96.1573	6.42e-05	0.815	GGCACCTCCAACAAAAGAGATGCCCACAGCGAGTTACAACAGGCTCGCTA
1	XP_001218799.1|Tb927.1.960	437	486	+	-96.1685	6.43e-05	0.815	TGATTCAGTCCAAATAACCAGGGAGTCAACAAACAGACAAACAACCCTAA
1	XP_845877.1|Tb927.7.2540	652	701	+	-96.191	6.44e-05	0.815	GGAGTGCGCATGTCAAATGTGAGACGGAGTTAACTTCGTATCCGATTCCG
1	XP_847499.1|Tb927.8.6690	1149	1198	-	-96.191	6.44e-05	0.815	CGTGGGAGCCGGAAAAGCACCGGGACCAGCGGCAAACAATTTCCGTGCCC
1	XP_822620.1|Tb10.70.3660	321	370	-	-96.1798	6.44e-05	0.815	TGAGTGTCCCCCACTTTTCTCGTCTACCGTTACTTCCCGAACGACCGTAA
1	XP_828753.1|Tb11.02.4630	607	656	-	-96.2022	6.45e-05	0.815	TGATTCAGTAGAACCAGCAGCACTTACAAAACCAAATGTGACTCCTTCCC
1	XP_843944.1|Tb927.3.3520	297	346	+	-96.2135	6.46e-05	0.815	TAGTTGTGCCCGTAAATTCTTGGTTGGAGCCAGTGAAGAGACGTGCAGCA
1	XP_827221.1|Tb09.211.0775	367	416	+	-96.2247	6.47e-05	0.815	GAAGAGTTCCGCAAGTACCTTGAGGGAAAGCAGGTGATTGACACTCTCAC
1	XP_823042.1|Tb10.6k15.2450	150	199	-	-96.2247	6.47e-05	0.815	GGAATAAACAGGAGAAAGACCAACCGCCATAAGAGACGGTACAACAATGC
1	XP_844527.1|Tb927.4.3770	520	569	+	-96.236	6.48e-05	0.815	GGCGATAGTAACAAAAATAACGGAGACAAGAGAAGGAGTTGTTGTGTTTG
1	XP_847612.1|Tb927.8.7850	676	725	-	-96.236	6.48e-05	0.815	TGAACAAATGGAACATGCTCCTTGCGCAGACATGTCGCAGAAAACAACAA
1	XP_846203.1|Tb927.7.5809	366	415	-	-96.2472	6.49e-05	0.815	GAAGTGAAGAAGAGAAATACAATTTTTTTTATTTTTGGAGACACTTTAAT
1	XP_846980.1|Tb927.8.1460	420	469	-	-96.2472	6.49e-05	0.815	GGATCGTCATTCAAAGACAATAGCCATGTGCAACTTCCACACCGCCTCCT
1	XP_827574.1|Tb09.211.4350	669	718	-	-96.2472	6.49e-05	0.815	CAAGTGTGCCAGAGGTACAGGTAAAACAAGAGGAAATCATAAATTCGTCA
1	XP_828162.1|Tb11.50.0003	625	674	-	-96.2472	6.49e-05	0.815	CGACATCGGCCTAACAGCGAGAATCACACGAATAATTGCGACACTTCATC
1	XP_001218941.1|Tb927.1.2420	941	990	-	-96.2584	6.5e-05	0.815	GGGTCCAGTACCTCGCCTATGCGGGGGAAGCCAAGCCCCTGCAACCGTCA
1	XP_847010.1|Tb927.8.1770	975	1024	+	-96.2697	6.51e-05	0.815	AGGGTTCGATGCATAGTGTAGAGGTGATGGGGTTGTTCATCCAGCAGCAG
1	XP_846086.1|Tb927.7.4630	312	361	-	-96.2809	6.52e-05	0.815	GGACCGAGCACATAAATGATAAGTCGCCCTGACATTTGCTACACGCACGA
1	XP_828686.1|Tb11.02.3950	805	854	-	-96.2809	6.52e-05	0.815	TGATTAAAAAGGAAGAAGAGGGGGTATATAACAATACGAGAGAATCATAA
1	XP_844207.1|Tb927.4.570	122	171	-	-96.2921	6.53e-05	0.815	GGCACGTAGACGAAACGAATAGAATGCAAAATAAGTTAGAAGACATTCCA
1	XP_846980.1|Tb927.8.1460	235	284	-	-96.2921	6.53e-05	0.815	TCGCGAAGCTGGAACAGTAGGAACAATATACACATTCAATGCACCTACAA
1	XP_823452.1|Tb10.389.1230	515	564	-	-96.2921	6.53e-05	0.815	TGGTCCCCCATGGAAGTCCCGCAACAAATGATGAGAACAGAACCCCTTTG
1	XP_845566.1|Tb927.6.4490	631	680	-	-96.3146	6.54e-05	0.815	TGCGTCACCGGGCACTGCAACGGGTGGTGGATTTCAGCTTCCACGTGGCA
1	XP_828006.1|Tb10.61.1110	294	343	-	-96.3146	6.54e-05	0.815	GCGGAAAGTAGCAGATGCTTCCGCCGCATGAGATCTCTCTCTCCCCTCCT
1	XP_951502.1|Tb927.2.1470	365	414	+	-96.3371	6.56e-05	0.815	GAGGCTTTTTGGAAATCGGATATGTGCAGGCCAGACTCGGACTTCCTTCA
1	XP_843935.1|Tb927.3.3430	366	415	+	-96.3371	6.56e-05	0.815	GAGGCTTTTTGGAAATCGGATATGTGCAGGCCAGACTCGGACTTCCTTCA
1	XP_845656.1|Tb927.7.320	405	454	+	-96.3371	6.56e-05	0.815	GCCACCAACAGCAACAACAACAACAACAGACACTTGGAAGACAGTTCGAC
1	XP_846307.1|Tb927.7.6870	366	415	+	-96.3371	6.56e-05	0.815	GAGGCTTTTTGGAAATCGGATATGTGCAGGCCAGACTCGGACTTCCTTCA
1	XP_001219071.1|Tb927.1.3750	366	415	+	-96.3371	6.56e-05	0.815	GAGGCTTTTTGGAAATCGGATATGTGCAGGCCAGACTCGGACTTCCTTCA
1	XP_822797.1|Tb10.70.1470	14	63	+	-96.3483	6.57e-05	0.815	GACAGGTTTCGGACAAGCTGCGGCGGCACCCATCTGCCTTACACCTCGCA
1	XP_845456.1|Tb927.6.3350	158	207	+	-96.3596	6.58e-05	0.815	TGTGTGATCGAGGAAATCGATGGTTGCCTGAAAATTTCTAAAACCTCCCC
1	XP_803605.1|Tb09.160.1660	690	739	+	-96.3596	6.58e-05	0.815	AGGGTGAGGGGGAAAGGTAAGGTTTGTGAGTGCATACCGGGCATCATGAG
1	XP_822398.1|Tb10.70.6650	127	176	-	-96.3596	6.58e-05	0.815	GGAGGGTGGAGGGAGAGGAACGTAACCATCTGGAGGCAAACGATCTTCCA
1	XP_823423.1|Tb10.389.1560	78	127	-	-96.3708	6.59e-05	0.815	TCGATCACTTGCAAAAAAAATGTAGGGCTGAGGTTTTCATGCAGTGTTAC
1	XP_828842.1|Tb11.02.5540	668	717	-	-96.3708	6.59e-05	0.815	GAGGTTGGGCACAGAAGTAAAAAAATCAACAAGAAATCAAACAGCAACAG
1	XP_829535.1|Tb11.01.6400	970	1019	+	-96.3708	6.59e-05	0.815	GAGAAGTGTATGTAAAGGAGGCGCTGGAGGGATGAGTACTAAATCCTCAA
1	XP_803436.1|Tb09.160.0420	184	233	-	-96.382	6.6e-05	0.815	GTGGACAATATCAAAGGTAAACACAGCACAAAGTAGCCATACCCACAACA
1	XP_827170.1|Tb09.211.0300	934	983	+	-96.382	6.6e-05	0.815	AGTGCGTGCAGGAGATGCACCAAAAAGTTCTGCGGTTCGTACCCCCACAA
1	XP_847488.1|Tb927.8.6580	715	764	-	-96.4045	6.62e-05	0.815	TGACTGAGCAAAATACGTAGTCTTTCCCAGCAGTTGTTAGAGAACAGTAA
1	XP_827430.1|Tb09.211.2850	950	999	+	-96.4045	6.62e-05	0.815	CGAACTAGGCGGAGTAGCACGGCATAGAGGGAGAGGGGTCAACATTTCTT
1	XP_823123.1|Tb10.6k15.1440	439	488	-	-96.4157	6.63e-05	0.815	TAAGAAAATTAAAAAGATAACATATTCATGCAGTTACTTGAAACGCTGCG
1	XP_844876.1|Tb927.5.2020	519	568	-	-96.427	6.64e-05	0.815	CAAGTTCCCAGGAGACGAACGGGGCCCAGGAACCACCGGAACAAATGGAA
1	XP_847038.1|Tb927.8.2050	687	736	-	-96.427	6.64e-05	0.815	AGCGCTTGCAAGGAAAGGAAAGCATACCAAAAGACTGGGGAACAGTTCAG
1	XP_844801.1|Tb927.5.1270	974	1023	-	-96.4382	6.65e-05	0.815	GCCGTTTTCTTGAGAAGCTCCATCAACAGGTGCCTTCAGGTGACCCTTCA
1	XP_846080.1|Tb927.7.4570	48	97	-	-96.4494	6.66e-05	0.815	GAGTACTGCAACTCAAGCAACCAACGAAGGGAGCGCTCAAAGGGATACAA
1	XP_827183.1|Tb09.211.0430	80	129	-	-96.4494	6.66e-05	0.815	TGGGGATGCAGAAAGGGTTAAAGACGAGTGAAAATATCATATTACCTCAT
1	XP_827791.1|Tb10.389.0410	1129	1178	+	-96.4494	6.66e-05	0.815	CGGTGGTGCAGGAAGCGCGGCCAGCACATCAAGTGATCCGCTTGCCTTCC
1	XP_828313.1|Tb11.18.0001	863	912	-	-96.4607	6.66e-05	0.815	GGCTAGTCGCGGCTCAGAGAAGGAGGCAGACAGATGCAAGACACTTACAT
1	XP_828739.1|Tb11.02.4490	417	466	-	-96.4607	6.66e-05	0.815	GCACCTACCATCAAATGGCCCCGAGAAATAAACGGTCTACACATTCGAAA
1	XP_827582.1|Tb09.211.4430	877	926	-	-96.4719	6.67e-05	0.815	CAGTTACGACGCTAAAGCACAGTAAGCAGCTACACTGCAAACCCTTCCCA
1	XP_827277.1|Tb09.211.1320	459	508	-	-96.4831	6.68e-05	0.815	TGAGCTACGCCCGGGAGCCAGAGACACACTCATTCTTGCCTCCTCCCCTA
1	XP_829474.1|Tb11.01.5770	283	332	+	-96.4831	6.68e-05	0.815	TGTGCTACTGGCCCACGCAGTGTGCGGTGGAAGTGTCGCCGCGCAGTCCC
1	XP_845831.1|Tb927.7.2080	909	958	-	-96.4944	6.69e-05	0.815	AAGGGAAGAAGAGAAAAATACGAAAAAAGAAATAGTACAGAGAATTATAA
1	XP_823311.1|Tb10.26.1030	544	593	+	-96.4944	6.69e-05	0.815	TGATGACGCTGCACAGATGTGGAATGAGGGAATCTTCGATGTTCTTGTTG
1	XP_846025.1|Tb927.7.4020	1057	1106	+	-96.5056	6.7e-05	0.815	GGATGCTGCAGGCAAGGGTAACCTCAATGGAGTAGCTGAGTCACCGACAT
1	XP_847073.1|Tb927.8.2400	602	651	-	-96.5056	6.7e-05	0.815	GAAGTCTGTAGGAACAGCTATGCACATATACGTGCATTCCACTCCCGTCA
1	XP_822818.1|Tb10.70.1250	107	156	-	-96.5169	6.71e-05	0.815	CTTCAGTGCAACAGAAACAAGGGTGACAGAAAATCACCCTTGACTTTCCA
1	XP_846097.1|Tb927.7.4740	103	152	-	-96.5281	6.72e-05	0.815	TAAACAAGGGGGAAAAGGACCCTCAGCATCCATTTATTTTCCACACCAAA
1	XP_846311.1|Tb927.7.6910	731	780	-	-96.5281	6.72e-05	0.815	GAAGCTACAACTTACACCACTCCACGCAGCCATTTTGTCACCATCTTCTA
1	XP_847022.1|Tb927.8.1890	581	630	-	-96.5281	6.72e-05	0.815	TGCGATAGCTCATACAACGACCACTACAGCCGTTGCCGATGTTCCAGTTG
1	XP_803771.1|Tb09.160.3240	449	498	+	-96.5281	6.72e-05	0.815	CGCATGTGGAGGGAAATGACGCTGCTCAACACTTTCTTGAACTCCTGTCA
1	XP_951703.1|Tb927.2.5310	904	953	-	-96.5506	6.74e-05	0.815	GCGTCCATCACCATCAGCAGCAGTCACATGCAGCGGACACACGGCAGTTA
1	XP_822500.1|Tb10.70.5220	589	638	+	-96.5506	6.74e-05	0.815	GAAGTATGCCACAAAATATGGAAGTACGTGATGATGCAAGACGCCCCAAC
1	XP_845275.1|Tb927.6.1530	1020	1069	+	-96.5618	6.75e-05	0.815	TGCTTCTCCACGAAGAACAAGACACCGGCGCATATATGATAAAGTATCTC
1	XP_845783.1|Tb927.7.1590	688	737	+	-96.5618	6.75e-05	0.815	TAGATTTACACGCAAAAAAAAAAACTTTCCCACATTTCATACACCCAAAC
1	XP_827203.1|Tb09.211.0600	1096	1145	+	-96.5618	6.75e-05	0.815	TGTGGAATCCCGTATAAGCCCGAACAGTGGTATGCTTGATATCCTCTCCC
1	XP_828084.1|Tb10.61.0110	146	195	-	-96.5618	6.75e-05	0.815	GGGGGGGGGACACCTGCTACCCAACGCCGGCATGTGGAATCCCCTTGCAG
1	XP_844531.1|Tb927.4.3810	311	360	+	-96.573	6.76e-05	0.815	GGCGTCACTCCCGCGAAGTACATATGGGGGAATAGCGATGCAACCCACAG
1	XP_829496.1|Tb11.01.6000	268	317	-	-96.573	6.76e-05	0.815	GTCAACCCCTCCAAAGGGACGGGCTCCAGCAATAACTGCGGCACCCATCA
1	XP_846170.1|Tb927.7.5470	687	736	+	-96.5843	6.77e-05	0.815	AAGGTTAGCCGCTATAGTATTGGGTGCTGCAGTGTTTACGTTTCTATTGA
1	XP_847339.1|Tb927.8.5090	168	217	-	-96.5843	6.77e-05	0.815	AGAGAAAACAGCTAACACGCGAGGAAACGACAGAAATCAAACATTTTCCC
1	XP_827534.1|Tb09.211.3930	216	265	-	-96.5843	6.77e-05	0.815	TGCTAAATTCTGGAAGTCTCCCGCCAGATGCACTGCTCATACTCCATCAA
1	XP_828848.1|Tb11.02.5610	429	478	+	-96.5843	6.77e-05	0.815	TGCGACAGCAGGTTATATATCCTATACACACGCATGTGCTGTATTTTGAG
1	XP_844245.1|Tb927.4.950	459	508	+	-96.5955	6.78e-05	0.815	TGGGTATGGTGTTTACGTACGGGACGCCTGCGATAGTGGTACACCTTTGC
1	XP_846993.1|Tb927.8.1590	54	103	-	-96.5955	6.78e-05	0.815	TGGAAAAATGCAGAAAACAAGAGATGAAGGAAGAGTTGAAACTTTACAGT
1	XP_829584.1|Tb11.01.6910	185	234	-	-96.5955	6.78e-05	0.815	TGTCGTAGTACATAAAGATACCACTACCATTAGAGACGTGACACCGCACG
1	XP_822997.1|Tb10.6k15.3020	281	330	-	-96.618	6.8e-05	0.815	TCGCTCACGCGAAGAATCTCTGCACCCATGGAAAGTCGATGCATTTGCCA
1	XP_822998.1|Tb10.6k15.3010	254	303	+	-96.618	6.8e-05	0.815	TCGCTCACGCGAAGAATCTCTGCACCCATGGAAAGTCGATGCATTTGCCA
1	XP_829571.1|Tb11.01.6780	868	917	+	-96.618	6.8e-05	0.815	CGACCTTGTAGGAGAAGGGAATAAAAAAGGAAGTCATAAAGCAGTTGAAA
1	XP_844296.1|Tb927.4.1460	55	104	+	-96.6292	6.81e-05	0.815	TCATACACAAGAAAAAAAAACATACGCGTGCATGTTTCCCTCGTCCCCCG
1	XP_846890.1|Tb927.8.520	1089	1138	-	-96.6292	6.81e-05	0.815	TTCCATAGCACTTCCTGCAAGAGCCGCAAAAATGGTGGAAACAATTTGAG
1	XP_827647.1|Tb09.244.2990	191	240	-	-96.6629	6.83e-05	0.818	TCAGTGTACCGGATGGTCTCATGAAGCAGGCAAAGTGTGGAAATCTACCA
1	XP_845287.1|Tb927.6.1650	891	940	-	-96.6966	6.86e-05	0.818	TTTTTGTGTTGCAATAATATGTGTTTATGGATGTGTTTGCACGCTTTCGG
1	XP_001218981.1|Tb927.1.2840	161	210	+	-96.6966	6.86e-05	0.818	AGGATATGCAACAACACTATGATTAGCAAAAATGATACAGGCATTCGCGA
1	XP_001218984.1|Tb927.1.2870	161	210	+	-96.6966	6.86e-05	0.818	AGGATATGCAACAACACTATGATTAGCAAAAATGATACAGGCATTCGCGA
1	XP_001218987.1|Tb927.1.2900	161	210	+	-96.6966	6.86e-05	0.818	AGGATATGCAACAACACTATGATTAGCAAAAATGATACAGGCATTCGCGA
1	XP_844402.1|Tb927.4.2520	330	379	-	-96.7303	6.89e-05	0.818	TACGACTGTCGGTTGTTTGAGGAAGGCGGCAGGAGTACAAACATCCTCCA
1	XP_845187.1|Tb927.6.640	931	980	+	-96.7416	6.9e-05	0.818	GGGGATAGCAACGATTTGAATAGATTCAGGAATTGCATATCGGGTTGCAA
1	XP_844573.1|Tb927.4.4230	749	798	+	-96.7528	6.91e-05	0.818	GGAAAGAGGACGGAAAACACAGAAAGAGGGAAGGATTCCTTCGTACTTTG
1	XP_846934.1|Tb927.8.970	572	621	+	-96.7528	6.91e-05	0.818	TGCGTTGATCCAAAAAATATGGGGGGAAAAGGTCTGTCAGACCTCTCGCG
1	XP_001218858.1|Tb927.1.1560	469	518	+	-96.7528	6.91e-05	0.818	ACCGGATATACCTTAATCCCGCGGATAAGGCATTGTACAAACACCCTGAT
1	XP_951545.1|Tb927.2.2430	453	502	+	-96.764	6.92e-05	0.818	TGAATTGTCGGGCTCACTTGCGGATGCAGGAGGATTTCGGCAACCATAAC
1	XP_844190.1|Tb927.4.400	817	866	+	-96.764	6.92e-05	0.818	TGAACCTCCCGAAGACACGAGCACTGGAACAACCCCTCAGACATCCGTTA
1	XP_803646.1|Tb09.160.2070	206	255	-	-96.764	6.92e-05	0.818	GGGGAAAACACGAAGGGAATAGAACGCATCAAGGTTATTTTCAACTTCAC
1	XP_845701.1|Tb927.7.770	68	117	-	-96.7753	6.93e-05	0.818	TTTGTCAATAAAAATTATAAGCGGTAGAGAAAGAATAAGGTAACCTTCTG
1	XP_827373.1|Tb09.211.2300	402	451	-	-96.7753	6.93e-05	0.818	TCGCTTGCCGAACACACTAACCAACTCGGGAATTTTCCACCCCACTGCAA
1	XP_845332.1|Tb927.6.2110	93	142	-	-96.7865	6.94e-05	0.818	CCAGATACGAGAAAACGTAAACTACCAACGCATTTTTTTTAATCATTCAA
1	XP_803690.1|Tb09.160.2460	588	637	+	-96.7865	6.94e-05	0.818	AGTAAGTGCAGGAGATACTTCCGAGTAAGGTTATGCAGATACACTTTGCA
1	XP_827569.1|Tb09.211.4290	135	184	-	-96.7865	6.94e-05	0.818	GGGTTTAGACGGTGAAGCAACGGGCAAAGATTCATTTATGGCATCACAAC
1	XP_828979.1|Tb11.01.0880	555	604	-	-96.7865	6.94e-05	0.818	TGAGCACGCAACATCAGAAAACGCTCGTGGCAGTAGTGATACTTCCCCCC
1	XP_827438.1|Tb09.211.2940	107	156	-	-96.809	6.96e-05	0.82	GCACCTAGAAGGCAAAACAAGGGGGGAAAAAAGACAAAAGAACACAACAG
1	XP_951627.1|Tb927.2.4280	318	367	-	-96.8202	6.97e-05	0.82	GGAGATAGCAGAACCCCGAACCGGTACTGTCCCCTGTCACACCACCACAG
1	XP_827216.1|Tb09.211.0730	375	424	-	-96.8202	6.97e-05	0.82	GCAGTCGGCCGGAACGTTACTCGTCACCGGTTTTTTCCTATCCCCCACTC
1	XP_822631.1|Tb10.70.3540	1091	1140	-	-96.8315	6.98e-05	0.82	TTCCTGCTCATCTAATACAACCCGCGACGACCTTGTGGCTACACTGTCAG
1	XP_845733.1|Tb927.7.1090	1144	1193	+	-96.8427	6.99e-05	0.821	GGGGGGACTAGTCAAACCCTCCGGGCCACCGAGTTCAGTTGCAGCCGCCG
1	XP_844725.1|Tb927.5.510	1104	1153	-	-96.8539	7e-05	0.821	TGCGCCTTTAGCACTGGCCTCATATGCATGAGAAGAGCGAACATGCGCAT
1	XP_822972.1|Tb10.6k15.3300	855	904	-	-96.8539	7e-05	0.821	GGGGTTGGTGAGAAGCACCTGCAATGGAGCACCAGCAAGCACAGTCTCCG
1	XP_823382.1|Tb10.26.0150	1127	1176	+	-96.8652	7.01e-05	0.821	GGGGTGATGCGGGAAAATGACAGTCAACGCCAATTGATCGATACGTTGCG
1	XP_846891.1|Tb927.8.540	20	69	-	-96.8764	7.02e-05	0.821	TTATCAAAAAAAAAATGAAAGGAGTTGAGGGAGATTTGAGAGTTCTCTAG
1	XP_846138.1|Tb927.7.5150	270	319	-	-96.8876	7.03e-05	0.821	GAAGAGTAACAATAAATTACCCGGCTAAAGTAAAGTGGAGACACAATACA
1	XP_828018.1|Tb10.61.0900	295	344	-	-96.8876	7.03e-05	0.821	TTTGCGTGTAAGTGAAGGAAGATTCAGTGACATGGAGGTGACAACAGTAG
1	XP_844678.1|Tb927.4.5300	402	451	+	-96.8989	7.04e-05	0.822	TATGCCATGCACAAACTTTTCAAATTAATGAATATTCGTCCCACCTTTAT
1	XP_844729.1|Tb927.5.550	480	529	+	-96.9101	7.05e-05	0.822	TGCCCCTGGAGGAAAACTAGCGAAAAGAGGCAGGTACGTCAGTAGCTACA
1	XP_847152.1|Tb927.8.3210	219	268	-	-96.9101	7.05e-05	0.822	GTCGCATCTAGTAAAATTGCCCAGCTGAAACAGCGTCCTTTTCCCCTCCA
1	XP_828975.1|Tb11.01.0840	658	707	-	-96.9213	7.06e-05	0.822	GGGACGATCGCCAAGGCAAAGATATGAGGGAATTGAAAAGACCATTGACT
1	XP_827913.1|Tb10.61.2440	816	865	+	-96.9438	7.08e-05	0.822	GCGGAAACCTCGCAGGGAAAGGGACGGAGACGGTGTGCAGAGATCAGGCG
1	XP_951534.1|Tb927.2.2240	1080	1129	+	-96.9551	7.09e-05	0.822	CTGGTGTAACGCAGCAGCAACGGCAAGAGGCAGAGCAGTATCTCATGGAA
1	XP_951678.1|Tb927.2.5020	456	505	-	-96.9551	7.09e-05	0.822	CCCGTGTTCGCGTAAAGAAACCGATACACAATATTTGGGGGCAATTTTGA
1	XP_843944.1|Tb927.3.3520	61	110	-	-96.9663	7.1e-05	0.822	TACGCCAGCATAAGGGGCGCGAGAGGTTGGAAAAGAATATAGACCCTTCG
1	XP_844853.1|Tb927.5.1790	346	395	-	-96.9663	7.1e-05	0.822	GGGGGGGGCAGTAAATACATAATACCATGTGAGTGTGCACCCGCGAGTAA
1	XP_846164.1|Tb927.7.5410	464	513	-	-96.9663	7.1e-05	0.822	GGAAATAATATCAAACAAAAGGAAAGGAAGCAGTTGACACGCGCATTGCG
1	XP_846166.1|Tb927.7.5430	464	513	-	-96.9663	7.1e-05	0.822	GGAAATAATATCAAACAAAAGGAAAGGAAGCAGTTGACACGCGCATTGCG
1	XP_846408.1|Tb927.1.470	405	454	+	-96.9888	7.12e-05	0.823	TGATAGTCTACAGGAAGCATGCGAAACAGGAAAAATATATTGAGCTGCTC
1	XP_847102.1|Tb927.8.2690	298	347	+	-97.0112	7.14e-05	0.823	CAGGGTTGTTTGGATTTCAACCGGCGTAAGAAGGGGCGAACTGCCCGCCG
1	XP_829301.1|Tb11.01.4210	241	290	-	-97.0112	7.14e-05	0.823	TCAGCCATCAGGACGAGCCCCCGAAGCCGGGCTTACGCAGACGTTGTGTA
1	XP_845037.1|Tb927.5.3670	172	221	+	-97.0337	7.16e-05	0.823	GCTCCTTGTGTGGAAACGGAGTTGGGGAGGAAGTGTTGTTGTACCCTTGA
1	XP_845251.1|Tb927.6.1290	10	59	+	-97.0562	7.18e-05	0.823	GATGCTTGTTGGAAGTGCATGCACAGCTACAAAGTTAGGCTCACTCTCGG
1	XP_845850.1|Tb927.7.2270	699	748	-	-97.0674	7.19e-05	0.823	TCCGACTGCATGGTGGCTATAATTTGCAGGAACTGTCGGGCCTCCTGCGG
1	XP_847373.1|Tb927.8.5430	393	442	-	-97.0674	7.19e-05	0.823	GGGGCGGGAACAAAACATAAAAAACAAAGATACAGACTTCACTTTCACCG
1	XP_847122.1|Tb927.8.2910	840	889	-	-97.0787	7.2e-05	0.823	AGAGGGACAAACAGAACTTTCAAGCAGGGGAGGAGTCCAAGCAACCACGG
1	XP_847123.1|Tb927.8.2920	63	112	-	-97.0787	7.2e-05	0.823	AGAGGGACAAACAGAACTTTCAAGCAGGGGAGGAGTCCAAGCAACCACGG
1	XP_847124.1|Tb927.8.2930	63	112	-	-97.0787	7.2e-05	0.823	AGAGGGACAAACAGAACTTTCAAGCAGGGGAGGAGTCCAAGCAACCACGG
1	XP_847125.1|Tb927.8.2940	63	112	-	-97.0787	7.2e-05	0.823	AGAGGGACAAACAGAACTTTCAAGCAGGGGAGGAGTCCAAGCAACCACGG
1	XP_829312.1|Tb11.01.4340	986	1035	+	-97.0787	7.2e-05	0.823	TGATCTCAATGCAATATGGAGAAGTACAGGAAGTTTGGTGATGCCGCCAC
1	XP_845987.1|Tb927.7.3640	424	473	-	-97.0899	7.21e-05	0.823	TGGAGGAGAAGGGAAAAAAAAGGGAAAAAGAGGATTTTCTCCAGCTTGAC
1	XP_829690.1|Tb11.01.8010	809	858	-	-97.1011	7.22e-05	0.823	TGTTTCTTCAGCAAAAAAAAGAAGTTCAGAAAGTGAACAAAATAATAGCA
1	XP_828793.1|Tb11.02.5060	1015	1064	-	-97.1124	7.23e-05	0.823	TGAATAATCTCTGTGAACAGCAATCAAAGCAGTATTCCTGACCCCTTCGA
1	XP_829385.1|Tb11.01.4860	786	835	+	-97.1124	7.23e-05	0.823	GACGCTCATTCGGAAACCACTGGGTGCTGCACTCTTTGCCACATCAGCCC
1	XP_827376.1|Tb09.211.2330	56	105	-	-97.1236	7.24e-05	0.823	GAGGGGTGTCCCGCAGGTTACAGCCACGGTCATAATAGTAATAATAGTAA
1	XP_828084.1|Tb10.61.0110	28	77	-	-97.1236	7.24e-05	0.823	ATAGAGAGGCGGAAAAGAAACAAGGGTGAGAAAAGTTCAAACGTTAGTGT
1	XP_829100.1|Tb11.01.2130	9	58	+	-97.1236	7.24e-05	0.823	CGGCCCAGTCGCACGAATGTGGTAGCCTATCTCTGTTGATGCAAATTCCA
1	XP_822611.1|Tb10.70.3780	664	713	+	-97.1348	7.25e-05	0.823	TGTGTCGTGCTCAAGAGCTTCCGCTGCCGCAGCAGCCGTCACAGATGCAG
1	XP_829001.1|Tb11.01.1140	515	564	+	-97.1348	7.25e-05	0.823	AAGGGCAGCAGAACATGGCAGCTGCAGGGAAATATTTGTCAGCCCTTGCA
1	XP_845550.1|Tb927.6.4330	579	628	-	-97.1573	7.27e-05	0.823	GGGTTCGACAGGAAACGATACACCTTCAAGCAGTGCGCTGTCACTGCCCT
1	XP_828069.1|Tb10.61.0280	843	892	+	-97.1685	7.28e-05	0.823	TCAGTTTGTCTCGAAACCGTGCGGTGCGGTGAGTGCGGACTTTACTGCAC
1	XP_845806.1|Tb927.7.1820	719	768	+	-97.1798	7.29e-05	0.823	TGAGCGCAACCGAATTGTGGGGGACATAGTAGAAGGCAAGACCACTTGAC
1	XP_845810.1|Tb927.7.1860	719	768	+	-97.1798	7.29e-05	0.823	TGAGCGCAACCGAATTGTGGGGGACATAGTAGAAGGCAAGACCACTTGAC
1	XP_846086.1|Tb927.7.4630	219	268	-	-97.191	7.3e-05	0.823	AGGAGGCGCACCAACAGCAAAGAAAAAAGGAAGAAAAGGGAAAATTTTTC
1	XP_827020.1|Tb09.v1.0240	636	685	+	-97.2022	7.31e-05	0.823	GTTGCTTTGAGCGACATTGTTATCCTCAGTATTATTCTCATCACCCTCAA
1	XP_001219147.1|Tb927.1.4540	797	846	-	-97.2022	7.31e-05	0.823	GAAGGTAGAAGCAAAAAGGAATTTGGGAGAAAGAGACAAAACAAACGAAA
1	XP_001219149.1|Tb927.1.4560	283	332	-	-97.2022	7.31e-05	0.823	GAAGGTAGAAGCAAAAAGGAATTTGGGAGAAAGAGACAAAACAAACGAAA
1	XP_001219151.1|Tb927.1.4580	267	316	-	-97.2022	7.31e-05	0.823	GAAGGTAGAAGCAAAAAGGAATTTGGGAGAAAGAGACAAAACAAACGAAA
1	XP_001219153.1|Tb927.1.4600	283	332	-	-97.2022	7.31e-05	0.823	GAAGGTAGAAGCAAAAAGGAATTTGGGAGAAAGAGACAAAACAAACGAAA
1	XP_001219156.1|Tb927.1.4630	267	316	-	-97.2022	7.31e-05	0.823	GAAGGTAGAAGCAAAAAGGAATTTGGGAGAAAGAGACAAAACAAACGAAA
1	XP_001219158.1|Tb927.1.4650	797	846	-	-97.2022	7.31e-05	0.823	GAAGGTAGAAGCAAAAAGGAATTTGGGAGAAAGAGACAAAACAAACGAAA
1	XP_828916.1|Tb11.01.0135	1079	1128	-	-97.2022	7.31e-05	0.823	TCGGGGTGCAGCTGAAGGGAGAGCCGCTTAAATTGACGCGTCAACTCCGC
1	XP_829391.1|Tb11.01.4920	669	718	-	-97.2022	7.31e-05	0.823	GCGATGCGCGCACCATCCTGCGTCTGCAAGAAAATTAGAGGCATCTTTCA
1	XP_844542.1|Tb927.4.3920	1032	1081	+	-97.2135	7.32e-05	0.823	TGGCGGTGTCTCACCGACAGGAGTTGGAGGAAGTGAAGAGAGAACTAGAC
1	XP_822608.1|Tb10.70.3820	153	202	-	-97.2135	7.32e-05	0.823	GAGCAGCGCAGCAAATTTGCGGAACAAGTGGGTTGGCGACACAACTGTGG
1	XP_823290.1|Tb10.406.0200	323	372	-	-97.2135	7.32e-05	0.823	GGGGTGAGAAGTTAAAAAAAAAAACAGAAGAGGAAGCCAAGGGTCAGCAG
1	XP_822631.1|Tb10.70.3540	126	175	+	-97.2247	7.33e-05	0.823	GTGTTTTGTTTGAAAAATGTGCTGCAGTGCGTTACTTCAAGGAGCTTCTG
1	XP_822990.1|Tb10.6k15.3090	502	551	+	-97.2247	7.33e-05	0.823	TGTACGGGCACGAATAGCTACCTAAAGTGGGGCACGTAAAACAATCTCAT
1	XP_001219134.1|Tb927.1.4410	609	658	-	-97.2472	7.35e-05	0.824	GGGCCCGGTGTTCAGAACTACATCTGCAGGAATAGTGGCAAATACCTCGT
1	XP_829652.1|Tb11.01.7590	162	211	-	-97.2472	7.35e-05	0.824	TGGAAACGAAACACAAATACAAAGAACCTTAAAATTCAATACACTGGTAG
1	XP_828813.1|Tb11.02.5250	926	975	+	-97.2584	7.36e-05	0.824	GGCGCTCGTCGCGGAAAGAAACAACAACGTTGGGATTTATACATCCACCG
1	XP_951735.1|Tb927.2.5930	98	147	-	-97.2809	7.38e-05	0.824	CCACCCCTCCCGAAAAAAAAAAAAGGCAGCAACAGCCGTTACATTCATTA
1	XP_847454.1|Tb927.8.6240	533	582	-	-97.2809	7.38e-05	0.824	GGGCCTTGCGCGGCCAATATCACGCACGGTGCTCTTTGGGACGTACTCAT
1	XP_847490.1|Tb927.8.6600	165	214	-	-97.2809	7.38e-05	0.824	ATCACGACTCGCAACCATCAGGGGCACAAACAATAATGAGGCAACCTGAA
1	XP_829187.1|Tb11.01.3010	641	690	-	-97.2921	7.39e-05	0.824	AACGGGAACAGCAAATTTACTTGGCACAGGTATATGGGTAATATGTGCCG
1	XP_843994.1|Tb927.3.4020	742	791	-	-97.3034	7.4e-05	0.824	GGGGGGAGAAAAAGAAAAAAAAAGCGAAAGCAAAGAGGTGACAATTTAGG
1	XP_822574.1|Tb10.70.4270	231	280	+	-97.3146	7.41e-05	0.824	TGCGTGTGACGGGATACCGTGGGGATGCGGCCGCTTCCTTATATTCCCCG
1	XP_828773.1|Tb11.02.4860	2	51	-	-97.3146	7.41e-05	0.824	TAGTTGTGAAAACAGTGGCAGTAATAATGGCAGAGTCCAGACACTTAACC
1	XP_951547.1|Tb927.2.2450	310	359	-	-97.3258	7.42e-05	0.824	TAAGTTCACCTCAGACTCAAGCCGCACATGCGAAAAGGATCCACTTGCGG
1	XP_827702.1|Tb09.244.2390	884	933	-	-97.3258	7.42e-05	0.824	AAAGAGAAGCCAAAGAAAAATATGCACAAGGATATATGAAACAACGACAA
1	XP_846163.1|Tb927.7.5400	200	249	-	-97.3371	7.43e-05	0.824	GGGATGGCGGCACAATGCACGCAAGGCATCCTTATCCGTGACGACTGTAG
1	XP_846165.1|Tb927.7.5420	822	871	-	-97.3371	7.43e-05	0.824	GGGATGGCGGCACAATGCACGCAAGGCATCCTTATCCGTGACGACTGTAG
1	XP_803663.1|Tb09.160.2220	443	492	+	-97.3371	7.43e-05	0.824	GGTTGCAGCAGAAAAGAGGAGCGCGGGAGGCAGTCATGAGCAACAAGGCA
1	XP_951544.1|Tb927.2.2410	846	895	-	-97.3596	7.45e-05	0.824	GGAATTACTAGCATAAAATATGCCTGTAGCACGCACCCGTACACGTACAG
1	XP_828839.1|Tb11.02.5510	813	862	-	-97.3708	7.46e-05	0.824	TGTGCTAATAAAATAAAATAAATGCGCACCACAACTCGTTACACCTACGG
1	XP_951545.1|Tb927.2.2430	531	580	+	-97.382	7.47e-05	0.824	ACATTGTCCCTAAACAATACCCTTTGAAAACATTTGTGCGAGCTTCTCAG
1	XP_846976.1|Tb927.8.1420	291	340	+	-97.382	7.47e-05	0.824	GCAATCTCGACCAACATATACATAGGAAGGCAGATAAGTTTCACTGTTAG
1	XP_827683.1|Tb09.244.2570	673	722	+	-97.382	7.47e-05	0.824	TAAGAAAGTTAGAGAAACAACAAAAGCATAACGAGGATCAACACGTTCCA
1	XP_845683.1|Tb927.7.590	379	428	+	-97.4157	7.5e-05	0.824	TTTACCCGCACCAAAGCGAACAACTGCCGCAGTTGTCTTTACAGCAGCGA
1	XP_827780.1|Tb10.389.0570	484	533	-	-97.4157	7.5e-05	0.824	GAAACCTTCCCTAAATACGAACTTCTCAGTAAGTTGCTCGCCTTCCTTAA
1	XP_822674.1|Tb10.70.2990	244	293	-	-97.427	7.51e-05	0.824	GCCGCCATGAGAAAAAATACCCAATCCATGGTTTCTCAATAGCCGCTGCC
1	XP_823226.1|Tb10.6k15.0240	125	174	+	-97.427	7.51e-05	0.824	GAAGCTTAAGGGTTGAAGAAACAGAAAAGGGTGCGGCGAGACACGTGTAA
1	XP_829333.1|Tb11.01.4560	700	749	+	-97.427	7.51e-05	0.824	GGGGTTAGGGGGGAGGGGATGCCGTGCAGCGAAAATTCCGCTCCCCAAAG
1	XP_843740.1|Tb927.3.1460	758	807	+	-97.4382	7.52e-05	0.824	CGAGGCGAGAGCAGCAGCGACATGTGGAGACAGAGTTTAAACAAATAGCA
1	XP_001218904.1|Tb927.1.2020	749	798	+	-97.4382	7.52e-05	0.824	TCAACATCCCCGCCAAATGCCAGCTCCAGTCAGTTAGCATCCTGCTTCCC
1	XP_828970.1|Tb11.01.0790	217	266	-	-97.4382	7.52e-05	0.824	TGAATAACCACGAAACACAATGGAGGGATGCAGAGAATAGAAGTGGTAAG
1	XP_846176.1|Tb927.7.5530	543	592	+	-97.4607	7.54e-05	0.824	CAGGTAGTTGGAAATAATAAGCTCCGCAGTGAGCTTTCCAACCTGTGCAG
1	XP_823366.1|Tb10.26.0320	899	948	+	-97.4831	7.57e-05	0.824	ATAATAATAACGAGCAGCACTCTAGAGAGGAATATATAAGACACACGAGC
1	XP_829072.1|Tb11.01.1840	557	606	+	-97.4831	7.57e-05	0.824	GAACTTTGTATGAAAAACACGGCATGGTGAAGTTTTTTTTCCCCTTCAGT
1	Tb927.6.187|Tb927.6.187	483	532	-	-97.4944	7.58e-05	0.824	CCGTTCAACCGCAATGAGAAACTGCGCCAGCCTTTTAGAGAAACATACAT
1	XP_845743.1|Tb927.7.1190	492	541	+	-97.5056	7.59e-05	0.824	TGACAACTAAGCCAAAAGAAGAGACACGAGGGGATTGAGGGCACCCTTCA
1	XP_844350.1|Tb927.4.2000	413	462	-	-97.5169	7.6e-05	0.824	GACCATAGGCACCGGAACAACAGACACACGGAGATGCGAAACAAAAGTAG
1	XP_845834.1|Tb927.7.2110	526	575	+	-97.5169	7.6e-05	0.824	GGAGCTTATAATAACAATAATAGTTGTTGTTGTTGTTGTTGTAGTTGTCA
1	XP_822811.1|Tb10.70.1320	216	265	+	-97.5281	7.61e-05	0.824	TGGGCGAAGGGCGGAAACAAGCGAGGAAGGAGATGTAACTTCCGCTTTAT
1	XP_828336.1|Tb11.02.0130	442	491	+	-97.5281	7.61e-05	0.824	TGAGCATGCCCAGAAGGCATAGTTTGCCCAACGAGTTGTGTAGCTGATCA
1	XP_829712.1|Tb11.01.8270	546	595	-	-97.5281	7.61e-05	0.824	TGGAAGTGGCGAGAAAATAAAACACAAAAGAAGAGTGGCGAGTGGCGACG
1	XP_827699.1|Tb09.244.2420	1144	1193	+	-97.5393	7.62e-05	0.824	GGAACAACTTCGAGGTTTACCGGATACAGTAAGTTCTGCTGTGATTTCTG
1	XP_823124.1|Tb10.6k15.1430	84	133	+	-97.5393	7.62e-05	0.824	GTGGTTTGCATAAAACTCTAAGGGTGCATGTGTTTTTTATGTTTTCTTCT
1	XP_828868.1|Tb11.02.5800	279	328	+	-97.5393	7.62e-05	0.824	AGGGGGTGAGGGAAACATTTACTGTTGTGAGTTTGTCCAAACACTTGTGC
1	XP_845843.1|Tb927.7.2200	1011	1060	+	-97.5506	7.63e-05	0.824	CTGTAAAGCAAGAATCCTTCCGTTTGGAGGTACTGATGAGTCGCTTGCAG
1	XP_845274.1|Tb927.6.1520	1048	1097	+	-97.5618	7.64e-05	0.824	TGTGCGTGGCTTGAAAGCCCGAAACGGAGGTGCCTGTGAGGTTCCTTTTG
1	XP_828059.1|Tb10.61.0400	137	186	-	-97.5618	7.64e-05	0.824	AGAGCAAGCGGCAAAAAAGCACAACCCACGTTAAGCAAACCCGCCCGCAA
1	XP_845204.1|Tb927.6.810	508	557	-	-97.573	7.65e-05	0.824	GCAGGGATCCGCGCTTACGCTGACTAGGGGAAACGATGAGGCATCTGCAG
1	XP_822835.1|Tb10.70.0990	579	628	-	-97.573	7.65e-05	0.824	GGAGCTGGTACGGAATCGTTCACACATTCAAATATTTCTTCCACACTCGC
1	XP_828764.1|Tb11.02.4750	670	719	-	-97.573	7.65e-05	0.824	TCCGCTTCACCGTAAAACAAGCGGTGGACGATTCGCTTGTTCTTTCGCAT
1	XP_847412.1|Tb927.8.5820	6	55	-	-97.5843	7.66e-05	0.824	TGCAGGAGCCAGCCCAGCAAGTGGCGCTGGTAATGTCTCCTTCCCCTTAG
1	XP_829385.1|Tb11.01.4860	649	698	-	-97.5843	7.66e-05	0.824	AGGGTTTGGGTGAACAAGGAAGGACACAGCCAAGCTTCAAGCGCTCCAAG
1	XP_822900.1|Tb10.70.0200	1019	1068	-	-97.5955	7.67e-05	0.824	GGGGTGAAGCGGAGAAACACCCGTCGGTTTCTCTGCTCGGATGTCGGCTG
1	XP_847415.1|Tb927.8.5850	367	416	+	-97.6067	7.68e-05	0.824	GGGACACACAGCACAAGGAAGACGTAAAGGGGTTGTCGGTAGAATAACTG
1	XP_847585.1|Tb927.8.7560	790	839	+	-97.6067	7.68e-05	0.824	GGGGTCCTCCCCAGACATAAGTGGTGAAGTCCTCGTGCCGCCGTGCTTCC
1	XP_803507.1|Tb09.160.0780	370	419	-	-97.618	7.69e-05	0.824	GGTTCTTGTCGCAGATTTTACGGTGACAGGCGGCCGCCAGCCGTTACCAA
1	XP_827241.1|Tb09.211.0970	104	153	+	-97.618	7.69e-05	0.824	AAGATGAGGTGGAGACTCAACGTACAAGCGGCGAGACACGACACTCGCTG
1	XP_822829.1|Tb10.70.1090	129	178	+	-97.618	7.69e-05	0.824	TGAAGGACCAGGAAGTGCGGTGAACGCAGAAAGTAAACTGTTACTCTCTT
1	XP_823439.1|Tb10.389.1400	376	425	-	-97.618	7.69e-05	0.824	GAAATTTCTCGCTCAAACACCAGACGTTCCTCCATTTGAAACACTGACGA
1	XP_847254.1|Tb927.8.4230	895	944	-	-97.6292	7.7e-05	0.824	TGTGTGATCCGGTTTGGTTTCCAGGACACGTGGAGTTGAAAACCACACCG
1	XP_823167.1|Tb10.6k15.0960	330	379	+	-97.6292	7.7e-05	0.824	AAAAATTGTGGCAGTGACTTGGTGACCAGATATTGTCCGTACTGCCTCAA
1	XP_828449.1|Tb11.02.1160	27	76	-	-97.6292	7.7e-05	0.824	TTAGGCTGACATATGAGGAAACAAATCAATCCGTTACCAGAAACCCGCCA
1	XP_829165.1|Tb11.01.2790	859	908	+	-97.6404	7.71e-05	0.824	CGCCGTTCACGGAAAAGCGAGCGGCGCCGACGTTTTGGATGGCAATGCAA
1	XP_844959.1|Tb927.5.2870	704	753	-	-97.6517	7.72e-05	0.824	GTAACTCACTGGAATTTTTACCTCCTTAGGCTGTGTCGTCACAAGTTTCA
1	XP_827922.1|Tb10.61.2330	381	430	+	-97.6629	7.73e-05	0.824	AGGGGGAAAGGCAAAAGCGAGGAAAGAAATAACAATACAGTAACCGTCAC
1	XP_828556.1|Tb11.02.2420	865	914	-	-97.6742	7.75e-05	0.824	GGAAACTGCAGCATATACTCGGTGCATGAAAATGTTTGAAAAGTACGAAA
1	XP_828586.1|Tb11.02.2770	632	681	-	-97.6742	7.75e-05	0.824	TCAACAGAACCACAAAACCACCTCCACAGAAAATGTAGAATCTCACGCCA
1	XP_846912.1|Tb927.8.750	720	769	-	-97.6854	7.76e-05	0.824	TGTATTCGCAGGCACAGCAATTTGTGTGAGACGAAGTACGTTACCCTCCG
1	XP_843853.1|Tb927.3.2600	229	278	-	-97.6966	7.77e-05	0.824	GGATTGGGTAGCCGCAATATTATAAAAAGTTATGGCCCTCACGCCTTCCT
1	XP_844740.1|Tb927.5.660	856	905	-	-97.6966	7.77e-05	0.824	AGCAGCCCCTGGAAAAATAAGCAAACCACAAAATAGTGATAAACCTTTCA
1	XP_951499.1|Tb927.2.1290	1145	1194	+	-97.7079	7.78e-05	0.824	GGTTTCACTTTCAGAAGTCGCGTGTACACCACTTGTGGAGAAAATATTAC
1	XP_803376.1|Tb09.142.0100	318	367	-	-97.7191	7.79e-05	0.824	TCTGTTCTCTTCAAAGGAAAGAATAAAAGGAAGCGTCACTACAGTTGTCA
1	XP_828804.1|Tb11.02.5165	680	729	-	-97.7191	7.79e-05	0.824	TTGCTCTCTTGGAAATTCACCATGCTCATGCGGAGGTACGATCCTCTGGG
1	XP_847235.1|Tb927.8.4040	92	141	-	-97.7303	7.8e-05	0.824	CTAGTGAATAGCGAAAATAGCGATCAGTTGAGTTACTGAGACCTTTCCAC
1	XP_847240.1|Tb927.8.4090	92	141	-	-97.7303	7.8e-05	0.824	CTAGTGAATAGCGAAAATAGCGATCAGTTGAGTTACTGAGACCTTTCCAC
1	XP_803532.1|Tb09.160.0970	762	811	+	-97.7303	7.8e-05	0.824	ATGGATATTGCCATCTTTACACCGCTCACGCAGGGCCCCGACAACTTCAG
1	XP_822786.1|Tb10.70.1620	17	66	-	-97.7303	7.8e-05	0.824	GTCGCTTCTCAGTCACGCAAAGTACACATCACAAGTAAATCCCCCTTTAA
1	XP_828375.1|Tb11.02.0445	207	256	+	-97.7303	7.8e-05	0.824	ATATCGAGAAAAAAGAAAATAGAAGGTAGTATTTTTCGTGATACATTTAG
1	XP_844269.1|Tb927.4.1190	62	111	-	-97.7416	7.81e-05	0.824	GTTGATTACACCCATGGCACCAAATCTCCGCGTTGTGGAAACACGCGGCA
1	XP_822460.1|Tb10.70.5720	204	253	-	-97.7416	7.81e-05	0.824	GGAGCCAGCATGACTACTTTCCTCCAAACCACGTTCCCAGAGGCCGTAGT
1	XP_829108.1|Tb11.01.2210	590	639	+	-97.7416	7.81e-05	0.824	GTGCCTTGCCGGAAACCATTGAGCGAAAGGGAGACTGCAGAGTTGTTCCT
1	XP_844619.1|Tb927.4.4700	375	424	+	-97.7528	7.82e-05	0.824	TCACTCACTCAGACAAGTATCACGTGTGCGAGTGCTACGGACACACACAG
1	XP_846210.1|Tb927.7.5870	310	359	+	-97.7528	7.82e-05	0.824	GGAGGGAAAAGGAAAAGCAAGCTTTACTTGATAGTAGCGTCAAGTTGTTG
1	XP_803601.1|Tb09.160.1610	305	354	-	-97.7528	7.82e-05	0.824	TGGGTCCCCGTCAAAAATAAGATATATGAGCAATACCCTTTCAGTCGGAC
1	XP_803602.1|Tb09.160.1620	97	146	+	-97.7528	7.82e-05	0.824	TGGGTCCCCGTCAAAAATAAGATATATGAGCAATACCCTTTCAGTCGGAC
1	XP_822759.1|Tb10.70.2080	208	257	-	-97.7528	7.82e-05	0.824	TGGACTGGCAGAAAAAAAAAACGAGCAAATAGAAACACAGAGACCTGCGA
1	XP_828578.1|Tb11.02.2680	351	400	-	-97.764	7.83e-05	0.824	AAAGCTAGCAGTAATAGGAATCGATGCAAACAGGTTTATGTTGGACGGAA
1	Tb927.8.2863|Tb927.8.2863	611	660	+	-97.764	7.83e-05	0.824	ACACCCAAACGCAATCTCTCCATACGCAGGAGGTGTGAATGCCGCATCCG
1	XP_822317.1|Tb10.70.7670	200	249	-	-97.7753	7.84e-05	0.824	TCACCGCACCGCGGCAGCAACAGAAGAAAATAAAGGCGATACGCTGTCAA
1	XP_828548.1|Tb11.02.2330	343	392	+	-97.7753	7.84e-05	0.824	CAAGCGTGTTGCAACGAGGAAAGCGGATGGCGGAGATCAGCCTCTCGCTG
1	XP_844564.1|Tb927.4.4140	407	456	-	-97.7865	7.85e-05	0.824	GGATGCATCCCTGCTGGTACCCAAAGCACGAATGTACGAAAAACACGTCC
1	XP_847642.1|Tb927.8.8190	408	457	-	-97.7865	7.85e-05	0.824	GGATGCATCCCTGCTGGTACCCAAAGCACGAATGTACGAAAAACACGTCC
1	XP_803590.1|Tb09.160.1490	373	422	-	-97.7865	7.85e-05	0.824	GTTAATAGTTGGAAATAGAAAATGCAATGGCATATGACTTACACTCAGTG
1	XP_828990.1|Tb11.01.1020	586	635	-	-97.7978	7.86e-05	0.824	AAGGGCAGCCGAACATGGCAGCTGCAGGGAAATATTTGTCAGCCCTTGCA
1	XP_829473.1|Tb11.01.5760	125	174	+	-97.7978	7.86e-05	0.824	CGAAATATTGAGTAAAAAAAAGAAAAGAGGAATTGTCATCACAATTATAA
1	XP_844718.1|Tb927.5.440	182	231	-	-97.809	7.88e-05	0.824	ACAGATGGAAAAAAAAATACCAATACCAATATGATTCCGGACACTTTTGC
1	XP_844942.1|Tb927.5.2700	196	245	+	-97.809	7.88e-05	0.824	GGGCGGAGCGAGTAATACGACAGGCAGATGAACTTTTGATGCCCAATCGT
1	XP_847576.1|Tb927.8.7470	693	742	-	-97.8315	7.9e-05	0.824	CTCTTTCGTCGCACAAGCACAAGGTTTAGACATTCCGCCCACCCTTTTCG
1	XP_827789.1|Tb10.389.0470	846	895	+	-97.8427	7.91e-05	0.824	TGGGTTGTAAAGTATACTCAGATTTGCTGGAAGGTTTGGAAAAATCTCCC
1	XP_844492.1|Tb927.4.3420	260	309	+	-97.8539	7.92e-05	0.824	GTGGTGTGGAGCGAGGCGACGCACTGCTCGATTGTTTCGGAGACTGGGTG
1	XP_845153.1|Tb927.6.240	444	493	+	-97.8539	7.92e-05	0.824	CAAATTACGCGTAAAGCCCCGAAGCGTAGGAAGATTGGGAACAATAACCG
1	XP_845174.1|Tb927.6.510	854	903	+	-97.8764	7.94e-05	0.824	TGGGCGTGCATTGAAAATAGGGGTTATCGGGTGAGTACTGAGTTTAACAT
1	XP_846104.1|Tb927.7.4810	598	647	+	-97.8764	7.94e-05	0.824	GCGATGTGCCAGTGATGGACCGCGTGCACGAACACATAACACTTCCCCCA
1	XP_827292.1|Tb09.211.1470	520	569	+	-97.8764	7.94e-05	0.824	GGAGCGGAAGCAACTACTGCGCGACAGGGACCTCGTCCCGCAACTCGCAG
1	XP_823247.1|Tb10.6k15.0020	854	903	+	-97.8764	7.94e-05	0.824	TGGGCGTGCATTGAAAATAGGGGTTATCGGGTGAGTACTGAGTTTAACAT
1	XP_843980.1|Tb927.3.3880	763	812	-	-97.8989	7.96e-05	0.824	TTGGAAAGGAAGAAAAATAAGGAACAGATGAAGTTGGTACAAGCCACTAT
1	XP_845350.1|Tb927.6.2290	150	199	+	-97.9101	7.97e-05	0.824	TGAGTTTGACTGTGATGCATGGGACACCGTATAATTTAACGTCTCAGTCA
1	XP_845356.1|Tb927.6.2350	150	199	+	-97.9101	7.97e-05	0.824	TGAGTTTGACTGTGATGCATGGGACACCGTATAATTTAACGTCTCAGTCA
1	XP_846258.1|Tb927.7.6350	62	111	-	-97.9213	7.98e-05	0.824	AAGGGGAGGGTCGCTAGCACTCACCACAGCAGGATTAGTAACTCTCGCCA
1	XP_844563.1|Tb927.4.4130	191	240	+	-97.9326	8e-05	0.824	AGGGCGAATGGCCTATGTGAAGGATACCAAAATAATGCAGAAAACAACAG
1	XP_844978.1|Tb927.5.3060	652	701	+	-97.9326	8e-05	0.824	AGGGTTGGCATAAGTGGTAAGTGATACTGGAAATGGCTAGAAATTGAAAA
1	XP_827667.1|Tb09.244.2690	394	443	-	-97.9326	8e-05	0.824	TGGGGTATATGATAAAGAGGGCCATACATGATGAGCTGAAACAGTCTGTG
1	XP_828417.1|Tb11.02.0850	28	77	+	-97.9326	8e-05	0.824	TAGGTTTGCACTATACACAAACCAAGAAGGCTTTGTCTTTTTCTTTTGAG
1	XP_828856.1|Tb11.02.5690	1047	1096	-	-97.9326	8e-05	0.824	CGAGTGAGGAACAAAAAAAAACATCAAAGTAAATTTTAAAAAAAAAGAAA
1	XP_822910.1|Tb10.70.0080	474	523	+	-97.9438	8.01e-05	0.824	ACAGGTGGGGGGAGTAGCATCATTCTCTGCAAAAGAGAAAACACCCTCCA
1	XP_827391.1|Tb09.211.2470	1104	1153	-	-97.9551	8.02e-05	0.824	GCAGGGTCCCGGGATAATATCGAGCACTGTAGATGACCACCGATGCTGAA
1	XP_843739.1|Tb927.3.1450	4	53	-	-97.9663	8.03e-05	0.824	TTATGTCACGGGGAACGCAGGGTGCACATAGTTTGTGGAGTCGCTCGGCG
1	XP_846343.1|Tb927.7.7230	705	754	-	-97.9663	8.03e-05	0.824	TGAAATAATGGAAAATGCGCAGGGGAACGGAAGTGTCCGATAACAAGCAA
1	XP_847343.1|Tb927.8.5130	587	636	+	-97.9775	8.04e-05	0.824	TGACTTACCAGGGATAAGGCCTGAAAACGGAGTAGTGGAGGAAGCGGACG
1	XP_847405.1|Tb927.8.5750	215	264	-	-97.9775	8.04e-05	0.824	GGAGAGAGTAGCGGCAACTCCAAAAACAGGGAGTCTGCGCAAAGTTCAAC
1	XP_822369.1|Tb10.70.6990	241	290	-	-97.9888	8.05e-05	0.824	AGGAATCCAAGGGAAAGCAACGACAGCAGCAACGGTTGATAAAAGCAGAA
1	XP_951737.1|Tb927.2.5970	56	105	-	-98.0112	8.07e-05	0.824	GGAGGAAGAAAGAAAAAAACAGGGAAAAGGAACAAAGAAAAGGCCTGTCC
1	XP_823341.1|Tb10.26.0640	167	216	+	-98.0112	8.07e-05	0.824	TGTGTGATATAGGAAACCCAAGACCACTGCGATATTTTAGTCACCTTTGC
1	XP_844332.1|Tb927.4.1820	457	506	+	-98.0225	8.08e-05	0.824	TGAGCGTTGACCAACAGGAATGACAGAAGTTAATGATGTTGCCTCTGTAA
1	XP_828467.1|Tb11.02.1380	122	171	-	-98.0225	8.08e-05	0.824	TGAGCAGTGACAACAGAAGACGCGCACAAGAAGATCACAGGCATTGCCAG
1	XP_844135.1|Tb927.3.5450	466	515	-	-98.0337	8.1e-05	0.824	TGGGAGTGGTAAAGGCACAGGCAACGCAGCAAGTGGAGATACAACGGATG
1	XP_822397.1|Tb10.70.6660	282	331	-	-98.0337	8.1e-05	0.824	GCTTGAAGTAGGAATTATATGCACCGCTGGAATTAGTCTCACCCACTCGT
1	XP_822404.1|Tb10.70.6550	485	534	-	-98.0337	8.1e-05	0.824	GCTTGAAGTAGGAATTATATGCACCGCTGGAATTAGTCTCACCCACTCGT
1	XP_822628.1|Tb10.70.3570	341	390	-	-98.0337	8.1e-05	0.824	TGAATGAACCTACAATGTACAATATTAAGGTATAGAAGAGAAAGAAGTAA
1	XP_845852.1|Tb927.7.2290	239	288	+	-98.0449	8.11e-05	0.824	GGTGTATGCACCAATTGCGAGCGTTGCAACAACGTTCGCGAAAAAATAAT
1	XP_822615.1|Tb10.70.3710	335	384	-	-98.0449	8.11e-05	0.824	TGAAGTAAGCGGATATATATTATATTTATTTATAACTGGAACACCTTCAG
1	XP_846140.1|Tb927.7.5170	724	773	-	-98.0674	8.13e-05	0.824	CGTGGGTTTCGCAGCAGCAGCAGGCGCACCCTTCTTGGCCACCTTTTTCG
1	XP_823337.1|Tb10.26.0700	73	122	-	-98.0674	8.13e-05	0.824	TTGGGTAGCGGGAAAATGAACAGGGGAAAGCGTTGTATATTTAATTAGCA
1	XP_001219035.1|Tb927.1.3370	394	443	+	-98.0674	8.13e-05	0.824	TAGGTGTGTGTGCAAGGCGTGAAACACACGCTGTAGTCTGTCATTATTAT
1	XP_001219036.1|Tb927.1.3380	114	163	-	-98.0674	8.13e-05	0.824	TAGGTGTGTGTGCAAGGCGTGAAACACACGCTGTAGTCTGTCATTATTAT
1	XP_846098.1|Tb927.7.4750	190	239	-	-98.0787	8.14e-05	0.824	GGGACTTGAGGGAAAAAATCTAAACGCTCGAGGATCAGGGAAGGTGGCAA
1	XP_828008.1|Tb10.61.1040	459	508	+	-98.0787	8.14e-05	0.824	GCGCTCAACACCGATGGCAACGTTCATAACAATAATAACAACACTTGTAT
1	XP_843650.1|Tb927.3.510	474	523	-	-98.0899	8.15e-05	0.824	TCGTTTTGCCGTGAAGGCATCGAGTTTTGGGCCATGCGAGCCCTCCTTTG
1	XP_845970.1|Tb927.7.3470	647	696	-	-98.0899	8.15e-05	0.824	TGTCTGACTTCGAGAAGACACCGAGGAACGAATAATACGCACAAGCGCCC
1	XP_846308.1|Tb927.7.6880	473	522	-	-98.0899	8.15e-05	0.824	TCGTTTTGCCGTGAAGGCATCGAGTTTTGGGCCATGCGAGCCCTCCTTTG
1	XP_846935.1|Tb927.8.980	12	61	+	-98.0899	8.15e-05	0.824	TGGATAAGAAGCGACATCACGTTGTTATCGATTCCTCCACCCACCCACCA
1	XP_827358.1|Tb09.211.2150	982	1031	+	-98.0899	8.15e-05	0.824	GGGAACAACCAGAGAAATCATGGCTGCATTTGCTGCTGCGAGCCCCTCCA
1	XP_827659.1|Tb09.244.2760	472	521	-	-98.0899	8.15e-05	0.824	AGCCCGACCCCTAACAACAGCATCGACATTCTGTGGCCGGAGGCTATCCG
1	XP_001219024.1|Tb927.1.3260	145	194	-	-98.0899	8.15e-05	0.824	TAGCACCGCAGCAAAAACATCATTTCCAAGGTGCACACAAACATTCACAG
1	XP_828572.1|Tb11.02.2610	670	719	-	-98.0899	8.15e-05	0.824	GGAGCTTGACGGTGACGACTCCTTTATGGGGAGGGCCTCGCCTCCTTCAT
1	XP_843764.1|Tb927.3.1700	43	92	-	-98.1011	8.16e-05	0.824	AGAATGTGTAAAAAAAAAAACAAAAACACCATATTTCCTTGCATTTTGTA
1	XP_844652.1|Tb927.4.5030	1076	1125	+	-98.1011	8.16e-05	0.824	GGTGAGAACTGCGAGAGCAACCAACGAACGTACACTCGCATCTCACGCCT
1	XP_827968.1|Tb10.61.1730	985	1034	+	-98.1011	8.16e-05	0.824	GGACCTAATACACGATATGGAGTACCCAGCGGAGTTCCACACACCGTCCA
1	XP_829040.1|Tb11.01.1510	408	457	-	-98.1011	8.16e-05	0.824	ACAATTTTTAAAAAAAGTTAAGAGGGGAAAAGGAGTTCAGACACATATAC
1	XP_845387.1|Tb927.6.2660	221	270	+	-98.1124	8.17e-05	0.824	TTCCTTTTTACCAACAACATCTATCTCTGTTTTATTCCCGTATCTCGCAG
1	XP_803869.1|Tb09.160.4100	546	595	-	-98.1124	8.17e-05	0.824	ACATTTTGGTGCAAAAAAAAAAAGGGCAGTGATAGTTGTGGTGGTGGCAG
1	XP_823232.1|Tb10.6k15.0170	594	643	+	-98.1124	8.17e-05	0.824	GGATTCAATGCCCCTAAGATGCACTAAACCACTGGGGGCGACACCCGCAA
1	XP_001218886.1|Tb927.1.1840	1142	1191	+	-98.1236	8.19e-05	0.824	GGGGTCGGCACGTACAGCAACGACTTAAGTAAGCGGACTGGTGCGGTTAC
1	XP_829145.1|Tb11.01.2580	452	501	-	-98.1236	8.19e-05	0.824	GGGGGAAATCAGTGAATGTGGGGGAGGAACCTTTGTTCATGCACCTGTCA
1	XP_951536.1|Tb927.2.2270	987	1036	+	-98.1348	8.2e-05	0.824	TCCCTTTGTAGAACATGTCACATGTGAAGGCATTTGACCCCGCCGCTCAG
1	XP_827928.1|Tb10.61.2230	722	771	-	-98.1348	8.2e-05	0.824	TGGTGCAGGAATAAAAACATTCTGTTGCGTAAATACTAACACAACTTCCA
1	XP_829770.1|Tb11.17.0004	648	697	-	-98.1348	8.2e-05	0.824	TGGGCTACCAGCATTAGTGAGCGACAAGCAAAAATTCACTTCAGGCATAT
1	XP_844066.1|Tb927.3.4740	350	399	-	-98.1461	8.21e-05	0.824	CTACCAAGCACAAGTAGTCGGGTGCGCATGACAAATTCACAGATCTGCCC
1	XP_844070.1|Tb927.3.4780	350	399	-	-98.1461	8.21e-05	0.824	CTACCAAGCACAAGTAGTCGGGTGCGCATGACAAATTCACAGATCTGCCC
1	XP_827125.1|Tb09.v1.0390	314	363	+	-98.1573	8.22e-05	0.824	CGAGAGCGAAAGAATACTATGGTCCATGTGGGTTTTCACGGCACCTCTCG
1	XP_822931.1|Tb10.6k15.3810	1074	1123	+	-98.1573	8.22e-05	0.824	TGCGACTTGAGGATATTTTCCGTGTCTTCGATGACTCGAGACATCCTCGT
1	XP_845997.1|Tb927.7.3740	565	614	+	-98.1685	8.23e-05	0.824	GGAGTAAACAGAAAAAAAAAAGAGCAGTAGTAGAGCTGTCAAAAAAGTAG
1	XP_827985.1|Tb10.61.1390	293	342	-	-98.1685	8.23e-05	0.824	TCATCCAAAACGATAACCAACCAACCACTGAACAATTGAGGAAGCTTAAA
1	XP_822901.1|Tb10.70.0190	769	818	-	-98.1798	8.24e-05	0.824	AAAAGTTTCAGCATTGGCAAAGGGTATAAGAAGAGGGAAGACAGTGGCAC
1	XP_001218768.1|Tb927.1.650	444	493	-	-98.1798	8.24e-05	0.824	TGAATCAACCACACGACCATCAGTAACAAGAAGAGGCCACACGCTGCGCT
1	XP_844075.1|Tb927.3.4830	251	300	-	-98.191	8.25e-05	0.824	GAAGGTAACCCCGAAAACCCAAGCGGCATGCCGAAATCTGAGGCTTTGAC
1	XP_843678.1|Tb927.3.820	78	127	-	-98.2022	8.27e-05	0.824	TCGTAGTGTCGCAAAAGAAATAGCCACACAAAAAGATTTGTCTCGATCCC
1	XP_827000.1|Tb09.160.4580	502	551	-	-98.2022	8.27e-05	0.824	TATGTTAGCAACAAAACAATGGAATAGTTCTACATCAGACACACTAACAA
1	XP_827830.1|Tb10.05.0180	750	799	+	-98.2135	8.28e-05	0.824	AGAGTGAGGGCAAAGGAAAAAATGGAAAAGGACAGTGTAGACAACTGTCA
1	XP_951508.1|Tb927.2.1730	114	163	-	-98.2247	8.29e-05	0.824	TGAGTTGCTACGGGGAGAATTGAGCAAAGAAGATTGGATGACGCTCTCAA
1	XP_827794.1|Tb10.389.0370	164	213	+	-98.2247	8.29e-05	0.824	TGCGTGTTTCTCCGAAAGATTCACCACAAGCAATTCCCACCTGACTTCAA
1	XP_827969.1|Tb10.61.1710	479	528	-	-98.2247	8.29e-05	0.824	GGTGTGAGCCCCTTTCCCTAGCAACCCCGTATAAATCGCAACACTTTTTA
1	XP_844716.1|Tb927.5.420	1143	1192	-	-98.236	8.3e-05	0.824	TGCTGTGGTATTTAAAATACCATCCGCAACACTTTGCATGGATCCCGCAA
1	XP_847332.1|Tb927.8.5020	266	315	-	-98.236	8.3e-05	0.824	AAATTTTTCAACAACACCACCGCACAAAAGAAATATAGAGAGAGCAACAA
1	XP_803396.1|Tb09.142.0450	441	490	+	-98.236	8.3e-05	0.824	GTTGATGGGCCGCAAGGACACAACCACAGGAAGATTCTAGTGCTCAGCCC
1	XP_822476.1|Tb10.70.5520	971	1020	+	-98.236	8.3e-05	0.824	GGGGGGGATCGAAAAAGAAAAGAAAACGACATGATGCGGAGGACTCTTCG
1	Tb10_tRNA_Asn_1|Tb10_tRNA_Asn_1	124	173	+	-98.2472	8.31e-05	0.825	TCAGTTCCTCGTAAATGGCAGCTGCGCAAGGTGCTCCCCTTAATTCGCCG
1	XP_845051.1|Tb927.5.3810	586	635	-	-98.2697	8.33e-05	0.826	TGTGTTTGAGGGAAAACAATATAATAAACTGATAGATCAAACGCATGTTG
1	XP_844235.1|Tb927.4.850	636	685	+	-98.2809	8.35e-05	0.826	GGAGTATCCGCCAACAGCAAGGGACATTGCCAAACAAGAGGCCTCTCCGC
1	XP_843781.1|Tb927.3.1870	114	163	-	-98.3034	8.37e-05	0.826	CGATATAGTAGGTAAAAAGTGCGAGACACAAATGGCAAAAAAAATTTTCA
1	XP_845838.1|Tb927.7.2150	921	970	-	-98.3034	8.37e-05	0.826	GTTTCGAATACGACTGGTATTGGAAACAGGAACAAGTTATGCAACGTTAA
1	XP_822697.1|Tb10.70.2720	166	215	+	-98.3034	8.37e-05	0.826	GGAGGAATCAGATAAAGGGGGAGAGAAGCGCATATTGCAGAAGCACTGAA
1	XP_829200.1|Tb11.01.3160	430	479	+	-98.3146	8.38e-05	0.826	TGTTTTACACCGGCATAGAAGGTATGCATACATATTTCATAAAAGCAGAT
1	XP_829682.1|Tb11.01.7930	819	868	+	-98.3146	8.38e-05	0.826	GTGGCCTTTTGTTTATGCAGCGGGTTCCGCCGCCGACGAGAGCCCTTCCG
1	XP_844212.1|Tb927.4.620	283	332	-	-98.3258	8.39e-05	0.826	GAAAAAAGAAGAAAAAATAAAGGACGTTGGAAGCTAACGAACACACTTGT
1	XP_829240.1|Tb11.01.3640	777	826	+	-98.3258	8.39e-05	0.826	CACCCTTTTCGCAACCGCAGCGTGCGGTGGAATCTTACAGAGTTCGGGAA
1	XP_844799.1|Tb927.5.1250	92	141	-	-98.3371	8.4e-05	0.826	CGACCCTGCGCTCAAAGAACGGTAAACGGAGATTTCCTCCACACACACAC
1	XP_827733.1|Tb09.244.2020	173	222	+	-98.3483	8.42e-05	0.826	GTATGTGGAGTTAGAAGCACTGAAGGCACGTACGTTCGAGGCACTTGTAT
1	XP_822740.1|Tb10.70.2270	222	271	-	-98.3483	8.42e-05	0.826	GTGACATATTCTAAAGGAAGGGTGTCTAAGCAATGTCCACACAAACGCGG
1	XP_829534.1|Tb11.01.6390	1033	1082	+	-98.3483	8.42e-05	0.826	TCAGTCTGTTGCAACTGCACCGGCTGCGAGAAGCGCGGCCCGTCGTGGCA
1	XP_951660.1|Tb927.2.4780	6	55	-	-98.3596	8.43e-05	0.826	GTAACGGGGAGCAGAAACAAATCGTTTAGGAGGAAATGACACAACGGGAG
1	XP_845779.1|Tb927.7.1550	524	573	-	-98.3708	8.44e-05	0.826	GTACTGGGGAGCGACAGCGGCGATTGACGAAAAAGACGCGACAGCCGCAT
1	XP_846062.1|Tb927.7.4390	875	924	-	-98.382	8.45e-05	0.826	CGGCCAAGTCGGGAATGCCCCCGACATCTTGAGAACTCGGCTACGTGCCG
1	XP_847455.1|Tb927.8.6250	681	730	-	-98.382	8.45e-05	0.826	GAGATGCGTAGCAGTAACCCCATGAATGGGCAGCAACTACACAACTTAAA
1	XP_828147.1|Tb11.03.0530	732	781	+	-98.382	8.45e-05	0.826	CGGTACAGAAGGTCGTGCAAAGGAAAAGGGCCAAGTTGAGGTTCCCGCAG
1	XP_844758.1|Tb927.5.840	404	453	+	-98.3933	8.46e-05	0.826	AGAGCCGGAAGAAACCACAACTGAGGTAAGTGGAGGTGGCACACAGGCAA
1	XP_845883.1|Tb927.7.2600	253	302	-	-98.3933	8.46e-05	0.826	AAACCATCTCCGAAATGGTTCGATCACTGGCTTTGTGCGGCCGCGCGTAA
1	XP_846886.1|Tb927.8.480	1149	1198	+	-98.3933	8.46e-05	0.826	GGAATGACACGGACATAAGTCATAAGAAGGGGAAGTCCACATTCCCCTCA
1	XP_823314.1|Tb10.26.1000	314	363	+	-98.427	8.5e-05	0.826	GGCTTCAGCGGGACTAATACGCCGAGGCGGCGGAGTTTTTCCCGATGCCG
1	XP_828741.1|Tb11.02.4510	953	1002	+	-98.427	8.5e-05	0.826	CTATCAACACCCAAAACTACCCGTAGCGCTGAGGTTTCTGACACCCATAT
1	XP_822306.1|Tb10.70.7860	944	993	-	-98.4382	8.51e-05	0.826	GGAGCCAAAGCTACCTTTCCCCAACACACGAAGTTGGGTGTAATTCTCCA
1	XP_846992.1|Tb927.8.1580	25	74	-	-98.4494	8.52e-05	0.826	GAAGAAGGAAGGACAAAAAAGGGGAGCGGGGAGAGATGCAGCAGCTCAAA
1	XP_827227.1|Tb09.211.0830	1017	1066	-	-98.4494	8.52e-05	0.826	CGAGTCACTATCCGACGCAATAGAAACGGACGGTTTCTGAGCACTCGCCT
1	XP_828252.1|Tb11.55.0016	743	792	+	-98.4494	8.52e-05	0.826	AGACCAATACCGGAGAGCATGCAGCCCAAACATCTGGAAGACAACTTTAC
1	XP_822566.1|Tb10.70.4360	171	220	-	-98.4607	8.53e-05	0.826	AAGGGTTTTCCGCGAAACAAAACGAAATGGAAGAGTTGAGAGAACAAAAA
1	XP_844753.1|Tb927.5.790	722	771	+	-98.4719	8.54e-05	0.826	GCGTGGGGTGGAAAAAAGAGGGGGTGACGGAAATTTCTGAACAACAGCGA
1	XP_803521.1|Tb09.160.0860	1146	1195	+	-98.4719	8.54e-05	0.826	TTCCTGTAGAGCCAATAAACGCTGCACGGGCAAAGAACCTTCACCTCCTA
1	XP_845454.1|Tb927.6.3330	441	490	-	-98.4831	8.56e-05	0.826	GTGGCAACATTCAAAAATAAGGGAGAAGAGAGGAGTAAATGCAAATTTCG
1	XP_845030.1|Tb927.5.3600	316	365	-	-98.4944	8.57e-05	0.826	TGTGCGTGTATGAACGTAAACGTGAACACGCAGAAAGAGGACACAGGGTA
1	XP_826988.1|Tb09.160.4440	222	271	+	-98.4944	8.57e-05	0.826	TCAACATGTCGAAACAGGAGCCGTTGCAGAAGATTCCCGGTGAGTGTCCG
1	XP_828432.1|Tb11.02.0990	309	358	+	-98.5056	8.58e-05	0.826	GGGGTGGACTGCATGAGCAAGAGGCTGAAAGTAAGATGATACAAATTAAG
1	XP_845236.1|Tb927.6.1140	489	538	-	-98.5281	8.6e-05	0.826	TGACTAAGCACTAAAAGCACCGCCCCGAGAAAGAGCCACATGCCAAGCAC
1	XP_845716.1|Tb927.7.920	96	145	-	-98.5281	8.6e-05	0.826	AAGACAAATACCCCAAACACGCTGCACGGACCAACACCAAACCACTTTCG
1	XP_847129.1|Tb927.8.2980	535	584	+	-98.5281	8.6e-05	0.826	TTCATATCGCGGGAAAGTGTGGGGGTTATGTTCATATGAGACACTCGTAA
1	XP_847607.1|Tb927.8.7800	449	498	-	-98.5281	8.6e-05	0.826	GGAGAGGGGAAGAAAAGAAACGTTAACAAAAAGTGGACAAATAATCATTC
1	XP_822991.1|Tb10.6k15.3080	433	482	-	-98.5281	8.6e-05	0.826	TAGGGCTGGGGCCAGAAGACTGGCTTCGGCCAAAGTTAACACAATATTAG
1	XP_829084.1|Tb11.01.1960	270	319	+	-98.5281	8.6e-05	0.826	TTGAGTGAAAGGAAACCCACTAGCTACAGGAAGGGTAGAAAGTGTTGAAA
1	XP_829668.1|Tb11.01.7770	953	1002	-	-98.5281	8.6e-05	0.826	ATAGTGACCGACTGTAAAAACAGCCACAGCGCACTGCCAGACAACTTCCA
1	XP_846187.1|Tb927.7.5640	255	304	-	-98.5393	8.61e-05	0.826	AGAACAACCTGTAGCATTATGCACAACAGGAAGAGAAGACACAGCAACCA
1	XP_803551.1|Tb09.160.1110	715	764	-	-98.5393	8.61e-05	0.826	GAACCAAGAGGGAAAAGGAGCGGGTGAATGAAGTGATGAATTGATTGAAT
1	XP_822552.1|Tb10.70.4560	563	612	-	-98.5393	8.61e-05	0.826	GGAACCACAGCCACTGCTTTGGTGTATACGATGTGTCCAGTTCCCTGCCT
1	XP_822564.1|Tb10.70.4380	323	372	-	-98.5393	8.61e-05	0.826	GGACACAATACCAACAACGCCATCCTAAAGCGTTTGCTCGGCGCATGTCA
1	XP_001218901.1|Tb927.1.1990	240	289	-	-98.5506	8.63e-05	0.826	GTGGCCATTATGCACAGGTACCGGTTGAAGAATACGGCGGAAACACACAA
1	XP_829296.1|Tb11.01.4160	113	162	-	-98.5618	8.64e-05	0.826	GGTCCTAGTAGGAAGAATACGGCAAAGAAGAAAAAGGGACGGAGTAGCAT
1	XP_845720.1|Tb927.7.960	735	784	+	-98.573	8.65e-05	0.826	GGGGCGTGCGCTAAAGGACGGCATGACCAGAAATGCTGATGCACACTTTT
1	XP_001219086.1|Tb927.1.3920	213	262	+	-98.573	8.65e-05	0.826	GGAATGTGCAGCAGACAAAGGGGAAAATTTCTGTGTGTGTACATGCTTCG
1	XP_845061.1|Tb927.5.3910	462	511	+	-98.5843	8.66e-05	0.826	GAAACGCGCAGCTACGCAACGCCTTACAGGAAAGGTACAAGCAGTTGAAA
1	XP_829494.1|Tb11.01.5980	931	980	+	-98.6067	8.69e-05	0.826	TAGGGTCGTAGGAAGCGGTACGGGCAGAGGAGGAGGTAAATCATCGGGTA
1	XP_846332.1|Tb927.7.7120	484	533	+	-98.618	8.7e-05	0.826	TGTTTTAACAGGAAAGGAGACGCACATAGGCATTTTATTAGGCCCTTGAC
1	XP_822623.1|Tb10.70.3630	213	262	-	-98.618	8.7e-05	0.826	AAAGAGAATATCAAAAACAACCAAACCAAGCACAATACACAATTTCATCA
1	XP_847550.1|Tb927.8.7210	594	643	+	-98.6292	8.71e-05	0.826	GAGAAATGTCGAAGAAGCAAGGCGCGCAGGGACTTGAGACGTCGCCTGAG
1	XP_829425.1|Tb11.01.5260	239	288	+	-98.6292	8.71e-05	0.826	AGTATCCATCTCAACGGGGCGCGAAACACTCGGATGCCGTACACCTGCAG
1	XP_828043.1|Tb10.61.0580	190	239	+	-98.6404	8.72e-05	0.826	GGGGTTGCGAAGAAAGATATGGTTCTGAAGGGTTTTTGTTAGTGCCGCTG
1	XP_829303.1|Tb11.01.4230	511	560	+	-98.6404	8.72e-05	0.826	GAAGGGAGCATCAAATAAAGGAAAAGGAGGCAGCTTTTCATTTCCTTAAA
1	XP_844661.1|Tb927.4.5130	552	601	+	-98.6517	8.73e-05	0.826	TGACAGAAACAGCACACTAAGCTGTGGAAACATTGGTTATCCACCGGCAT
1	XP_845284.1|Tb927.6.1620	563	612	-	-98.6517	8.73e-05	0.826	CGGAGCTTGATGTCATGAAACGTCCGCCGGAAGAATTCCATCACTTTTCC
1	XP_846972.1|Tb927.8.1360	341	390	-	-98.6517	8.73e-05	0.826	CGGGTGCTATGCCAAAGGAACCGAAGCCAAAAGTCTCACCAAACCCTGCA
1	XP_822296.1|Tb10.70.7980	533	582	-	-98.6517	8.73e-05	0.826	GGGGCCACACGTAACTGCAGCGGTAGTAGTAACAGGGGGTACACGCGACT
1	XP_823239.1|Tb10.6k15.0100	249	298	-	-98.6517	8.73e-05	0.826	GAACCTAACACGATAAACGTGTGGTATTGGGGGTAATGCGTCTCCTTTCT
1	XP_001218900.1|Tb927.1.1980	69	118	+	-98.6517	8.73e-05	0.826	TGAGGCAACAACAACAACAACAGTCGCCTGGGTACCCTGACCAATCTTCA
1	XP_828597.1|Tb11.02.2880	821	870	+	-98.6517	8.73e-05	0.826	GTCCTTCACCCCAAAGGTAACGAATGCCTCCATTTTTGGACAACCTAATG
1	XP_844668.1|Tb927.4.5200	415	464	+	-98.6629	8.75e-05	0.826	TGGTGCAGGAGCCAACACCGCCACAACTGGAGGATTTGGTGCAGGAGCCA
1	XP_845392.1|Tb927.6.2710	1133	1182	+	-98.6629	8.75e-05	0.826	GGCGGTTGCCCAATGTGCAGGGAATGCGGACCCGTTCTTGTCACACGCGA
1	XP_847253.1|Tb927.8.4220	791	840	-	-98.6742	8.76e-05	0.826	GAAGCGAATCGAATTAATTAATTCCGGAAGCACTGTGTAACCGCCTGTAG
1	XP_845264.1|Tb927.6.1420	430	479	-	-98.6966	8.78e-05	0.826	GGGGAGAGAAGAAAGAGCAAAGGAAAAGAAAAGAAGAGCGTGACCTGGAA
1	XP_846361.1|Tb927.7.7410	526	575	+	-98.7191	8.81e-05	0.826	GGAAATTGTTCCAAAAGGGAACGAAGTAGTAGTTGATGTGTTACAAGCAC
1	XP_803440.1|Tb09.160.0460	709	758	+	-98.7191	8.81e-05	0.826	TGACAGCGAGCTAAAAACATACGAGGGAGAACTTGTGCAGACCCCTCAGC
1	XP_823298.1|Tb10.406.0080	1016	1065	-	-98.7191	8.81e-05	0.826	GAAGTTAGTAAAAAAAGCGCGGGGAGAATAAAGGTTTCGGCACTGATACG
1	XP_001219176.1|Tb927.1.4840	50	99	+	-98.7191	8.81e-05	0.826	TGCGAAGGCATCGAAACCAAAATGCACTTCATGAGTCCCTGCACATTTGG
1	XP_001219177.1|Tb927.1.4850	652	701	-	-98.7191	8.81e-05	0.826	TGCGAAGGCATCGAAACCAAAATGCACTTCATGAGTCCCTGCACATTTGG
1	XP_828719.1|Tb11.02.4310	629	678	-	-98.7191	8.81e-05	0.826	AGAGAGAATATCACAACAAAGCGAGAAGGGAAGATGCCAGAGCCACCACT
1	XP_847089.1|Tb927.8.2560	1093	1142	+	-98.7416	8.83e-05	0.826	TTACGGTGAAGCGACGGAGCAGGAAGAAGACATGGCACACACACTTTCCA
1	XP_828521.1|Tb11.02.2030	1114	1163	+	-98.7416	8.83e-05	0.826	GGAAGTTACCATATCTGCATTGGGTAAAGCCATATCAGATGCAGTTGCTG
1	XP_951663.1|Tb927.2.4830	672	721	-	-98.7528	8.84e-05	0.826	AGAGGCACTACGTGTAAAAATGTGTGCATCCGTATTTGTCCCTCCTTTTG
1	XP_845986.1|Tb927.7.3630	714	763	+	-98.764	8.86e-05	0.826	TTAGCGGAGAACAGAAACAGGCGAGGAAGCAAAAGAAGGCAAACCTGCAC
1	XP_846241.1|Tb927.7.6180	248	297	+	-98.764	8.86e-05	0.826	TGGCAGTGCCCAAAAAATTTGGTGTACTTTTCTTTTCTTTTCTTTTTTAT
1	XP_829123.1|Tb11.01.2360	439	488	+	-98.764	8.86e-05	0.826	TTATCGTGTACTGGGCTCACCGTATGCACTGCTATTTCATCAGCACGTAG
1	XP_829206.1|Tb11.01.3240	988	1037	+	-98.764	8.86e-05	0.826	AGAGTTTTTCGCAATGAGAATGCAAATACTCATTTTACTGTTACTTGTCC
1	XP_827214.1|Tb09.211.0710	45	94	+	-98.7865	8.88e-05	0.826	GGAGGCGGTGCTACAATTGTCAAGCGCAAAACTTGTCCATTGTTCTTTTG
1	XP_827908.1|Tb10.61.2510	1093	1142	+	-98.7865	8.88e-05	0.826	GGATACAGCACCAACAAGCATGCGAGTACGAGGTATTCCGAACCTTCTCA
1	XP_847016.1|Tb927.8.1830	314	363	+	-98.7978	8.89e-05	0.826	GTGGCAACGAAGAAAAACAACCAAGAGAGGGAAAAGGGAGGGAACGACAG
1	XP_828907.1|Tb11.01.0220	203	252	-	-98.7978	8.89e-05	0.826	GAAGATTGAAAAAAAAAAATGGGACGGAAAATGATACGGTGCATTTGCTC
1	XP_845634.1|Tb927.6.5260	326	375	+	-98.8202	8.92e-05	0.826	TTGTTTAATAGCAAAAGTATGGCAGTTAAGAAATTTGAATATGCATTGGG
1	XP_846216.1|Tb927.7.5930	291	340	+	-98.8202	8.92e-05	0.826	GGAAATTGTCAACCACACAAGCAACGACGGAATGATAAACAGACATTTAA
1	XP_828125.1|Tb11.03.0810	702	751	+	-98.8202	8.92e-05	0.826	GGAAGGTGCAATACAGGAAACCTGCTCCGCCACTTTCCAGCACATGTCAT
1	XP_844100.1|Tb927.3.5100	440	489	-	-98.8315	8.93e-05	0.826	GGCGCTTCCTGCACGAACATCGCACGCAAGGTGATGACAGCAACAAAGAA
1	XP_845712.1|Tb927.7.880	454	503	+	-98.8315	8.93e-05	0.826	TTAGCCACTGTCAGTAACAATGAACAAACTTACATTTACGCCACTTACAG
1	XP_847038.1|Tb927.8.2050	671	720	-	-98.8315	8.93e-05	0.826	GGAAAGCATACCAAAAGACTGGGGAACAGTTCAGATGGTGATACCATCAG
1	XP_803786.1|Tb09.160.3390	1086	1135	-	-98.8315	8.93e-05	0.826	CGAGCGAGTAGGTACGGCAACGCGGGCCTTCAAGGCGGACACTTTCTTGA
1	XP_822567.1|Tb10.70.4350	141	190	+	-98.8315	8.93e-05	0.826	AGACTGTGAGGCAGCCATCTGGGGCACTGGTTGATTCACGTAACATTTAG
1	XP_822907.1|Tb10.70.0110	271	320	-	-98.8427	8.94e-05	0.826	GAAACCAACAGAAAGAGGGAGGAATGGAGAGAGAAGTGGGGCACAATTCA
1	XP_822909.1|Tb10.70.0090	150	199	-	-98.8427	8.94e-05	0.826	GAAACCAACAGAAAGAGGGAGGAATGGAGAGAGAAGTGGGGCACAATTCA
1	XP_823351.1|Tb10.26.0520	649	698	+	-98.8427	8.94e-05	0.826	TGGGCCAGTGGCAACTTTTATCCCTGCAGCCCTATCTCGCAACCCCTAGA
1	XP_829335.1|Tb11.01.4580	666	715	-	-98.8427	8.94e-05	0.826	CAACCCGGGGGGAAAAAAACGCTTCGGAGTGCTACTTGAGCCACGTCCCC
1	XP_829382.1|Tb11.01.4830	714	763	-	-98.8427	8.94e-05	0.826	GACCCCAGTAGCACCAGTCACGAAAGCACGCTTCGTGCCGTTGCTGTTCA
1	XP_845531.1|Tb927.6.4130	279	328	+	-98.8539	8.95e-05	0.826	TTCAGTAGGCCGTATGGCAATGTTTTTTGGCACTGTTGTGACGGCTGCAG
1	XP_847635.1|Tb927.8.8120	681	730	-	-98.8539	8.95e-05	0.826	GTAATTCAAGGTGGAATTAATCGCCGCAGAAACATTCCGCGCACGCGCAG
1	XP_844958.1|Tb927.5.2860	1137	1186	-	-98.8652	8.97e-05	0.826	GGTGTTAAGAGCACCGACGCACTTTGAAGGTGGTGGCGGGACCTTCTCAC
1	XP_827309.1|Tb09.211.1640	281	330	-	-98.8652	8.97e-05	0.826	AGGTTTTATACGTATTTCCCCCCTTACTGTCAGCGTTAGTACAGTTTCCA
1	XP_846282.1|Tb927.7.6620	1005	1054	-	-98.8764	8.98e-05	0.826	GAGATGTCCATGAAATGGATACATGAAAGTCATATTGCACAGACACGTTG
1	XP_846287.1|Tb927.7.6670	803	852	+	-98.8764	8.98e-05	0.826	GGGGAAAGAAGAAAAGGGGAGAGGGAACGTAACAGCACACCCACACTCAA
1	XP_847102.1|Tb927.8.2690	1126	1175	+	-98.8764	8.98e-05	0.826	TGCCGTATTCGCAAAACTGGGAGTTCCCTGCAGAGTTGCGAACACAGTAG
1	XP_803503.1|Tb09.160.0740	561	610	+	-98.8764	8.98e-05	0.826	GGGCCGTTTTCATTAAGACCAATATATATGCACAGTCGACGCATTTTTGG
1	XP_828747.1|Tb11.02.4570	162	211	-	-98.8764	8.98e-05	0.826	GTCGCTGAAACGCAAACTAGTGCTTACTTCCATATTACATTCTCCCTCAG
1	XP_846913.1|Tb927.8.760	53	102	+	-98.8876	8.99e-05	0.826	GGATGCTTCGCCGACAACAATAGTCACAGAGTTGGTGTATATAATCGCAG
1	XP_827450.1|Tb09.211.3050	434	483	-	-98.8876	8.99e-05	0.826	CGGGTGATGAGCAAAAAAAAAAAAAACGTGTCGTATTTAGAATTCAGCAG
1	XP_822509.1|Tb10.70.5110	550	599	+	-98.8876	8.99e-05	0.826	TGAGTTGTTATGACATACATGGTGTGACAGGCGTGGCTGCAGACCTCTCG
1	XP_843773.1|Tb927.3.1790	557	606	-	-98.8989	9e-05	0.826	CGTCACTGTCCGAGAACCAAGTGCAGCAGATGAAGCTGAGAAAGTAGTAG
1	XP_845165.1|Tb927.6.420	227	276	-	-98.8989	9e-05	0.826	TTGAAGAGCAGCAAATATAACCCCTACCGCCTGACACGTGTGAGTGTCCC
1	XP_822953.1|Tb10.6k15.3510	358	407	-	-98.8989	9e-05	0.826	GGAAAAAAGAGTCAGAACATCGAGCGACAGCATGGTGGTGAAATCTTTCA
1	XP_847555.1|Tb927.8.7260	1073	1122	+	-98.9101	9.02e-05	0.826	CGAGTGACGTCACAGGGCGAGGAGCAACAGCAGTGTGGAGACTCTTATGG
1	Tb927.4.3196|Tb927.4.3196	110	159	-	-98.9213	9.03e-05	0.826	TGATTTAAACACGAAAACGACTGACGGTGGTGGGGTTCGAACCCACGCCC
1	XP_847454.1|Tb927.8.6240	435	484	-	-98.9326	9.04e-05	0.826	TGTGTTTGCCGCAGACACAGATACGGCAAACACATGTCCGCCCATCACCG
1	XP_828227.1|Tb11.47.0013	1045	1094	-	-98.9326	9.04e-05	0.826	TGGGTGACGCCTGTGGGCTAATGGTGCATACATTATTAATCCTCCCGTAG
1	XP_828492.1|Tb11.02.1620	488	537	-	-98.9326	9.04e-05	0.826	AGAGGAAACAATAAGGGACTCGTGCATAACCATTTAGAAGCCACCCTCAG
1	XP_829272.1|Tb11.01.3915	357	406	-	-98.9326	9.04e-05	0.826	GCAGCGTTTTGTCTCCTTATCCCGTACAAGCGCTGTTGAGACGATCTTAC
1	XP_847483.1|Tb927.8.6530	388	437	-	-98.9438	9.05e-05	0.826	AGCATTCCCGCGGAAAAGAAACGCTTCTGGCGGAGTCCTGGCACCCAATG
1	XP_829448.1|Tb11.01.5490	383	432	-	-98.9438	9.05e-05	0.826	CTGGTTAGTAGCAAGATCAAGCCGCACAAGGGCCTTGTCACCCCTCTCTG
1	XP_827156.1|Tb09.211.0170	320	369	+	-98.9551	9.07e-05	0.826	TGAATCGGAGGGAAAAAAACGGTGAGGACAAGCGTTCGATGCGGTTTAAG
1	XP_829183.1|Tb11.01.2970	222	271	-	-98.9551	9.07e-05	0.826	TGCAATAGTCGCCCAGAAACCATATACAAACATAGAGAAGAAACCACTGA
1	XP_827323.1|Tb09.211.1770	870	919	-	-98.9663	9.08e-05	0.826	GCTGTTTTCAGCAAAAATACGCGCTATATCCATGTTGCCCTTCGCCATTG
1	XP_823413.1|Tb10.389.1670	85	134	-	-98.9663	9.08e-05	0.826	GGGGAAATCCCAAAACAAGGAAACCACAGAAACAGTTTAGTGGCGCTCAA
1	XP_829252.1|Tb11.01.3740	198	247	-	-98.9663	9.08e-05	0.826	GAGTAGAACATGAAAAGTAACTAATAGAAACATGTACAATATATCTACAC
1	XP_829790.1|Tb11.v4.0035	707	756	-	-98.9663	9.08e-05	0.826	GGGCTTTGAACCACAACCTCCGTCGATGAAAATTGTAGAATCTCTTTTGT
1	XP_845935.1|Tb927.7.3120	521	570	-	-98.9775	9.09e-05	0.826	AGCTGGATTAACAAAAGGACGAATCGCAATAAGAGGTGAAATAATATACA
1	XP_846036.1|Tb927.7.4130	1029	1078	-	-98.9775	9.09e-05	0.826	GGAGTGTGTGAGAGGTTCAATGGGAATCAGATGCGTCGGCAAACGCTCCA
1	XP_822641.1|Tb10.70.3370	345	394	+	-98.9775	9.09e-05	0.826	GCGGGAAGCGCGGCAAGAAGAAGGCGCAGGAGGCGATGAGCCGCAAGGAA
1	XP_822642.1|Tb10.70.3360	409	458	+	-98.9775	9.09e-05	0.826	GCGGGAAGCGCGGCAAGAAGAAGGCGCAGGAGGCGATGAGCCGCAAGGAA
1	XP_843902.1|Tb927.3.3090	155	204	-	-98.9888	9.1e-05	0.826	ACACCGATTACCAAAAACAAAAAAGGAAAAAAGAAACCCACCTCCCTCCC
1	XP_845334.1|Tb927.6.2130	4	53	-	-98.9888	9.1e-05	0.826	TGAGTATCTGAAAAAAAGTAAAAACTCATGGAAAGTCCTGGCATCCCTCA
1	XP_828373.1|Tb11.02.0430	104	153	-	-98.9888	9.1e-05	0.826	GTGACACGCACGAAAATGAGTGAACACACACATATACCAGGTACGTAAAT
1	XP_844140.1|Tb927.3.5500	628	677	-	-99	9.12e-05	0.826	TGGGCGTGCATGCACAACAACATATCTTTTATTGATTTTGACAGTGCTCA
1	XP_828739.1|Tb11.02.4490	264	313	-	-99.0112	9.13e-05	0.826	AGATTGTCAGGAAACAGCCCCATTTACAGGAAGGGCGCCCCCACACCCAG
1	XP_829393.1|Tb11.01.4940	130	179	-	-99.0112	9.13e-05	0.826	CGAATGAACCGCAAACTCACGTCGCACCCCGGGTTCCCAAACACCACGAG
1	XP_844383.1|Tb927.4.2330	1125	1174	+	-99.0225	9.14e-05	0.826	TGCACTTCAAGGAAAAATACCTCAAAATGGAGGAGTGGTACTACTGCCCG
1	XP_843728.1|Tb927.3.1340	222	271	-	-99.0337	9.15e-05	0.826	GAAGAAAGGAGGGAAAGTGAGATACGTGGTAAGTGTGCTTGTAGTTCAAA
1	XP_844869.1|Tb927.5.1950	231	280	-	-99.0337	9.15e-05	0.826	GGATTTTATTGGCGTACATCCTTTTACGGGACAATTACGGACTCCCTTAG
1	XP_845026.1|Tb927.5.3560	10	59	-	-99.0337	9.15e-05	0.826	AGGGTTGGCGGGGGAAAAAACGTGCGCACAAAGTTCGTCAAATCCGGCAC
1	XP_823475.1|Tb10.389.0890	509	558	+	-99.0337	9.15e-05	0.826	GGAGAGAAAAAGGAGAACGAAGTAGACAGCATTTGTGGTCACCCTTTCTC
1	XP_829093.1|Tb11.01.2060	107	156	+	-99.0449	9.17e-05	0.826	CGGTTTTGTTGCTACTGAGAGGGAGGAAAGGATGGTTGATTTACTTGTAT
1	XP_822718.1|Tb10.70.2490	302	351	-	-99.0562	9.18e-05	0.826	ACCGCTTTTAGCAAAAAACAGGGAAGCAGTGATTGAATTAACATTTTCTC
1	XP_847245.1|Tb927.8.4140	510	559	-	-99.0787	9.2e-05	0.826	ACCTTTGGTACCATACGCACGGGGCACATTCATATTTCATTATTGTTTTT
1	XP_828245.1|Tb11.55.0024	666	715	-	-99.0787	9.2e-05	0.826	ACAGTGATTGGGAAGAGCTCACAAAACAAAATGATGTTATTAACTCTCAC
1	XP_828449.1|Tb11.02.1160	640	689	-	-99.0787	9.2e-05	0.826	GCTCAGTGCAGGAAATGCGGCCGCTGCGGGTGGTGTCCACAAGATCAAAC
1	XP_827657.1|Tb09.244.2780	133	182	-	-99.0899	9.22e-05	0.826	GGAGCCCCGCGCCGAAACGACCTTTGTAGCCTTTCCTCCTCCCCCCCCCA
1	XP_844376.1|Tb927.4.2260	779	828	+	-99.1124	9.24e-05	0.826	TGAGTCTTTACGGTTAGTGCCATGTCCTCATCTCGTCCTGCCACTGGGAA
1	XP_846109.1|Tb927.7.4860	456	505	-	-99.1124	9.24e-05	0.826	GAAAGGATCGGCAAAACCATGTTACGTATGGATAATGGGGAAACTGGAAC
1	XP_827008.1|Tb09.160.4640	781	830	+	-99.1236	9.25e-05	0.826	TGCGGGAGCAACACACGTTGCGTGCCGAGGCAATTGCTCGCCAAATTACG
1	XP_829755.1|Tb11.01.8760	894	943	-	-99.1236	9.25e-05	0.826	TCTGCGCGCAGAAAACACAAGGAAACGAAAGTGATTTCCTGTACCTGCTG
1	XP_844811.1|Tb927.5.1370	100	149	+	-99.1348	9.27e-05	0.826	AGGGATTGCCCCGGAAATAACAGACACATGCATGCATATGTGTGTGTTTG
1	XP_845428.1|Tb927.6.3070	6	55	-	-99.1348	9.27e-05	0.826	AGGTGTAATAACTGAAGTGACAAAAACTGGAAGAATACCAACTCCTTGCA
1	XP_001219177.1|Tb927.1.4850	896	945	-	-99.1348	9.27e-05	0.826	TTGGGATGCCGCGACAACTCTCAGTGCTGCAACGGTTGCAAAACATATCG
1	XP_847387.1|Tb927.8.5570	226	275	-	-99.1461	9.28e-05	0.826	CCAAAGGGATCGATAAAGAACGTGCACAGGCAGGGTACAAAATCATTGCC
1	XP_822403.1|Tb10.70.6570	749	798	+	-99.1461	9.28e-05	0.826	AGTGAGTGCAAGAAAAATAAAAGGGGGGAGGAAAAAAAACACACCGGCAG
1	XP_829017.1|Tb11.01.1290	626	675	+	-99.1461	9.28e-05	0.826	GGAAACACAATCAATAACACGCCAAGCAACAACTGGTGATTAACTCCACA
1	XP_844480.1|Tb927.4.3300	670	719	+	-99.1573	9.29e-05	0.826	GAAGGAGGGCGAGAAGGCAACAGTTGCAGGAGGTGTTTCCTCAAAGTCCA
1	XP_001218831.1|Tb927.1.1290	126	175	-	-99.1573	9.29e-05	0.826	ACCACTACAAACAAAACGAAACTAAACAATAAAAGTGAAAACACTTTCAA
1	XP_829227.1|Tb11.01.3510	221	270	-	-99.1573	9.29e-05	0.826	TGAGGGTGCACTTCACATACCAGCTGTGCAAACACATTACGCAGCCTCCA
1	XP_844251.1|Tb927.4.1010	161	210	+	-99.1685	9.31e-05	0.826	GTGGCGAAGGGGGATTGCAAGGGACGGATGGCATTTTGAAAATCTCTACC
1	XP_846085.1|Tb927.7.4620	225	274	+	-99.1685	9.31e-05	0.826	TGGACGTGCAGATACGGGTGCGTATACTGTTATTGTCTTGTCCGACTTAG
1	XP_847631.1|Tb927.8.8070	486	535	+	-99.1685	9.31e-05	0.826	TGTGTTTTCACGTTTTCTCTACGATCCAGGCGATGGTGTGAAAACTTTCG
1	XP_827449.1|Tb09.211.3040	206	255	-	-99.1685	9.31e-05	0.826	TTATGTTTTAGCATTACCATCATTCCCAACCATTGTTGATTTCTTTTTAG
1	XP_823344.1|Tb10.26.0590	198	247	-	-99.1685	9.31e-05	0.826	GGAGTAAAATGCACACACAGAGGACGCCAACAGATCGAAAACACTCAGCA
1	XP_827859.1|Tb10.61.3160	562	611	-	-99.1685	9.31e-05	0.826	CGTGTCACGCTCAACAGCGTCCGAAACCGGTCGTTGACCTCCACATTCCG
1	XP_847200.1|Tb927.8.3690	179	228	-	-99.1798	9.32e-05	0.826	GGAGGGGGAAAAAAAAAGACGAAAGAGAGAAAGAGTTCAACAAAACATTA
1	XP_822832.1|Tb10.70.1030	261	310	-	-99.1798	9.32e-05	0.826	AACACGAACCCTAAAATTGCGGTGAGTACACAGTGCCGATATCCTTGAAG
1	XP_846042.1|Tb927.7.4190	389	438	+	-99.191	9.33e-05	0.826	AGGCGGAGAAGGGAAAGAAAACAGAGCAGGAAAAAGAAAAAAAACCGCGA
1	XP_822423.1|Tb10.70.6250	407	456	+	-99.191	9.33e-05	0.826	AGTTTGACGCCGAAAAGGGCCGGGGATCAGCCGAGACTGAATACCTTCCA
1	XP_822905.1|Tb10.70.0140	978	1027	+	-99.2022	9.34e-05	0.826	GAGCCTTCTTTGGATAATCCAGGATGGAGGAGACGTACAGTCCCTTTACG
1	XP_001219147.1|Tb927.1.4540	971	1020	-	-99.2022	9.34e-05	0.826	TTTCCCTCCTTCAAAAACATCGTGTACACCGCTATTCAAATAACGCTTGG
1	XP_001219149.1|Tb927.1.4560	457	506	-	-99.2022	9.34e-05	0.826	TTTCCCTCCTTCAAAAACATCGTGTACACCGCTATTCAAATAACGCTTGG
1	XP_001219151.1|Tb927.1.4580	441	490	-	-99.2022	9.34e-05	0.826	TTTCCCTCCTTCAAAAACATCGTGTACACCGCTATTCAAATAACGCTTGG
1	XP_001219153.1|Tb927.1.4600	457	506	-	-99.2022	9.34e-05	0.826	TTTCCCTCCTTCAAAAACATCGTGTACACCGCTATTCAAATAACGCTTGG
1	XP_001219156.1|Tb927.1.4630	441	490	-	-99.2022	9.34e-05	0.826	TTTCCCTCCTTCAAAAACATCGTGTACACCGCTATTCAAATAACGCTTGG
1	XP_844640.1|Tb927.4.4910	589	638	-	-99.2135	9.36e-05	0.826	GGACGTTGTGAGAAAAACATCACGTGCGTGCCATCACGGTGTACCATCTG
1	XP_847506.1|Tb927.8.6760	269	318	+	-99.2135	9.36e-05	0.826	GGGGCGGGGAGGAAGATGAAGCATAGCCGTGGTTGTGCACAGTACTGAAG
1	XP_828550.1|Tb11.02.2350	388	437	-	-99.2135	9.36e-05	0.826	GAAGTTTGTGCGCAAAACCACAGATAAAGTATGAAATACGATGTTAGCTA
1	XP_844667.1|Tb927.4.5190	859	908	+	-99.2247	9.37e-05	0.826	GGAGAGAGAAAGTATATCTTTTGCTTCAGACAAATTTTATTTTCTCTTAG
1	XP_845116.1|Tb927.5.4460	8	57	-	-99.2247	9.37e-05	0.826	TACACAACCAGGAAGTGTATGAACAGGTGGCATACTGCATCCACCTTTTC
1	XP_845833.1|Tb927.7.2100	353	402	-	-99.236	9.38e-05	0.826	AGAGTTTTCATCAAAAGCAGGTGGCAAACAGCGAATACAAATCCGCCTAG
1	XP_847493.1|Tb927.8.6630	605	654	+	-99.236	9.38e-05	0.826	GAAGTTATCGCGTCAAGCAAAAGCGTCTGACGTTGCCCATTCGTCCACCA
1	XP_822537.1|Tb10.70.4800	188	237	+	-99.236	9.38e-05	0.826	GAGTGGTGTGTTAAACGTACGTGCTACATGGAGTCATCCGTTTCCTTTCA
1	XP_822845.1|Tb10.70.0860	343	392	+	-99.236	9.38e-05	0.826	GTTAGAGGAAGTAAATACAACAACTGAAGGTAGCTTTGAGCCCCCTCAAG
1	XP_845765.1|Tb927.7.1410	730	779	+	-99.2472	9.4e-05	0.826	GCAGCTGCGTCGTGACGCGAAATCTGGAGTTGGTTTTCAGCCGCCCTTCG
1	XP_847288.1|Tb927.8.4570	1008	1057	+	-99.2472	9.4e-05	0.826	GGAGGAAGAGGGAGAAATAGAACGTGCAGAAGTATTTAATATGGCTGTGT
1	XP_828306.1|Tb11.18.0007	415	464	+	-99.2472	9.4e-05	0.826	GAAGCGTTTTCAAAAAAACATCTATCTTGGAAAGTTACACACAACATCAT
1	XP_844720.1|Tb927.5.460	1011	1060	-	-99.2584	9.41e-05	0.826	AGGCATTTGCCGGCCATTACCCACCGCATAAGTCGTACCGCCACCCTTCA
1	XP_822838.1|Tb10.70.0960	225	274	-	-99.2584	9.41e-05	0.826	TTTAGTGGCACTAGGAGCAGGAAACACGGAAATTTTGTTTACACATTCAT
1	XP_845435.1|Tb927.6.3140	758	807	+	-99.2697	9.42e-05	0.826	TTTCAGTGGACTCAAACCACACGCTACGTGACGTTTTGCGTCAGTTTAAA
1	XP_829496.1|Tb11.01.6000	894	943	-	-99.2697	9.42e-05	0.826	TGCGTAAGTAAAATAAGCTAACGTCACCGAAAGTTAAATCACACGTTGAG
1	XP_951589.1|Tb927.2.3340	629	678	+	-99.2809	9.43e-05	0.826	CCGTCTAGAATGCTGTAAACTTGGCGCCGGATTTTTCCATACGCACTCCC
1	XP_803621.1|Tb09.160.1820	141	190	+	-99.2809	9.43e-05	0.826	TTGCCTTGAAGGTACCGTACTTTGTGAGGAAAGAGTTGATGCATAATTGA
1	XP_803622.1|Tb09.160.1830	363	412	-	-99.2809	9.43e-05	0.826	TTGCCTTGAAGGTACCGTACTTTGTGAGGAAAGAGTTGATGCATAATTGA
1	XP_827140.1|Tb09.211.0010	244	293	+	-99.2809	9.43e-05	0.826	GGGGCATTAAGAAAATGCGAACGATAGTTGGAGTTTTGTTGCTCATTTCT
1	XP_001219016.1|Tb927.1.3180	349	398	+	-99.2809	9.43e-05	0.826	GGAGCCAGTAACACAGAGAAGGGATGTCTCGAAAGGACAGATGCGTCCAC
1	XP_846229.1|Tb927.7.6060	1074	1123	+	-99.3034	9.46e-05	0.827	TGATACTGCAGGTTATGCAAGCACCCATGGTATTGTCGTGGAATTGGAGG
1	XP_846230.1|Tb927.7.6070	1074	1123	+	-99.3034	9.46e-05	0.827	TGATACTGCAGGTTATGCAAGCACCCATGGTATTGTCGTGGAATTGGAGG
1	XP_829415.1|Tb11.01.5185	17	66	-	-99.3034	9.46e-05	0.827	GGAGCTAGTTGAGAACAAACCCGATCATGAGATTGTGAGGAGGCCTCTGA
1	XP_829237.1|Tb11.01.3610	440	489	+	-99.3371	9.5e-05	0.827	GGAGCTTGTCCAGGTGGTTCATCGTGGTGGAATCACCCCGCCGCCCGTCG
1	XP_844928.1|Tb927.5.2560	383	432	-	-99.3483	9.51e-05	0.827	GAAGCGCAGAAACAAAAAAAAGAATGGAGAGTGAGTCGTGGCACCCCGAG
1	XP_829089.1|Tb11.01.2010	174	223	-	-99.3483	9.51e-05	0.827	GGAAACAAAAGTAAAAAAAACACAGGAAAGATCTTACGCGAAACTCGTAC
1	XP_951478.1|Tb927.2.280	1137	1186	-	-99.3596	9.53e-05	0.827	GAAGTGATGATTCAAAAGGTCATGCAATTTCATATCCCTCAAACCCGCAA
1	XP_951481.1|Tb927.2.380	1137	1186	-	-99.3596	9.53e-05	0.827	GAAGTGATGATTCAAAAGGTCATGCAATTTCATATCCCTCAAACCCGCAA
1	XP_951482.1|Tb927.2.400	1137	1186	-	-99.3596	9.53e-05	0.827	GAAGTGATGATTCAAAAGGTCATGCAATTTCATATCCCTCAAACCCGCAA
1	XP_843689.1|Tb927.3.930	102	151	+	-99.3596	9.53e-05	0.827	TCATTGCCCTGATATCTAACGGGCCGCTGGAATACTCCAAACTTGTGCCG
1	XP_828646.1|Tb11.02.3430	312	361	-	-99.3596	9.53e-05	0.827	AGGGGAGCCACTAGGAATAACGAAAAGAGGCATTAACAGTACACTCAGCA
1	XP_951639.1|Tb927.2.4470	1150	1199	+	-99.3708	9.54e-05	0.827	GGTGTCACTTGCATCACCCAGGTTAGAAGGAACACTTTCATCACTCCCAG
1	XP_843710.1|Tb927.3.1160	615	664	-	-99.3708	9.54e-05	0.827	GCAGAAGGTGAGCAAAACAACCGGCACCGGTATTGTCGAAGCGAAGTTTT
1	XP_844128.1|Tb927.3.5380	427	476	+	-99.3708	9.54e-05	0.827	GAAGTATAGATGGATGGAAATACATGCAGGAAAAGTTGATACTGTCATGA
1	XP_828531.1|Tb11.02.2130	30	79	-	-99.3708	9.54e-05	0.827	ATGTCTTTCTGTGCAAAAAAGGGGTGTGGGCATCGTTCAATCTTCCCCCA
1	XP_845466.1|Tb927.6.3480	532	581	+	-99.382	9.55e-05	0.827	GGAAGGAAAAAGAAAAGGAGCAATAGCAAAGACAATTTATACACCTCTAA
1	XP_828230.1|Tb11.47.0010	1119	1168	-	-99.382	9.55e-05	0.827	TGGAGGTGGATCCAAACCAACAAAAACATCAGATGGTCGGAAACTTCCAT
1	XP_828447.1|Tb11.02.1135	400	449	-	-99.382	9.55e-05	0.827	GTTCACTGCTGGTAAATTAACAGATATGAGAATATTCAGCAAACATTTGA
1	XP_826991.1|Tb09.160.4480	264	313	-	-99.3933	9.56e-05	0.828	GGACAGGTTACGGAGTATATTGCACACAGCAAATATACATACACATATAT
1	XP_823040.1|Tb10.6k15.2470	116	165	-	-99.4045	9.58e-05	0.828	TAAATTAACAGAAAAAAAAAGAAGGAAAGGAATAATAAAGCAAAAATAAG
1	XP_843654.1|Tb927.3.580	758	807	-	-99.4157	9.59e-05	0.828	GTGTTGTCCGGTAAAAGCGTTGGTAGTAGGAGGAGTTGGTGTAGTTTTAC
1	XP_827588.1|Tb09.211.4490	519	568	-	-99.4157	9.59e-05	0.828	TTAGTCTGGAGGAAAAGAACGAAACGTGGACTCCTCTCTGACTATATCTC
1	XP_828402.1|Tb11.02.0710	783	832	-	-99.4157	9.59e-05	0.828	GAAATGAGCATCCGGCAGCTGCAGCGTAGAAAAAGGTCATCCACTAGTCA
1	XP_844713.1|Tb927.5.390	405	454	+	-99.427	9.6e-05	0.828	AACGCAAGCACCACCAACAATCCATAAGAGCATCGCCCTGACGGTCGCAC
1	XP_847390.1|Tb927.8.5600	419	468	-	-99.427	9.6e-05	0.828	GGGGAAAACAGGTAAAAAAAAACGGACAGGTTTTTTTTTTAATATTGCGG
1	XP_829599.1|Tb11.01.7060	534	583	+	-99.427	9.6e-05	0.828	GGGCAGAGCGAGCCTATTAAAGTCTGTGAGAAAATTTCGGACGTTTTTCA
1	XP_951722.1|Tb927.2.5720	631	680	-	-99.4382	9.62e-05	0.828	ATCGGGGGCCGGAACACCGCGATGCACCGCAACGGGAGAGACATCGGCGA
1	XP_844139.1|Tb927.3.5490	224	273	-	-99.4494	9.63e-05	0.828	TTATGTTGTAAAAAAAAAAAGAAAGAAAGGAAGATTACAGTGACAAGAGC
1	XP_846154.1|Tb927.7.5310	1114	1163	-	-99.4494	9.63e-05	0.828	TTGTTGTGGAGGAAGAGTTAGAGCCGGAGGGATTCGGAACAGCCACGGCA
1	Tb927.8.2853|Tb927.8.2853	151	200	+	-99.4719	9.66e-05	0.828	CGTCTCTTCATGTATGGTTCCGATTAATGAAATTGTTGAGGAACACGTAG
1	Tb927.8.2854|Tb927.8.2854	22	71	+	-99.4719	9.66e-05	0.828	CGTCTCTTCATGTATGGTTCCGATTAATGAAATTGTTGAGGAACACGTAG
1	XP_844405.1|Tb927.4.2550	705	754	+	-99.4831	9.67e-05	0.828	GGAGGTGGACAGAAAATCAACCCGCAGGTGAGGTTGCGGCAGCAGCGCAA
1	XP_844994.1|Tb927.5.3220	252	301	+	-99.4831	9.67e-05	0.828	TGATCGAAGCGGAAACACAAGCCACAAAGGGAGGCGATAAGCAGATGCGG
1	XP_846919.1|Tb927.8.820	89	138	-	-99.4831	9.67e-05	0.828	CGGGAGTGAAGAAAATTTTCCAGTTGCTCGCCCAGTTGCGAGAGCCACAC
1	Tb10_tRNA_Asn_1|Tb10_tRNA_Asn_1	1065	1114	-	-99.4831	9.67e-05	0.828	AAAGTGACCTCCAGAATTTTCGGAGGTGGGCAGCAAAAAGACTCCTCCCG
1	Tb10_tRNA_Ala_1|Tb10_tRNA_Ala_1	212	261	+	-99.4831	9.67e-05	0.828	AAAGTGACCTCCAGAATTTTCGGAGGTGGGCAGCAAAAAGACTCCTCCCG
1	XP_844059.1|Tb927.3.4670	638	687	-	-99.4944	9.68e-05	0.828	GGCGGTTGAGCCAACAGCAGGAATGCCATCCTTTGTTAACACTATTTTAG
1	XP_845947.1|Tb927.7.3240	297	346	-	-99.4944	9.68e-05	0.828	GGAGCTTGTGAGAAACGTGTTCAGTGAGGTCAGAGTTGAGCGCAGCATTC
1	XP_844320.1|Tb927.4.1700	319	368	+	-99.5056	9.7e-05	0.828	GAAACGTTTTGGTAAAGCACGAGGTACATTCGGATGTGGGTGTATGTGCA
1	XP_845244.1|Tb927.6.1220	659	708	-	-99.5169	9.71e-05	0.828	TCATTGGGAATCGAAACCTTCAAGTGCTGAAGAAGTGCAAACTCCTGCGA
1	XP_822820.1|Tb10.70.1200	158	207	-	-99.5169	9.71e-05	0.828	TCAACATAAAAAAAAAGTAAAAAAAAAAAGAAGTGGCGAAGCTCCCACAA
1	XP_822952.1|Tb10.6k15.3520	556	605	+	-99.5169	9.71e-05	0.828	TGGTGGTTCAGTTGGAGTTTCCGTCGTGGGAAAAATCCCCCCACTCTGCG
1	XP_827124.1|Tb09.v1.0380	498	547	+	-99.5281	9.72e-05	0.828	AGGTTGAAGAGGTTCTACACGATACTCCAACAAAGTTCCAGCACCTGTCG
1	XP_847345.1|Tb927.8.5150	803	852	-	-99.5393	9.74e-05	0.828	TAGCGGAACCGAAAGCAAAAGGGATAAAGGAACGGTCAAGAATAAATCAG
1	XP_847483.1|Tb927.8.6530	250	299	+	-99.5393	9.74e-05	0.828	GGGGAGTGCAGCAAATAAAAGGGAATAGCGCAAAGGCGGGGCTGGAGAAA
1	XP_803669.1|Tb09.160.2270	265	314	+	-99.5618	9.76e-05	0.828	GAGGGAAACAAAAATAAGCATCGGCTCAGGTATAGTTGAGTATACCCTCG
1	XP_829410.1|Tb11.01.5140	284	333	+	-99.5618	9.76e-05	0.828	CAAGTGAGAAGTGGAAGCAATCGAGGCAGTAAATATGCAAACTGTTATGA
1	XP_803643.1|Tb09.160.2040	267	316	+	-99.573	9.78e-05	0.828	GTGCCAAGGAGGCTCTGTGTCGCCAGAAGGAGCAGTACAGCCACGTGCAG
1	XP_827920.1|Tb10.61.2360	477	526	+	-99.573	9.78e-05	0.828	GGTGCATATACAAAAAAACACGCATACATATATACTTGTCAGGGCCGCTG
1	XP_828963.1|Tb11.01.0710	278	327	-	-99.573	9.78e-05	0.828	TATGTTTGACTCGAAAAAAAGGGCAAAAAGCATATGTCAACCAGTTTGGT
1	XP_828206.1|Tb11.47.0034	64	113	+	-99.5843	9.79e-05	0.828	TTTTTTTAATTCCACAGGAACAGATGCACGTTTTGTTGATGCAACGGCAA
1	XP_845012.1|Tb927.5.3420	378	427	-	-99.5955	9.8e-05	0.828	CCTGTTAGCACCACAAATACGTTAGGGAGTTCCTTTCCGCAGCCCCTGCT
1	XP_847493.1|Tb927.8.6630	1036	1085	+	-99.5955	9.8e-05	0.828	CAATTGTGCACATGATATCAGCAGCAGCGGTAGTGGCCCGGCAACGGCAA
1	XP_001218826.1|Tb927.1.1240	1117	1166	+	-99.5955	9.8e-05	0.828	TGGAAAGGGAGTAACAACATCAGCTACAGGAGCACTTCTGCGCGCTGAAG
1	XP_843681.1|Tb927.3.850	519	568	-	-99.6067	9.82e-05	0.828	GAAAACTTCTCCAAACATCCGGAATGCATAAAGCATGGTAAGATCTGCAG
1	XP_844036.1|Tb927.3.4440	459	508	-	-99.6067	9.82e-05	0.828	TGTTTGTGTCGGAAAATGACCCTCACAAACACCTGTTCATTTAAACGCAC
1	XP_845577.1|Tb927.6.4600	277	326	+	-99.6067	9.82e-05	0.828	AGGTTGGATAGCTATTACTCGTTGTTGGGGCATCTTCGCGTCAATTTTCA
1	XP_846369.1|Tb927.7.7490	138	187	+	-99.6067	9.82e-05	0.828	TGGGGCGTTTGGAACAGTAACCTTTAAGGGCGGAAATGAGGCTGTTTTTC
1	XP_847183.1|Tb927.8.3520	1113	1162	-	-99.6067	9.82e-05	0.828	TGTGTTCGCTGGAGAAGCGGTGGCAGAACTAAGAGTTGGAACAGTGGGCT
1	XP_823372.1|Tb10.26.0245	561	610	+	-99.6067	9.82e-05	0.828	TGGTTGTTTTCTTTAAGGAAAGAAAGCAAAAAGTATACATCCAACCGGAG
1	XP_829143.1|Tb11.01.2560	514	563	-	-99.6067	9.82e-05	0.828	TGGCAGTGCATGGCGAGCAACTTCTGCACGTCGCTCTCCTTCATTCGGAG
1	XP_829155.1|Tb11.01.2680	366	415	-	-99.6067	9.82e-05	0.828	TGGCAGTGCATGGCGAGCAACTTCTGCACGTCGCTCTCCTTCATTCGGAG
1	XP_844603.1|Tb927.4.4540	106	155	-	-99.618	9.83e-05	0.828	GTACTGAGCAAAGAAAAAAACGGGAAAAAGGGAAATTTAAACCTCCGCAA
1	XP_823289.1|Tb10.406.0210	316	365	-	-99.6292	9.84e-05	0.828	GGCCTACAAAGCAGTCACCCCGTATGCAGAACGCGACAAAACACCATTAG
1	XP_828394.1|Tb11.02.0620	420	469	-	-99.6292	9.84e-05	0.828	GCAACCTCAACGAAAATAATGAGGGGAAACCATATCCTGACCACGCTCCA
1	XP_845243.1|Tb927.6.1210	827	876	+	-99.6404	9.86e-05	0.828	GGAAAAAAAAAGACACATACGGTGTGTCGTACTTTCCCTTCCCCCTTTAG
1	XP_845514.1|Tb927.6.3960	216	265	-	-99.6404	9.86e-05	0.828	GAAATCGCCCAAAACAACACGCGGCAGCAGCGCTGGTAAGACCCTTTTAT
1	XP_846981.1|Tb927.8.1470	873	922	-	-99.6404	9.86e-05	0.828	GTGCCTCGGACCAATAGCGTCCCCCTACTGCATAGTTCATCGGACCGGCG
1	XP_828352.1|Tb11.02.0290	1048	1097	+	-99.6404	9.86e-05	0.828	GTCGCTGTCAAGTGCGGTGCAGGATATAAAAAATGGTGCGACACTTGCCG
1	XP_844352.1|Tb927.4.2020	807	856	-	-99.6517	9.87e-05	0.828	TTGATGTATACAAAAAATAAAATGCCAAGTGAAGGGTCCGACACGCGACC
1	XP_846131.1|Tb927.7.5080	839	888	+	-99.6629	9.88e-05	0.828	GCAGTGTGCCGCTAAACTCTCGCGTTGGTATATTTCCGCTTCACCTTGAT
1	XP_822404.1|Tb10.70.6550	751	800	+	-99.6629	9.88e-05	0.828	GGGGGAGGTCGGAAAAGAAACAGCAGTAAAGAGTGAGTTCATATTTTTAA
1	XP_845130.1|Tb927.5.4620	406	455	+	-99.6742	9.9e-05	0.828	GGAGCGTTTAGGAAAGGGGGGGGGCAAAAAGAGAGTTATGTATGCAGAAA
1	XP_827473.1|Tb09.211.3290	87	136	-	-99.6742	9.9e-05	0.828	TGAGACAGAGGTAAAAGGGAGCGTCACGGGCAGTCAAGCCACCTCCCCTA
1	XP_828628.1|Tb11.02.3230	1093	1142	+	-99.6742	9.9e-05	0.828	GGATTTTGTACCCGAAGGTGCTGAAACAAGTAGGTTTCAGTCGAGTGGCT
1	XP_843664.1|Tb927.3.680	771	820	-	-99.6854	9.91e-05	0.828	ATTTTTAACGGTAAATGTAACTTACAGACTAAACTACCAGTCACTTGGCG
1	Tb10_tRNA_Asn_1|Tb10_tRNA_Asn_1	1096	1145	+	-99.6854	9.91e-05	0.828	AAATTCTGGAGGTCACTTTCGCTATAAAGGAAGAACTGAAGCTGTTGCAA
1	Tb10_tRNA_Ala_1|Tb10_tRNA_Ala_1	181	230	-	-99.6854	9.91e-05	0.828	AAATTCTGGAGGTCACTTTCGCTATAAAGGAAGAACTGAAGCTGTTGCAA
1	XP_843795.1|Tb927.3.2010	514	563	-	-99.6966	9.93e-05	0.828	CGAGGTCGCACATAACACCCGCGCCACTCGCATAGTGAAGTCAAATAGGG
1	XP_822634.1|Tb10.70.3480	371	420	-	-99.6966	9.93e-05	0.828	CTGATCAGCTCGAATACCACATGAGGCAGAAGGATGCATGTCACCGTTCC
1	Tb927.4.1219|Tb927.4.1219	5	54	-	-99.6966	9.93e-05	0.828	CGAGAATGTGACAAGAGTAGTATACGGAGGCATTGCAGATGAAATGGAAA
1	XP_845643.1|Tb927.7.190	1142	1191	-	-99.7079	9.94e-05	0.828	GCAACGTCTGCTACAGAGGCCGTATTTAAGAATGTTCGAGACGCACTGGA
1	XP_803850.1|Tb09.160.3930	146	195	+	-99.7079	9.94e-05	0.828	TTGCTGTGTGACTTAAGTGCGGAACTCACGGGGTTTTGTCACAACAACCA
1	XP_828170.1|Tb11.03.0370	340	389	-	-99.7079	9.94e-05	0.828	CGGACCAACACAAAAAGGAAGTTACGAAGCCCTTAGTTATAAATGTTGCA
1	XP_828777.1|Tb11.02.4900	91	140	-	-99.7079	9.94e-05	0.828	GGAACCAGTACAGCAAACAAAAGATAAAAAAAAAATAGCACCACTCAAAA
1	XP_829428.1|Tb11.01.5290	855	904	+	-99.7079	9.94e-05	0.828	GGTGCGAGCGCACAAAAAACCCAACGGAACATCCCCCGAATAACCGGCCG
1	XP_843925.1|Tb927.3.3320	329	378	-	-99.7191	9.95e-05	0.828	GAACAAAGAAATAAATAAACCGTTCACTTGAGTAGTTCGTTTTCCCTCCG
1	XP_846095.1|Tb927.7.4720	1080	1129	-	-99.7303	9.97e-05	0.828	GGTGCCACCGGTGGAAGCAGACGCTGCAGCAGCAGTTGCACCGGCCTGCG
1	XP_847072.1|Tb927.8.2390	133	182	-	-99.7303	9.97e-05	0.828	TATCCTTGTGGGAAAAGAAGGAATAAGTGGATGTGTTTCCACGCTCGACA
1	XP_847324.1|Tb927.8.4940	443	492	-	-99.7303	9.97e-05	0.828	GGAATGAACTGAATAACCCCAGAAGACGGGCAGAGTCACCAGATCCCGAA
2	XP_827771.1|Tb09.v1.0970	74	114	+	46.0952	1.28e-16	1.88e-09	AGAAATAGAAGTTTTCTCGTAAATAAAAAATTGGCTCTGAT
2	XP_803406.1|Tb09.160.0050	595	635	+	36.1667	9.41e-13	6.92e-06	CAGGATTCCAGTCTCCTGGTCCATAAGAAATTGTTTCTGAG
2	XP_845639.1|Tb927.6.5810	453	493	-	27.4167	3.33e-10	0.00163	CGGAATAATAGTCTCTCCGTCAATAATAAATTATCTCTTAT
2	XP_827757.1|Tb09.244.0810	594	634	-	23.8571	2.51e-09	0.00738	AAAGCTTCAAGTATTCTTGTAAATATGAAATATCTCTGATT
2	Tb09_rRNA_3|Tb09_rRNA_3	690	730	-	23.8571	2.51e-09	0.00738	AAAGCTTCAAGTATTCTTGTAAATATGAAATATCTCTGATT
2	XP_845228.1|Tb927.6.1060	662	702	-	21.7262	7.72e-09	0.0189	GGATGTTTTATTTTCTTTTTTAATAAAAAAATTTTGATGTT
2	XP_823168.1|Tb10.6k15.0940	270	310	-	20.5833	1.38e-08	0.0289	AAGTATTTTTATTTTTTTTTAAATAACGATTTGTTTCTGTT
2	XP_823430.1|Tb10.389.1490	3	43	-	19.119	2.82e-08	0.0417	AGTGTTTCCACTTTTTTTGTAAAAAAAAAAGTTATTTCGAT
2	XP_846070.1|Tb927.7.4470	725	765	+	19.0238	2.95e-08	0.0417	AAAAAAATCTTCTTCTTATTTCTTAAGAAGATTTTTTTGTT
2	XP_822302.1|Tb10.70.7910	248	288	+	18.9762	3.02e-08	0.0417	GGAGGTTGTAATTTTATTTTAAATAAGTAGATATATATTTT
2	XP_822308.1|Tb10.70.7820	907	947	+	18.9048	3.12e-08	0.0417	CAAAATAGCAGTCTTTTCCTAACTCAGGAATTGTCTGTTTT
2	XP_829277.1|Tb11.01.3960	409	449	-	15.9167	1.24e-07	0.146	AAGGATTGCACCTTTCTTTTTCATTATTATTATTCTTGGAT
2	XP_829728.1|Tb11.01.8440	499	539	+	15.7024	1.36e-07	0.146	GAGTGTTGTTGTTTTTTTTTTAATAATTTTATTTTTATGTT
2	XP_803417.1|Tb09.160.0260	28	68	-	15.6548	1.39e-07	0.146	ACAAATTCCTTTATTATTATTATTATTAATATTAATATTAT
2	XP_829655.1|Tb11.01.7620	276	316	-	15.1071	1.76e-07	0.173	AAAGGTTCCCGCTTGCCTGCTAATAGGCGAATGCCGGTGGT
2	XP_827661.1|Tb09.244.2740	76	116	+	14.7857	2.03e-07	0.186	AAAGGATATTGCTTTATTGAAAACATCAAATGTGTTGTAGT
2	XP_001219097.1|Tb927.1.4030	610	650	-	14.2381	2.56e-07	0.222	GGATGTGTCATTTTTTTTTTTAATAAAAAAAAATATTTTTT
2	XP_845834.1|Tb927.7.2110	928	968	-	14.0833	2.74e-07	0.224	AGTGAGTAAATTTTTTTTTTAAAAAAGAAAACAACAATTAT
2	XP_823400.1|Tb10.389.1840	36	76	-	13.7381	3.17e-07	0.245	AATAATTCAACCTCTCCCCTCACTTATAAGATGTCTTTGTT
2	XP_844733.1|Tb927.5.590	153	193	+	13.2262	3.92e-07	0.271	CCATCTTTTTGTACTCTTCTAAAAAAAAAAGTCGCAACTAT
2	XP_803655.1|Tb09.160.2140	231	271	+	13.119	4.1e-07	0.271	GAGGAAGATCGTCTTCTCGTCATTAATTAATTTCCAGTTGC
2	XP_846929.1|Tb927.8.920	287	327	+	13.0476	4.22e-07	0.271	AAGGATTGTATTTTTTTTCTTTTTTTAAAATTTTATATTAT
2	XP_823174.1|Tb10.6k15.0880	828	868	-	12.9048	4.48e-07	0.271	ACAAATTCATTTTTTTTTCAAAGCAATAAAATTTTTAAATT
2	XP_829680.1|Tb11.01.7910	36	76	-	12.7619	4.75e-07	0.271	AAAGTTATCTTTTTTTTTTGCGTTGGTTAGTTGTCTCTGTG
2	XP_827430.1|Tb09.211.2850	678	718	+	12.75	4.77e-07	0.271	TGGTCTTTCTTTTTTTTTTAAAAAAAAAAAATTCTTCTATT
2	XP_823378.1|Tb10.26.0190	113	153	+	12.6905	4.89e-07	0.271	AAAAAAAAAAATACTCCTGTTATTATTAATTATGCTATGAC
2	XP_844657.1|Tb927.4.5090	65	105	-	12.5714	5.14e-07	0.271	AATGAGCCGAGCTTTTTTTAAAAAAAAAAATCGCCCCTTAC
2	XP_828705.1|Tb11.02.4180	225	265	-	12.5595	5.16e-07	0.271	CGATATTTCAATTTGCTTCCAAACGAAATATGTCTTCATGT
2	XP_803579.1|Tb09.160.1350	467	507	+	12.1071	6.2e-07	0.314	CGGTGATGCTTTTTTTTTTTTATTATTCTTTTTGCTGTTGT
2	XP_827574.1|Tb09.211.4350	862	902	+	11.9881	6.51e-07	0.319	CCAACCTCCCTTTTTTTTTTTGAAAAAAAAATTACTTTTAG
2	XP_844840.1|Tb927.5.1660	709	749	-	11.7024	7.3e-07	0.346	GATAATTCTTTTCTTTTTAAAAAAAAAAAAGTTCCTTTTTG
2	XP_828278.1|Tb11.46.0013	169	209	+	11.4405	8.1e-07	0.357	ACAGCAACAAACCTTATTGTTAATGATATGTTGGTGCTTGT
2	XP_844187.1|Tb927.4.370	711	751	+	11.3929	8.26e-07	0.357	CGAAAACAAAATATTATTGCCATCAAAAATTTGTTTTTAAT
2	XP_822646.1|Tb10.70.3310	58	98	-	11.3929	8.26e-07	0.357	CCCTTTTCTTTTCTTTTTTTAAATTATTTATTTCCTTTTAT
2	XP_843862.1|Tb927.3.2690	214	254	+	11.1786	8.99e-07	0.365	CATTTCTCCTTTTTTCCTTTAAAAAAAAAAATCTCTTTTTC
2	XP_846025.1|Tb927.7.4020	753	793	+	11.1429	9.12e-07	0.365	AGAGGGAGAAGCCTTCCGCGAAAAAAAAAAGTTCTTCCGTT
2	XP_822975.1|Tb10.6k15.3270	319	359	+	11	9.65e-07	0.365	ACAATAATAAGGATCCTTTCAATTAACAAAATCCCTCCGGG
2	XP_823469.1|Tb10.389.1020	8	48	+	10.881	1.01e-06	0.365	TCGGCTTCTTTTTTTTTTTAAAAAAAAAAATTTACTTCATT
2	XP_845136.1|Tb927.5.4770	269	309	-	10.7024	1.08e-06	0.365	AACGAATCTTTTTCCTTAGCCCATAATATTTTGTCGCTAGT
2	XP_001218761.1|Tb927.1.580	341	381	-	10.6071	1.13e-06	0.365	ATATATATCTGCTTTTTTTTTAATAAAATATTCATTTATTT
2	XP_001219191.1|Tb927.1.5000	257	297	+	10.5595	1.15e-06	0.365	AAAAATATGAGCTCTTCTTAAAATTATAAAAATGTTTTTGT
2	XP_845340.1|Tb927.6.2190	871	911	-	10.5357	1.16e-06	0.365	CGTAAAACGTGTTTTCTTTTATTTAAAAAAGTTGTGGTGAT
2	XP_803859.1|Tb09.160.4000	244	284	+	10.4048	1.22e-06	0.365	CAGGAACGAAGTTTTTTAATTAAAAAAAAAGCATATTTGTG
2	XP_844840.1|Tb927.5.1660	710	750	-	10.369	1.23e-06	0.365	TGATAATTCTTTTCTTTTTAAAAAAAAAAAAGTTCCTTTTT
2	XP_822784.1|Tb10.70.1650	987	1027	-	10.2857	1.27e-06	0.365	AAGTCGTTCATTTTCACTGACGTTAAAAAATTGATGATGTG
2	XP_844868.1|Tb927.5.1940	853	893	-	10.2143	1.31e-06	0.365	CATGGTGGCTTCTTTTTTGGCATTTTTTAATCGCCTATTAT
2	XP_844964.1|Tb927.5.2920	121	161	+	10.1667	1.33e-06	0.365	CCAGTTTGCATTTTCTTTGTGAGTAAACATTATTTACTTTC
2	XP_845481.1|Tb927.6.3630	425	465	-	10.1429	1.35e-06	0.365	AAATAATCATTTTTTTTTTAAAAAATGAAGTCAGCAGTATT
2	XP_845392.1|Tb927.6.2710	98	138	-	9.96429	1.44e-06	0.365	AAGAAATGCATTTTTATTATTAACATTATTGTTATTACTAT
2	XP_827178.1|Tb09.211.0370	145	185	+	9.94048	1.46e-06	0.365	GACGTTATTTATTTTCTTTTCATTAAGTTATTCTTTAGTGT
2	XP_829784.1|Tb11.14.0015	452	492	-	9.94048	1.46e-06	0.365	AAATGTGTCTGTTTTTTTGGTGGTGTATTATTGTCTTTTTT
2	XP_846218.1|Tb927.7.5950	738	778	+	9.86905	1.5e-06	0.365	CAAGCAAGATGTATTCTCCCAGACAACAATAGAGCTATGAT
2	XP_846925.1|Tb927.8.880	787	827	-	9.86905	1.5e-06	0.365	AAGTATATTTGTCCTCCTGTTCTCTACCTATTTCCTTTGAT
2	XP_829786.1|Tb11.v4.0029	761	801	+	9.72619	1.58e-06	0.365	TACTAAAATAATTTTATATTCAACAATAAGGTGATTGTTTT
2	XP_846923.1|Tb927.8.860	900	940	+	9.70238	1.59e-06	0.365	GGGAAGTTTTTTTTTTTTCTAAAAAAATTATTATTTGTGAT
2	XP_823120.1|Tb10.6k15.1470	1104	1144	-	9.69048	1.6e-06	0.365	AAGATGATTAAACTTCTTTTCAATAACTTTTCGCTTCTGAG
2	XP_822759.1|Tb10.70.2080	321	361	+	9.66667	1.62e-06	0.365	CCCCCTTTTCTTTTTTTTTTAAATGATATAATCTCTCTTTC
2	XP_001219165.1|Tb927.1.4720	181	221	+	9.65476	1.62e-06	0.365	AAAGGCCGAAGCTTTGTTGAAATTATTATTATTGTTATTAT
2	XP_822376.1|Tb10.70.6910	658	698	+	9.54762	1.69e-06	0.365	ACATATACCTCTGCTCCCTACAAAAAGAAATTGCCTGTTGT
2	XP_822617.1|Tb10.70.3690	72	112	-	9.5	1.72e-06	0.365	AATGAGGCAAGTTTTTTTTAAAAAAACAAAGGGGATAATAT
2	XP_827519.1|Tb09.211.3780	191	231	+	9.42857	1.77e-06	0.365	AAATATATGTGTATGTTTTGAAAAAAAAAAATGACCGGTTT
2	XP_844163.1|Tb927.3.5730	632	672	+	9.36905	1.81e-06	0.365	AAAAAATGCAGCTTCAGAAAAAAAAAAAATGTTTCTTTGGG
2	XP_822556.1|Tb10.70.4510	411	451	-	9.36905	1.81e-06	0.365	AGGGCTGCCACACTCTCCGACAACATAAAAGTGTCTTTTAG
2	XP_951567.1|Tb927.2.2900	334	374	+	9.34524	1.83e-06	0.365	TGGTGACCTTTTTTTTTTTTAAATCAAAAGTTGTTATTGTT
2	XP_951622.1|Tb927.2.4160	346	386	-	9.33333	1.83e-06	0.365	ACAATGCAAAGTTTTTTTTTAATTATTATTATTACTTTTTT
2	XP_847114.1|Tb927.8.2820	311	351	-	9.2619	1.88e-06	0.365	ACAGCCTTTATTTTCCCCCTTGTTTAGTAATTTTCCTTTAC
2	XP_828492.1|Tb11.02.1620	282	322	-	9.20238	1.93e-06	0.365	AGATGCTCCTCTCTTTTTTTAAAGAAAAAAAATCCTCTGGG
2	XP_828365.1|Tb11.02.0357	49	89	-	9.17857	1.94e-06	0.365	CACTATTAAATATTCCCTTTTATTAAAATATTTGTATCTTT
2	XP_844553.1|Tb927.4.4030	375	415	+	9.16667	1.95e-06	0.365	ACAAGAACCAATTTTTTTCTTGTTATATGAGGCCCTTTTTT
2	XP_001219098.1|Tb927.1.4040	64	104	+	9.16667	1.95e-06	0.365	AAAAATTTTCCTTCTTTTTTGAATATTATTATTATTATTAT
2	XP_827744.1|Tb09.v1.0880	593	633	+	9.15476	1.96e-06	0.365	AAAAATACCATATTGTTTCTGACTCTAATGTTGGCTTTTAC
2	XP_845633.1|Tb927.6.5240	678	718	-	9.13095	1.98e-06	0.365	AAAAACTTCTTTCTCTCTCTACATAAAAAAGTGTTAAATTT
2	XP_828973.1|Tb11.01.0820	430	470	-	9.13095	1.98e-06	0.365	CCAAGAAGCAGATTTCCTTTAAATGGAAAAACATAGGTGGT
2	XP_845601.1|Tb927.6.4840	699	739	-	9.10714	2e-06	0.365	AAACTTTTATTTTTTTTTTTTCATTACATTTTTGCTGTTGT
2	XP_828143.1|Tb11.03.0580	12	52	+	9.05952	2.03e-06	0.365	ACAGATGCTTTTTTTTTTGTTATTAGTTTTTTTCACTGGGG
2	XP_845922.1|Tb927.7.2990	671	711	+	9.04762	2.04e-06	0.365	AATGAAACTATTCTTATTATTATTATTATTATTATTCTTTT
2	XP_829583.1|Tb11.01.6900	295	335	-	9.04762	2.04e-06	0.365	ACGCATGCTCATTCTGTCAAAACTAACAAATTTCTTGTGAC
2	XP_829256.1|Tb11.01.3770	580	620	+	9.03571	2.05e-06	0.365	CAAACTTGTTTTTTTTTTAAGAAAAAAAAAGTGTCACTATC
2	XP_845101.1|Tb927.5.4310	515	555	+	8.97619	2.1e-06	0.365	CAGTCTTTTTGTTTTTTTTTCAAAAACAGGGCTCCTCGAGG
2	XP_845366.1|Tb927.6.2450	198	238	-	8.94048	2.13e-06	0.365	CAATATTCTTTTTTTTTTGAAAAAAAAAAGGAGACACAAAG
2	XP_844099.1|Tb927.3.5090	342	382	-	8.91667	2.14e-06	0.365	ATATATTCGTATTTTCTTTTTATCAGGCTATTATCTTTTTT
2	XP_829788.1|Tb11.v4.0033	848	888	+	8.88095	2.17e-06	0.365	AGAGAATTCCTGATTTTCATTATTAACAAAAGTGAGTTGTT
2	XP_844156.1|Tb927.3.5660	272	312	+	8.78571	2.25e-06	0.365	AGAGGGCCCCTTCTTCTTCTTATTATTATTATTTTGCTTAT
2	XP_001218873.1|Tb927.1.1710	157	197	+	8.7381	2.29e-06	0.365	TCATATGGAAATATCTTTGAAACTATAAAATTAATTCGGTT
2	XP_843682.1|Tb927.3.860	944	984	+	8.71429	2.31e-06	0.365	CACTTTTCCTGCTTTTTTATTGTTTACAAAATCGTTTTTGT
2	XP_827099.1|Tb09.160.5470	694	734	+	8.71429	2.31e-06	0.365	ACAATTATTAATATTATTATTAATATTATTGTTACTATGGT
2	XP_847105.1|Tb927.8.2720	245	285	+	8.67857	2.34e-06	0.365	ACCACTTGCATTCTGCTACACATTCATAAATGTGCGCTGTC
2	XP_828395.1|Tb11.02.0630	243	283	+	8.66667	2.35e-06	0.365	AAGAATTGAAACATTTTTGGTGATGAGATGATGGTTGAGTT
2	XP_827608.1|Tb09.211.4680	290	330	-	8.63095	2.39e-06	0.365	AGCTAATGCAGTTTCCCCTTTCCTTGTAATTTTTTTCTTTG
2	XP_828209.1|Tb11.47.0031	36	76	+	8.63095	2.39e-06	0.365	AAGGGGGATTTTTTTTTTTTAAAAAAGAAGAACCTTTTTTC
2	XP_846320.1|Tb927.7.7000	798	838	-	8.58333	2.43e-06	0.365	ACTGAATCTACTTCTCTAGTTATTTATGTATTTTCTGTTTT
2	XP_844635.1|Tb927.4.4860	276	316	+	8.54762	2.46e-06	0.365	GCAGCATTAAATTTTCCTATTAACAATAAAGTACAGTTGTT
2	XP_828320.1|Tb11.22.0005	459	499	+	8.54762	2.46e-06	0.365	CAGAGGTTAAACTCTCTTTTAAGAAAGTGATCGGTTTTGTT
2	XP_827675.1|Tb09.244.2650	551	591	-	8.53571	2.47e-06	0.365	TGCATTGCTTTCTTTTTTTTTAAAAAAAAATCTTCTTTTGT
2	XP_844186.1|Tb927.4.360	733	773	-	8.52381	2.48e-06	0.365	AAAAAGAATATTATCTCCTTCGGTAATATATTCTTTCGTTT
2	XP_846108.1|Tb927.7.4850	771	811	+	8.45238	2.55e-06	0.365	ACTGATACCTGTTTTTTTGTAGAAAAATGGTTGTTGTGTGT
2	XP_846959.1|Tb927.8.1230	914	954	-	8.45238	2.55e-06	0.365	ACAAAAGCAAACGTTTTCGTAAATATATTTTTTCTTCTTAT
2	XP_828738.1|Tb11.02.4485	102	142	+	8.45238	2.55e-06	0.365	GAGAGTTTCTGCCCTCTCTTAATTGTCTAAGCTGTTCTGTC
2	XP_846402.1|Tb927.1.370	250	290	-	8.41667	2.58e-06	0.365	AGGAAATGCTTTTTCTTTTTTAATAATAGAACTAAGCGATG
2	XP_951476.1|LRRP	321	361	-	8.39286	2.61e-06	0.365	AGGAAATGCTTTTTCTTTTTTAATAATAGAGCTAAGCGATG
2	XP_951492.1|LRRP	316	356	-	8.39286	2.61e-06	0.365	AGGAAATGCTTTTTCTTTTTTAATAATAGAGCTAAGCGATG
2	XP_846398.1|Tb927.1.290	313	353	-	8.39286	2.61e-06	0.365	AGGAAATGCTTTTTCTTTTTTAATAATAGAGCTAAGCGATG
2	XP_846409.1|Tb927.1.480	313	353	-	8.39286	2.61e-06	0.365	AGGAAATGCTTTTTCTTTTTTAATAATAGAGCTAAGCGATG
2	XP_828617.1|Tb11.02.3100	719	759	-	8.39286	2.61e-06	0.365	AGAGGACCATTCTTCATTATAAATGATATGTTTCATAGGTT
2	XP_844678.1|Tb927.4.5300	358	398	+	8.29762	2.7e-06	0.365	AGATGTTGTTTTTTTTTTAAAAAAAAGAAGGGTTTGATGTC
2	XP_827421.1|Tb09.211.2750	965	1005	+	8.28571	2.71e-06	0.365	AAAAGTTTTATTTTTTTTAAAAAAGAAAAACTTAATATGAG
2	XP_827480.1|Tb09.211.3360	1089	1129	+	8.28571	2.71e-06	0.365	AAAAGCAGCAAACTTCTTTCCATTTTGATGTTTTCTTTTTC
2	XP_845347.1|Tb927.6.2260	47	87	+	8.27381	2.72e-06	0.365	GAAGAAATCAGTTGTTCGGAACATAATATATTGCCCTTGAT
2	XP_844496.1|Tb927.4.3460	43	83	-	8.17857	2.82e-06	0.365	AATATAACAAGATCTTTTTTTAAAAAAAAATTCACGTTGTG
2	XP_827897.1|Tb10.61.2640	290	330	-	8.15476	2.84e-06	0.365	TGGAGTTTCAGCCTTCTTTTTCTCGATTATTCTGATCTGAT
2	XP_829267.1|Tb11.01.3870	14	54	-	8.15476	2.84e-06	0.365	CAAAACAAAAAAACTTTTGAAGACAAAAAATTTCCATGTAT
2	XP_847087.1|Tb927.8.2540	742	782	-	8.14286	2.86e-06	0.365	CGACGGAGCATTATCCTTTTGATTAACCTGTTGTAATTGTT
2	XP_001219013.1|Tb927.1.3150	48	88	+	8.14286	2.86e-06	0.365	CCCGAACTAAGCTTTTTTGTTCATTTGCTATTTTCTTTGTT
2	XP_822464.1|Tb10.70.5680	29	69	-	8.13095	2.87e-06	0.365	TAAAATATTATTATTATTTTTGATATGATATTTTCATCTTT
2	XP_822714.1|Tb10.70.2540	81	121	-	8.09524	2.91e-06	0.365	AACAGGTCTAATCTTGTCCGACACGAAAAGTTTTTTTTTTT
2	XP_828389.1|Tb11.02.0570	179	219	+	8.08333	2.92e-06	0.365	AGAAGTTCTTTTCCCTTTTTTAAAATTTAAATGTTTGTATT
2	XP_846070.1|Tb927.7.4470	725	765	-	8.07143	2.93e-06	0.365	AACAAAAAAATCTTCTTAAGAAATAAGAAGAAGATTTTTTT
2	XP_827489.1|Tb09.211.3450	301	341	+	8.07143	2.93e-06	0.365	AAAGGGGGGACGGTTTTCGTAAATAAAAAAATGTTGATTAT
2	XP_828869.1|Tb11.02.5810	95	135	-	8.02381	2.98e-06	0.366	GGGGAAGTCTTTTTTCTTTTTAATGAAAAGATGGCCCTCGG
2	XP_844270.1|Tb927.4.1200	556	596	-	7.97619	3.04e-06	0.366	CAGTATTCTTGATTTTGTGGTATCAACAAAGTATTTCTTGT
2	XP_829507.1|Tb11.01.6110	384	424	+	7.97619	3.04e-06	0.366	CAATATTATTGTTCTTCCCTAAACAATTTGTTGCCAAGAAG
2	XP_829508.1|Tb11.01.6120	434	474	-	7.97619	3.04e-06	0.366	CAATATTATTGTTCTTCCCTAAACAATTTGTTGCCAAGAAG
2	XP_845757.1|Tb927.7.1330	257	297	-	7.86905	3.16e-06	0.374	AGGGTTGCCTTCTTTTTTTTTAAAAAAAAAGCAACTACGGT
2	XP_828610.1|Tb11.02.3020	491	531	+	7.86905	3.16e-06	0.374	ACCCATACCACCCTTTTAATAGATAGAAATTCCTTTCTTTT
2	XP_827122.1|Tb09.v1.0360	182	222	+	7.80952	3.23e-06	0.376	GAAAAAAACAGTTTTCCTCTTTGTAAATAGTTTGTACTTTT
2	XP_827883.1|Tb10.61.2880	616	656	-	7.80952	3.23e-06	0.376	ACATAGACGCGCTTTCCTGGCAACAACCATATTGCACATAT
2	XP_827456.1|Tb09.211.3120	761	801	-	7.66667	3.4e-06	0.379	AGAGAGTTTTTTTCCTCTTTTAATAATATTTTCTTTTTGAA
2	XP_843758.1|Tb927.3.1640	198	238	+	7.65476	3.41e-06	0.379	TCCTCTTCTATCCTTTTTTTAAAAAAAAAATCCGCCTTATT
2	XP_822620.1|Tb10.70.3660	491	531	-	7.63095	3.44e-06	0.379	CAAGATTTGATCACTCTTGTATCTTGGATATTTGCTTGGTT
2	XP_846041.1|Tb927.7.4180	240	280	+	7.61905	3.46e-06	0.379	AAATAAAATAATTCATCTGTCGATGAGAAATGGGAAATGTT
2	XP_823080.1|Tb10.6k15.2020	387	427	+	7.58333	3.5e-06	0.379	TACTGATTCTATTTCTTTGTAATTTAAAAGTTCGTTAATAC
2	XP_828694.1|Tb11.02.4070	48	88	-	7.54762	3.55e-06	0.379	AACGGTTGGTGCCCTCTTGGGGTTAAAAAAGCGACCGTAAT
2	XP_822551.1|Tb10.70.4570	411	451	-	7.53571	3.56e-06	0.379	AGGGCTGCCACACTCTCCGACAACATAAAGGTGTCTTTTAG
2	XP_827303.1|Tb09.211.1590	336	376	+	7.5	3.61e-06	0.379	GGAGGTAGCTTCCCTATTGGAAACAAGTAAAATCCATTGAG
2	XP_822464.1|Tb10.70.5680	52	92	-	7.4881	3.63e-06	0.379	AAATATTTTTTGTTTCTTTTTCGTAAAATATTATTATTATT
2	XP_827699.1|Tb09.244.2420	451	491	+	7.44048	3.69e-06	0.379	AGGGGTTTTATTTTATCATGAAGCAAAAATGTTACACTGTG
2	XP_001218898.1|Tb927.1.1960	73	113	-	7.41667	3.72e-06	0.379	AATCATTTATTTTTTCTTTTCCTTTTTTAATTTTCCTTGAC
2	XP_001218973.1|Tb927.1.2740	304	344	+	7.41667	3.72e-06	0.379	TCCTTTTCCTTTTTTTTTACAAAAAAGAAAAGTTTTGTTTT
2	XP_845533.1|Tb927.6.4150	6	46	+	7.38095	3.77e-06	0.379	CCCAGTTTCTTTTTTTTTTTAATAAAGTTGATTATCATTTT
2	XP_843675.1|Tb927.3.790	599	639	+	7.36905	3.78e-06	0.379	CCAAACTGCAAATTTCTCTCAAGTAGAATGACTGTGTTGTT
2	XP_803389.1|Tb09.142.0390	1155	1195	-	7.36905	3.78e-06	0.379	ACAAACTGAAGCCTCCTGTTCGTAAATAAGGGGGTTGTGTT
2	XP_845493.1|Tb927.6.3750	637	677	+	7.35714	3.8e-06	0.379	AAAGGATAATGCATTTCTTTCAACAGCCAAAGCACACTGGT
2	XP_822309.1|Tb10.70.7770	410	450	+	7.35714	3.8e-06	0.379	GAAAAAAGATGTTTTCTTGTTGTTGTTATTATTATTATTAT
2	XP_829548.1|Tb11.01.6530	647	687	-	7.35714	3.8e-06	0.379	GCAAAGGACTGTATCACTGTTATTCTAAAATTCCTTTTGTT
2	XP_827023.1|Tb09.160.4800	6	46	+	7.34524	3.82e-06	0.379	AGTTGTTGTTGTTTTTTTCCTATAAATATATTTATTTATAT
2	XP_827040.1|Tb09.160.4960	649	689	-	7.33333	3.83e-06	0.379	ACCAAAGTGTGGTTTCCAGTCAAAAGAAAATGGTATCTGAT
2	XP_827254.1|Tb09.211.1100	943	983	-	7.29762	3.88e-06	0.379	TGACATTTCATTATTATTATTATTATTATTGTTGTTGTTGT
2	XP_846907.1|Tb927.8.700	102	142	-	7.28571	3.9e-06	0.379	AAGGAAGAATGTTTTTCCTTAAATGAAAGAATTTAAAAGAT
2	XP_829465.1|Tb11.01.5680	618	658	+	7.28571	3.9e-06	0.379	CCGAATATTAACTTCATTATTATTATTATTATTATTATTAT
2	XP_843735.1|Tb927.3.1410	70	110	-	7.27381	3.92e-06	0.379	AAATAATTCTTTTCCCCTTCCAGCAGGCAATCCCTTAAGAT
2	XP_846410.1|Tb927.1.490	977	1017	+	7.27381	3.92e-06	0.379	AAATTTACCACAATAATACTCATTATGCAATGTGCTTTGAG
2	XP_829493.1|Tb11.01.5970	1	41	-	7.27381	3.92e-06	0.379	AAACATTTTAACCTCGTATGCATTAAATAATATGCCCCAAT
2	XP_845392.1|Tb927.6.2710	101	141	-	7.25	3.95e-06	0.379	AAGAAGAAATGCATTTTTATTATTAACATTATTGTTATTAC
2	XP_845752.1|Tb927.7.1280	720	760	+	7.22619	3.98e-06	0.38	AAGGTTCGCAGTATTATTCTTATTCTTATTGTGCCCGTGAT
2	XP_822398.1|Tb10.70.6650	6	46	+	7.19048	4.03e-06	0.383	ACGAATTCCATATTCTTAATAGCTTACAAATTATCGTGTTG
2	XP_823353.1|Tb10.26.0480	411	451	+	7.14286	4.1e-06	0.384	ACAGAAGGCAGTTTTCTTGGGAAAGAGTGTGTTACTTAATT
2	XP_829608.1|Tb11.01.7140	312	352	+	7.13095	4.12e-06	0.384	CACTATTGGTTTACTTTTTTAAAAAAAAAACTTTTTTTGTT
2	XP_845690.1|Tb927.7.660	562	602	+	7.11905	4.14e-06	0.384	TCATTTTGTTTTTTTCTGTGTAACGGGAAGTCTTCTTTTTT
2	XP_845520.1|Tb927.6.4020	640	680	+	7.10714	4.16e-06	0.384	CACAGTGCCATTATTATTATTATCATTATTATTGTTTTTTT
2	XP_828636.1|Tb11.02.3320	766	806	+	7.05952	4.23e-06	0.385	CCACCTTCTTGTATTTTCTTTATTATTATTTTATTTATGGT
2	XP_829473.1|Tb11.01.5760	617	657	-	7.04762	4.25e-06	0.385	AACAAAAACAAGTTCCCAATAAACAAAAGTGTTCTTTTTGT
2	XP_803564.1|Tb09.160.1210	367	407	-	7.0119	4.3e-06	0.385	AAAAGTATTAGTGTTATTGTCAGCATTATTATTGTTATTAT
2	XP_951620.1|Tb927.2.4140	370	410	+	7	4.32e-06	0.385	AAACGTGTGAGTTTTTTATTCATTTCAAAATTGTTTCTATC
2	XP_827922.1|Tb10.61.2330	199	239	-	6.9881	4.34e-06	0.385	CAAGTTTCTTTTTTTTTTTTAAAAAAAAAAATAGAGGCAGT
2	XP_844228.1|Tb927.4.780	631	671	+	6.97619	4.36e-06	0.385	AAAAAAAACATTTTCCTCCTCCATATATATGTTATGTGTTG
2	XP_827480.1|Tb09.211.3360	540	580	+	6.97619	4.36e-06	0.385	AAATAATTTTAGTTTCTTTTCCTTGTGAATTGATCTATTTT
2	XP_845867.1|Tb927.7.2440	240	280	-	6.95238	4.39e-06	0.385	CCGCATGTCTTTTCTCTCCCACTTAAAAAGTACGTTCTTTC
2	XP_845714.1|Tb927.7.900	407	447	-	6.91667	4.45e-06	0.385	TCTGGTGCCTTTCTTCTTTTCAAAAAAAAAGTTACTTTCGT
2	XP_822343.1|Tb10.70.7300	313	353	-	6.91667	4.45e-06	0.385	AGGGGTTACTCCCTTTTTTTTGTTCACAATTTTTTTTTTTG
2	XP_828033.1|Tb10.61.0710	380	420	+	6.91667	4.45e-06	0.385	AAAAATAATATACTTATATTCATTTATATATTTTATATATG
2	XP_951522.1|Tb927.2.2070	413	453	-	6.89286	4.49e-06	0.386	AAGAGTTCTACCTTCCCCTTTAATTTTAAATATTCGATTGG
2	XP_829705.1|Tb11.01.8200	488	528	+	6.85714	4.54e-06	0.388	CCGACTTGCTGTTTTCTCGTGATTCGTAAAAGTGCAACGGG
2	XP_845711.1|Tb927.7.870	257	297	+	6.83333	4.58e-06	0.389	GAGGGATATTTTTTTTTCCTCGAAAAGAAAGTTGTGTGTGT
2	XP_828427.1|Tb11.02.0940	374	414	+	6.78571	4.66e-06	0.39	CCATGTTTCTTTTTTTTAAAAAAAAAAAACTTCGTTGTGTG
2	XP_843797.1|Tb927.3.2030	700	740	+	6.77381	4.68e-06	0.39	AAGAACTTTTTTTTTTTTGGAAGTAAACAAACGACATAAAT
2	XP_827721.1|Tb09.244.2160	245	285	+	6.77381	4.68e-06	0.39	AGGAGAGTTTGTTTTTTTTTAAAAAAAAAAATAAAAATAAG
2	XP_822327.1|Tb10.70.7520	2	42	-	6.7619	4.7e-06	0.39	ACACACACCAGCTTTCTTTACGCTGTTAAATTACTTTGGGT
2	XP_847009.1|Tb927.8.1760	960	1000	-	6.7381	4.74e-06	0.391	CCTTCTTTTTTTTTTTTTACAAAAAAAAAATTATTTTTATT
2	XP_822645.1|Tb10.70.3320	176	216	+	6.70238	4.8e-06	0.394	ACTTAATTGATTTTTTTCTTAAAAATTATTATTGCACTGGT
2	XP_828209.1|Tb11.47.0031	35	75	-	6.66667	4.86e-06	0.397	AAAAAAGGTTCTTCTTTTTTAAAAAAAAAAAATCCCCCTTC
2	XP_827071.1|Tb09.160.5220	284	324	-	6.61905	4.95e-06	0.401	AAACATTATAATTTACATTTGAATAATAAGATTTCATATTT
2	XP_823330.1|Tb10.26.0800	61	101	+	6.60714	4.97e-06	0.401	CAATGTGTTTTCTTTTTTTTAGATGAGCGATATTTTTTTTT
2	XP_827544.1|Tb09.211.4020	462	502	-	6.54762	5.07e-06	0.401	CTATGTTTTAAATCTTTTTTTAAAAAAAATGTTCCTTTATT
2	XP_843755.1|Tb927.3.1610	864	904	-	6.53571	5.09e-06	0.401	AACTAATTCAATTTCCTTTCAACCACTATTGTTGATCTTAT
2	XP_845063.1|Tb927.5.3930	119	159	+	6.53571	5.09e-06	0.401	AGTAATGAACCCTTTTTTCAAAAAAAAAAAGTTGTTTTGTT
2	XP_847210.1|Tb927.8.3790	106	146	+	6.52381	5.11e-06	0.401	CGAGCTTTCTGTCTTATTCTAAACGGTATTGCTGCACCGTT
2	XP_803845.1|Tb09.160.3890	314	354	+	6.5	5.16e-06	0.401	GCATATTTTTGTTCCTTTGTTCTTAACCAAGTGCATGCTGT
2	XP_829030.1|Tb11.01.1420	1099	1139	+	6.4881	5.18e-06	0.401	AAGAAGTCAATTCTCCTTACCACTAAGAAGAAGATGTGGTG
2	XP_826998.1|Tb09.160.4560	346	386	-	6.47619	5.2e-06	0.401	TAGTATGGTTTTTTTCTGGTTGTAAAACTGTTGCCTTTTTT
2	XP_822629.1|Tb10.70.3560	287	327	+	6.46429	5.22e-06	0.401	AAATTCTTTTTCTTTTTTTTTAAAAAAAAAGTCCCCATTGC
2	XP_829722.1|Tb11.01.8380	39	79	+	6.46429	5.22e-06	0.401	ACGCGCTCTTTTTTTTTTGCGATTGTGCAGGTTTTTCTTTT
2	XP_844678.1|Tb927.4.5300	355	395	+	6.45238	5.24e-06	0.401	GGAAGATGTTGTTTTTTTTTTAAAAAAAAGAAGGGTTTGAT
2	XP_001218920.1|Tb927.1.2200	936	976	-	6.41667	5.31e-06	0.404	ATACGTGCCTTTTTTTCTTTTAAAAAGAAAGGCTTTTTTTT
2	XP_827487.1|Tb09.211.3430	52	92	+	6.39286	5.36e-06	0.406	AGAGGAGGCATCCTTATTATTATTATTATTACTATTATTAT
2	XP_803590.1|Tb09.160.1490	587	627	+	6.33333	5.47e-06	0.407	CAATATTTTAGTTTAATTGTACATATAAATTGTTGTATTTG
2	XP_829793.1|Tb11.v4.0040	59	99	-	6.33333	5.47e-06	0.407	CAAACTCCTATTATCATTATCATTATTATTATTATTATTAT
2	XP_822933.1|Tb10.6k15.3780	1094	1134	-	6.32143	5.49e-06	0.407	CGCGATATACGAATTCCAGTTATTGTGTAAATTGCCCTTTT
2	XP_828314.1|Tb11.22.0012	658	698	-	6.32143	5.49e-06	0.407	CCAGATATCTGCTCCTTTGGGGTCATGTAAATGCTTATGAC
2	XP_847009.1|Tb927.8.1760	963	1003	+	6.30952	5.51e-06	0.407	AAAAATAATTTTTTTTTTGTAAAAAAAAAAAAAGAAGGATG
2	XP_829783.1|Tb11.14.0008	438	478	+	6.27381	5.58e-06	0.407	GAAATGACCAAGCTTATCCTTAATAAAAAAGTGACAGCGTT
2	XP_827493.1|Tb09.211.3500	608	648	-	6.25	5.63e-06	0.407	AATTAATATATTTTTTTTAAAAAAAAGAAAATAACAATAAC
2	XP_828628.1|Tb11.02.3230	670	710	+	6.25	5.63e-06	0.407	CGGTACTGTTTTCCCTTTAAAAAAAAAAAAATCACTTTTTT
2	XP_827485.1|Tb09.211.3410	748	788	-	6.16667	5.8e-06	0.407	AAACGTTTCACCCCTCTTGCCGTCAACAGAAGCTTTTTTTT
2	XP_822339.1|Tb10.70.7360	774	814	+	6.13095	5.87e-06	0.407	CAGAAATTACACCCTTCCGTCATTCAGTTATTTTATCTGAT
2	XP_844865.1|Tb927.5.1910	658	698	-	6.11905	5.9e-06	0.407	CTCGAGTCCTTTCCTCTTTTCAATATCTTTTTGTCTTTGAG
2	XP_827421.1|Tb09.211.2750	963	1003	+	6.09524	5.94e-06	0.407	AAAAAAGTTTTATTTTTTTTAAAAAAGAAAAACTTAATATG
2	XP_846075.1|Tb927.7.4520	48	88	+	6.08333	5.97e-06	0.407	GGAGGGAAATGATCTTTTTTTAAAAAAAAGTTTTTTTCGTT
2	XP_847608.1|Tb927.8.7810	931	971	+	6.08333	5.97e-06	0.407	AGATTATCTATTTTTTCCGTCATTATTATTATTATTACTAT
2	XP_844362.1|Tb927.4.2120	1153	1193	+	6.05952	6.02e-06	0.407	CAAGTTGCTCGCTTTATCGACATCAAGAAATGAAATTTTTG
2	XP_847040.1|Tb927.8.2070	40	80	+	6.02381	6.09e-06	0.407	CAACTAAAAAACTTATTCACCATTAAGAAAATGGTAGTGAT
2	XP_828523.1|Tb11.02.2050	177	217	+	6.0119	6.12e-06	0.407	AAAGGAAGAAATATACTAGGTATTGAGAAGTCATCCAAGGT
2	XP_951516.1|Tb927.2.1850	69	109	+	6	6.14e-06	0.407	AATAATAATATTATTATTATTATCATTAAAATGTTTTGTTG
2	XP_822937.1|Tb10.6k15.3720	479	519	+	5.9881	6.17e-06	0.407	ACCTTTTCAATTTTTTTTTATAAAAAATATGTTCCTTTTGC
2	XP_829352.1|Tb11.52.0013	172	212	+	5.97619	6.2e-06	0.407	AAGCCTTTCTTTTTTGTCGAAGTTGACCAGTTGCATTGTAT
2	XP_844467.1|Tb927.4.3170	962	1002	+	5.96429	6.22e-06	0.407	AGAGGAAACTTTCTTTTTTTCAAAAAAAAAAAAGAAAGGAT
2	XP_827098.1|Tb09.160.5460	546	586	-	5.95238	6.25e-06	0.407	GAGGGTGTCATTATAATTTCATATAAAAAAATGTTTTTTTT
2	XP_844538.1|Tb927.4.3880	1154	1194	+	5.92857	6.3e-06	0.407	AAGGTTTACTCTTTTCTCTCCCTACAAAGGTTGCCTCTGAG
2	XP_845135.1|Tb927.5.4730	95	135	-	5.88095	6.4e-06	0.407	CACTATCCTATTATTATTATCATTATTATTATTATTATTAT
2	XP_828250.1|Tb11.55.0019	300	340	-	5.86905	6.43e-06	0.407	AACCTGTACAGATTTCCGCAAAACAAAAAAAATGTTTTTTT
2	XP_822292.1|Tb10.100.0200	432	472	+	5.85714	6.46e-06	0.407	AAGCACGCTTTCTTCCTTTTTTTTAAAAAAACTCCTGTAAG
2	XP_844794.1|Tb927.5.1200	28	68	+	5.84524	6.48e-06	0.407	TAAGAAATCTTATTCTCTTTAATTATTATTTTGTTTGTTTG
2	XP_844336.1|Tb927.4.1860	5	45	-	5.83333	6.51e-06	0.407	ACTGATATCATCATCATGGTAATAAACATAATTCTTTTATC
2	XP_823385.1|Tb10.26.0090	191	231	+	5.83333	6.51e-06	0.407	ACAAGTGCCCTCCTTTTTTTTATAAAAAAAACCTTTGTATC
[truncated: 55,741 more rows]
